# Supplementary material for: A photosynthesis operon in the chloroplast genome drives speciation in evening primroses
Source: Plant Cell. 2021 May 28;33(8):2583–601. doi: 10.1093/plcell/koab155 (PMC8408503; doi:10.1093/plcell/koab155)
Supplement: koab155_Supplementary_Data [file koab155_supplementary_data.zip]

Archive with 6 entries (6 files):
- tpc.00618.2020-s01.pdf
- tpc.00618.2020-s02.pdf
- tpc.00618.2020-s03.sqd
- tpc.00618.2020-s04.txt
- tpc.00618.2020-s05.txt
- tpc.00618.2020-s06.xlsx
