# Supplementary material for: A photosynthesis operon in the chloroplast genome drives speciation in evening primroses
Source: Plant Cell. 2021 May 28;33(8):2583–601. doi: 10.1093/plcell/koab155 (PMC8408503; doi:10.1093/plcell/koab155)
Supplement: koab155_Supplementary_Data [file koab155_supplementary_data.zip › tpc.00618.2020-s05.txt]

#Supplemental Data. Zupok et al. (2021). Plant Cell. A photosynthesis operon in the chloroplast genome 
#drives speciation in evening primroses.
#
#Supplemental File 1.   (Multiple sequence alignment of the 46 Oenothera plastomes used for 
#association mapping.)
#
>I-johSt
taagacgggcgaacgacgggaattgaacccgcgcgtagaggatccacaaacctccgccttaatccacttggctacatcc
gccccttaaacttaaaaataccatatcatgaacaacgaacttttcaataacatacca----------------------
tataggaccaaaaaagtatggtacatcgtaagaattgcatcgaaaccagatagtatcaacaaaaaaatgtggtccatct
gaaacattgcgcacgaatcaaaaaagaaaaatagaatagaaagaaaactaaggaaaggagcaataagcaatttcttgtt
atattaatcggttattgctcctttcttttcaaatcaaaaactcgtatacacttacactaagaccaaagtcttatccatt
tgtagatggagcttcaacagcagctaggtctagagggaagttatgggcgttacgctcgtgcataacttccataccaagg
ttagcacggttaataatatccgcccaggtattaattacacgaccttgactatcaactacagattggttgaaattgaaac
catttaggttgaaagccatggtgctaatacctaaagcagtgaaccagatacctactacaggccaagcagctaagaagaa
atgtaaagaacgagagttgttgaaactcgcgtattggaagatcaatcggccaaaataaccgtgagcagctacgatatta
taagtttcttcctcttgaccgaatctgtaaccttcattagcagattcattttctgtggtttccctgatcaaactagagg
ttaccaaggaaccatgcatagcactgaatagggagccgccgaatacaccagctacgcctaacatgtggaatgggtgcat
aaggatgttgtgctccgcctggaatacaatcatgaagttgaaagtaccagaaattcctagaggcataccatcagaaaaa
cttccttgaccaattggatagatcaagaaaacagcagtagcagctgcaacaggagctgaatacgcaacagcaatccaag
ggcgcatacccagacggaaactaagttcccactcacggcccatgtaacaagctacaccaagtaagaagtgtagaacaat
tagctcataaggaccaccgttgtataaccattcatcaacagatgctgcttcccatattgggtaaaaatgcaaaccaata
gctgcagaagtaggaataatggcacccgaaataatattgtttccataaagaagagatccagaaacaggttcacgaatac
catcaatatctactggaggagcagcaatgaaggcgataataaatacagaagttgcggtcaatagggtagggatcatcaa
aacaccaaaccatccgatgtaaagacggttttcggtgctggttatccagttacagaagcgaccccataggctttcgctt
tcgcgtctctctaaaattgcagtcatggtaaaaaaatcttggtttatttcatcatcagggactcccaagcacacgaatt
atctagaactagataattgaggacttgttattcaacagcataacatgacttatatacccgtgtcaaccaatatccatct
acgatatgatatatataatgggttgcccgggactcgaacccggaactagtcggatggagtagataatttctttgttcaa
agaaaaataggtcaaaaaatccctccccaaaccgtgcttgctttttttcattgcacacggctttccctatgtatcgagc
taaaagtcaatttcgtcgctagacattactctacgaaaaatgaaatactcatttaatcaacccttactctactcttact
cttcttgcatgagcatttcat-aaaaaaaaatgaatgaatttgtttagtatatctctttacgtcatcatttagtaaaaa
tggatccttccgcgtcgcctacccgatcattgatacaaggaatatccaaataccaaattcggcctctatataaccttcc
cgacgcttttgggaagatcacagcaagaacaactccttcctctgtaaggaattcgtcccctaattccgaacctaatctt
ttcaaaaaagcgcgtacactacttttatgtttacgggccaaagttttaacacaagaaagtcgaagtatatactttattc
gatataaactctttttttttgaagacccactgtgataatgagaaagatttctgcatatacgcacaaatcggtcgataat
atcagaatcggatgaatcattccgggtcggcttactaatgggatgtcctaatgcattacaaaatttcgctcgagacaac
gatccaatcagaggcaaaattggaactgttgtttcgagcttcttcatagcattatttattagaaatgaattctctagcg
tttgatttcgtaccactgaagactttagttgcacgtttgaaaaatatcccaaaaagtcaagagaatacttacctaattg
gtttatgttgatccttccgggttgagaccagaccgaaaaatgatattgccataaattgacaaggtaatatttccattta
ttcatcaaaagaggtgtatcctttgaagctagaatagattttccttgatatctaacataatgcatattcggatccttga
agaaggatcggatgtccagaaaatcagtcccaacaaaaacttcaacaagatggtctatttttacatagaaaaggattcg
ctcaaaaaagactccagaagatgttgactggaaatgcgaagattgattgcggataaaaaggaagatagattcgtattca
catacataagaattatagaggaacaagaagaatcttgaattcccttttaaaaaaagggtaatatgcttttttggagtac
taaaactattccaatactcgtgtagaaagatacgtaataaatgcaaagaagaggcatccttcacccagtagcgaagggt
ttgaaccgcgatttccaaatggatgggatagggtattagtacatgtgacaaataatctaaatgtgaaaattggtcctct
aaaaaaggaaatattgaatgaattgatcgtaaagtaggagattttgctatatctttctctttcctttcaaaggaagata
aaactcgtagcgaaaatggaatttccacaatgactgcaaacccttctgatagaattttcgaatacaaattctgattgtg
gccccaaaatggattttgaacagaaccattagccgaaataatcaaatgattccgttgatacattcgagtaattaaacgt
ttcacaattattaaactatattttttgtcataatcaacttcattttcgaacaaagtagatctatttctatttaaaccat
gatcatgagcaagtgcataaatagactcccgaaaaattagggggtataggaagtcgtgttgtcgagatctatctagttc
gaaatatcccgggaattcctccatttgaaattcgatttgaatccaagttaggaatttgttggttatgaaatgatacata
gtgcgatacggtcaaagcaaggtattctagtaatacaataataaatacctcggaaacaaatagactcatcaacggactc
tctatcctctctttctttttcaatctaattagtttagattcgttataagagactaagatgggttaggaatcctttattt
ttcaccccaatcgctcttttgattttggaaaaactatctttatcaatatgctgcttcttttacacatttatgtctaacc
caaagcgggcaatagctaatagttaggactcataaaaaaaaaaa-----tgaataatcatggaaaaacctttccccatc
ctggcactaatagatttttaacgtgtaattagatcggagaaccgttcaaattaagaacagaagctcgttgctttttctt
tccctataatgaatcgggttcctaggactctatccatttattcactcgacccaactctgaatttatttcattttttgct
tactaagaatgaaatattctccgaattttcaattgatacgacatgctgctttttccatgcattccttgcagttcaggat
cagtcgtggtcttacaaaccctaccgaagatatgaatgaatccattccttcatacaaatgtgtaaaagatgctagacgc
acttaaaagccgagtactctaccattgagttagcaacccccccc-------aaaaaaaaccaatttactatgtgtagat
acaatcgcaataaaaataacaaaaagaattcttctttctctcacacaaaaacaacctcgtgtatcaccagcaatctaat
aaacccatctttttgatttgaaattagtagaattcccacacccttttgagttgatttgcttttgactgacgtaaaaaac
caaacctagggaagataaagagatgcgtttatacacgatcgaattatatttgttcgatacactgttgtcaacattaatc
taataaatcgaatacttag--aaaaaaaaaatagaaatgaataaaatctttgtcttgggtttagccctagagaatatct
ctaaatcgaaaaagaacaaagaagaaattaaggacaaaatggcaaataatcccgatttctttgttaatttgatgtattt
ccaacgaaaaactgccaatccaattggcagtaatgtaaaaattggataggtctcgccggtccaactccttcatttattc
acttcatctttttctatctatcttatatcccaataaagatatagcaaacttatatcccatatcccaataaagatatagc
aaaaaaggcgattttgatcgttaaagaacatcgcattctatggtaatggtaacaataataaaaaaggatgaattgaata
gagtaaaaga-gggggaggggaaatagtatagtagaaaaaaaggatccaaaactatctacgaatcacccacaccctctt
ctctcttttttatttatcttctctcttttttattta--------------------atagttcaaaatttttaaattca
ttaattgacttccatttgattaagactaaattctgtaaaaacccccgctttctttaaaatatcataaacagttcctgtg
ggttgagcgcctttttcaagaaaatatagaatacctggaatatctaaataggttttattatttatcggatcataaaaac
ccactttccaaagatctcttccttctctgcgggatcgcacatcaattgcaacgattcgataaacggctcattgggatag
atgtagatgaactataa-ccccccctagaaacgtatacgaagttttcccctcgtacggctcgagaaagcaaaaattcga
attagatctctctatcgaatttgaatgttaaatagatccataacatgatccaatccattaggctatgggctatttaata
ctttttctttatcgaaaaaaatcatttgtattctcataactcaagttggataactctgaaatagctcaaaagaaaagcc
ttagttatttcatttttgagtggtctctaacccctt------------------------tttctttgtctcatttaga
atatatttggattcttcatccttttcttgagctagttgtcaagacagttgaaaaggggtattttcttgttccaaaatac
tttatctttgccttggatcattgggtttagacatcacttcggtgaattttaatcatttcaaaacgacagcaacatgccc
cttt-----------------------ttatgatttctttctagcaaagaatcatacaaacggcggattcccgcacgat
acacttttgatacaaagaggttcactaattcgaacaaattttcc--ttttttttttttttgaaacttgcttgaattgga
tcctttcgatttatagatcgaaaagatacttacgaagttggaacagcttattaatattaaccctagacccttgcccctg
agaaacgaatcaagactttctacccgagctacatcctatactggtaacattaaaccccaacaaaagaaggggggttcta
gtcgaacagaagaaagggtgtcgagccaagagcaccttcatttcgattttatatagaatagaaagtggcgggtgtaaga
acccacagatgatcatgtctgtcaagtcgcgcgttgctttttaccacatcgtttcaaacgaagttttaccataacattc
ctctcctggtatgtaattgattcaattagggaatcatgaatagtcatttgtttgatctttcataggaatccatatgttc
ttcttt--------------------tatatgaatttctaaataaatcttagcataaattccagttgaacggctttttc
ttggagaatccaatattttggatttgattttct-----aatttagcaatattacgaaaataaaaagttatttttattga
atctac----------accccaaggtaatagtctagattcaacaatctaacacttcttcgagtatcaaatacttctaag
aaatccttgaaattccaatagttatttaattgaaaattgaaacaattcc-------tatctcatatcactatttgaata
aagtcttactaagcatcgcatttgatcatcataaaaaaatccatctttgaattaaacctcagtgattcaaaaaatagag
atagattgggacaaattctaatctacccatccatccatattgtacatatattaatatactccaacatattagaatatgg
aatgggtagattagaatatggcaacatattatatgtcaacatattctaatctacccatccatccatattgtacatatta
gaatataccccgttagaatataccccaacatatacaataggc--------gccaggagctttaattggggaaatagaag
agattctagtctaccccaaaatattcatatgaaaatcgtgtca------------------------------------
------------------------------------------------------------------------acgccca
ttgaaaatcgtgtcaacgcccataatctacccgtacatatattaatataccccaacatattagaatatggcaacatatt
atatgtcaacatattatagtatgtcaagtcaacgtccatgatatacccatccatccatattctaatctacccgtgcata
ttagaatataccccaacagtaccgaaattgtcaactaattccaaatctaactaattccaaaaccaaaccattgcccccg
tccataatctacccatccatccatattagaatatacccaacagtcccgaaattgtcaactaattagaaatctaactaaa
tagggatttccttcatcttgtgtcaaattcgaatccaaaaaaaagaaatattgcttttctcttatgatcttatgaatcg
tttttttttgtaaaatctggtttatatctagatctctatgtattatctatctataatagactctttggattcggcccaa
tcctttactaaaagaattgagccgagttttgttgaattgcaattcaattacgagaacgaacgggaattaatggattaca
aagtatccattgcttggaattcaaatttgatctctttccatacttcacaagcagcagctagttccggactccatttgca
agcctcccgtataatttcattaccctcacgagcaagatcacgcccctcattacgggcttgtacgcatgcttctagagct
actcgattcgctacagcacccggtgcatttccccaagggtgtcctaaagttccaccaccgaattgtagtacggaatcat
ctccaaagatttcggtcagagcaggcatatgccacacgtgaataccccctgaagccacaggcaaaacaccaggtagaga
gacccaatcttgagtgaaataaataccgcggcttcggtctttttcaataaaatcatcacgtagtaaatcaacaaagcct
aaagtaatatctctttctccttcaagtttacctactacggtacctgagtgaatatgatctccaccagacatacgtaagg
ctttagctagtacacgaaagtgtataccatgatttttctgtctatcaataactgcatgcattgcacggtggatgtgaag
aagtagaccgttatctcggcaataatgagccaagctagtatttgcagtgaatccccctgttaagtagtcatgcattacg
atgggaactcccaattctctggcaaatatagcccttttcatcatttcttcgcatgtacccgcagtagcattcaagtaat
gccctttgatttcaccagtttcagcctgtgatttataaattgcttcggcacaaaataagaaacggtctctccaacgcat
aaatggttgtgagtttacgttttcatcatccttggtaaaatcaagtccaccacgaagacattcataaacagctctaccg
tagttcttagcggataaccctaatttcggtttaatggtacatcccaataggggacggccatacttgttcaacttatctc
tctcaacttggatgccgtgaggcgggccttggaaagttttaacatatgcagtagggattctcagatcctccagacgtag
agcacgcagggctttgaacccaaatacattacccacaatggaagtaaacatattagtaacagaaccctcttcaaaaagg
tctaaggggtaagctacataacatatatattgattctcttctcccgcaacaggctcgatgtggtagcatcttcctttat
aacgatcaaggctggtaagcccatcggtccacacagttgtccaggtaccagtagaagattcggcagctactgcagcccc
tgcttcctcaggcggaactccaggttgaggagttactctgaatgctgccaagatatcagtatctttggtttcgtattca
ggagtataataagtcagtttataatctttaacgccggctttgaatccaacacttgctttagtctctgtttgtggtgaca
taagtccctccctacaactcatgaattaagaattctcacaacaacaaggtctactcgacagaaattcggagttaatgaa
agctttcacaagaatcttttatcaaattatcacctaatcataatggttcgttattagaccacggtatttgattcgtcaa
atacatcattattgtatactctttcatatgtatcgcgcaacccaattcttgtttttgaagtttctaatcacttcttttt
ttgaatcgaaatattaata------------------------------------------------------------
---------------------------------------------------------agaaatggatctgctgaaaaaa
gaaagaaagaccaatgagataaaaataatgaattataaagagagttcaggttcgaa-----------------------
-------aatgaattgtaaagagagttcaggttcgaattccatagataatatggatgttcttgtttataatgatagaca
aatggatggctttctcaagctccagatttggattcatccacttgatattttgaaaatgggttggttgaacgtgaaaatt
cactcattg------aaatttaataagtaaacaaaatggaattggattcggttggatggtcaaaatcgagtgctaatta
ccatttcttattgaattacccgatcaacctgctctcgaacattttttttttgattcgatcattttcgcaaaaaattgca
tcacatcatctttcacttttatttattattagtcattattatgagaatcaatcctactacttcaggtcctggagtttcc
acacttgaaaaaaaaaaatcgggccgtatcgctcaaatcattggtccagtactggatgtaacctttcccccggggaaga
tgcctaatatttataacgctctggtcgttaaaggtcgagatactggcggccaagaaattaatgtcacttgtgaagtaca
gcaattattaggaaataatcgtgttagagctgtcgccatgagtgctacagatggtctaacgagaggaatggaagtgatt
gacacgggagctcctctaagtgttccagtcggcggagcgactctaggacgaattttcaacgtgctcggagagcctgttg
atgaattaggacccgtagatactcgtacaacatctcctattcatagatccgcgcccgcctttatacagttagatacaaa
attatctatttttgaaacaggaattaaagtagtcgatcttttagccccttatcgccgtggaggaaaaataggcctattc
gggggggctggggtaggtaaaacagtcctcattatggaattgatcaacaacattgctaaagctcacgggggtgtatccg
tatttggcggagtaggtgaacgtactcgtgaaggaaatgatctttacatggaaatgaaggaatccggcgtcattaacga
acaaaatattgcagaatcgaaggtggctctagtctatggtcagatgaatgaacccccaggagctcgtatgagagttggt
ttgactgccctaacgatggcggaatatttccgagatgttaataaacaaaatgtacttctatttatcgacaacatcttcc
gtttcgtccaagcaggatccgaagtatccgccttattgggccgaatgccttccgctgtgggttatcaacccacccttag
taccgaaatgggttctttacaagaaagaattacttctactaaagcgggatccataacttctattcaagcagtttatgta
ccggcggacgatttgaccgaccctgctcctgccacgacctttgcacatttagatgcgacgaccgtcctatcaagaggat
tggctgccaaaggtatctatccagcagtggatcctttagattcaacgtcaactatgctccaacctcgaatcgttggcga
cgaacattatgaaactgcacaaagagtaaaggaaaccttacaacgttacaaagaacttcaggacattatatctatcctt
gggttggatgaattatccgaagaggatcgcttaactgtagcacgagcacgaaaaattgagcgtttcttatcacaaccct
ttttcgtagcagaagtatttacaggttccccggggaaatacgttggtctagcagaaaccattagagggtttaaattgat
cctttccggagaattagatggtcttcctgaacaagccttttatttggtcggtaccatcgatgaagctaccgcgaaggct
gcgaacttagaaatggagagtgatttgaagaaatgaccttaaatctttgtgtattaacccctaatcgaattgtttggga
ttcagaagtgaaagaaatcattttatctactaatagtggacaaattggcgtattaccaaatcacgcacctattgccaca
gctgtagatataggtattttaagaatacgccaaaacggacagtggttaacgatggctctgatggggggttttgctagaa
tcggcaataatgagatcactattttagtaaatgacgcggaaaagggtagtgacattgatccacaagaagcccaggaaac
tcttggactagcggaagctaactttaggaaagcggaaggcaagagacaaacaattgaagcaaatctggctctcagacga
gctaggacacgcgttgaggctatcaatgtgatttcataactaggtgttgtgtacgaataatcaaagcaacttctgtata
aatagaaccccggtttagacaccccgctattctgctaattgatattgactacaacaaaaaagcaagtggaatcagatgg
attcttatgcaatgaacaactattatattcaattcaaaaaatgaattg------aatataaatatagaagaaaagatag
aaaatcgctaaaaggaaaagagggtaaaaacttattagataccagagtcgtggttctaataagttctacctactattgg
atttgaaccaatgactcctgccgtatgaaagcaatactctaaccactgagttaagtaggtcatttaccatgacaaagag
aaacaaaaggaaatcatcacatcgatggattataaatccaatatgacttctaagcaataccactactcaaagagatcaa
agaagatatgtgttgaatcatctaatattcatcttgacaagaaattatctacataatatgataaaatatgtatcacaaa
cacaagggctatagctcagttaggtagagcacctcgtttacacgtgcgccaatgtttttcaggggagtccatcccagca
tggaatcaaaagaattgatcttattgaaaaatcgatgtcttactccatcacgtttagggaacaagagaacaatagcctg
acaaaaggttctcggttcgattcgggcgcctatttaagagcgccaaatggaacccatccttgatttgagatattgataa
ggtgaatacccagcctattcaatgctaggccttaatgagtataaggacctcaaaaaatgctcttttcgccctatgaact
tgaaggtgtaggaagtttcatatttggttttttaagcaggtcgatagggcctccatttaacttaggttgatctgatttc
ggcaagaagcagacctacgtcaagataatccttctttgaaacactttggtaatgctcctgagtcgaaatccaaataatg
aatcagagcacagggagccatctccttattggcaagaaaaaagatggcagactaactgatatttatatcagttaatgaa
agagcccaatgc-aaaaaaaaaaaaaaaaaggcatgttgggtctttgaaacagttcgaatcattttgataataatcagt
ttgatctgttttaccgagcaggtctacggttcgagtccgtatagccctactaaagatggaaaatacaaaaagggtctcg
ttttcatttcctcagtaagtaatgtattctttgttatttgtaactggttgcacggttacttgtttcatcgaaaaaacca
ttctcacaggcccctcgcgggaatcgctcagcgcagaacataatcaaactgaaaaccaaagcctatttcacaaaaccca
atcagtatttttcatctcagatttgaatttcagataaagtacagccagcctttattctttcttcattaatctttgcggg
gaaattacatagggattttttcttttactgaccacaaagacaaaaatcaaaatgagtcaaacttctttggtagacctac
tcaatcctggaggatttttggagtcaaaactatgacatgaaaccggttccagactctaacctaacccaatcttaatcga
atctaagagtaagtcacataaatctaggagcgcccttatttatttgtcgataagccaaagtttgaaaaacgaagatctt
tgataaatggaattatcacaattgtcaaatcgtttttttcttggtctaccttatctaccaaatctaccaaagtcaaaaa
cacgcagtcttctctttccgtcttcaatcaataaaactcctagatctgttcgggccgattctactcaaataaacaaaga
aaaagagtataccaagccaggactaagactaataatactctaaattccgaggcgttttcctacatctgactccttattc
tgaatcactaaga-------aaaaaagaaaaaagaaggggggtcttcctctttgaggggtctagttataaacgagttat
caaaaaatagaaatagaataaactaaataatcgaatccatattctattcgaatagagattcgatatacaatataatagt
tcgatatagaatatcaaaaatagaatatatagaaatatttcaattagcatttcgaattctaactattcgaaagaaaata
ctaaaaggtcgaattctattttgtttgaattccttttctttagctttagaaaaaatgcatctgaaggggcggtgaaggc
gtgaaagtgtttttattttgtataagagcggcgtatattcataactactctatctatatcgaaaaaagcgaagtaagct
taatggaaataggattactattgatgaatctggaaacgagacatgtaccacagccaacaaacgaaattagatgggccaa
tcaaaatgaattgttgttttgactaaacaattatggatggcttgacaattcattcaattgaatcgacgaatcgggtata
tttttcacattcataggagttcgtctatgtttctgctttacgaatatgatattttctgggcatttctaataatatcaag
tgttattcctattttggcatttcgaatttccggacttttagccccgactagcatagggccagagaaactttcgagttat
gaatcgggtatagaaccaatgggcgatgcttggttacaatttcgaatacgttattatatgtttgctttagtttttgttg
tttttgatgttgaaaccatttttctttatccatgggcactgagtttcgatatattgggggtatccgtatttatagaagc
tctcattttcgtgcttatcttagttcttggtttggtttatgcatggcgaaaaggagcgttggaatggtcttagttcatg
aatattcagacaataaaaaagtaaaaaataaaaaagaacattgaaacagttatgaattccatagaatttaccttacttg
ctcgaagaacgcaaaattcagttatttcaactacatcaaatgatctttcaaattggtcaaggctctcgagtttatggcc
gcttctttatggtaccagctgttgcttcattgaatttgcttcattaataggctcacgattcgactttgatcgttatgga
ctggtaccaagatcgagtcctagacaggcggacctcattttaacagctggcacagtaacaatgaaaatggctccttctt
tagtgagattatatgaacaaatgcccgaaccaaaatatgttattgctatgggagcgtgtacaattaccgggggtatgtt
cagtaccgattcttatagtactgttcgtggagtagacaagctaattcctgtagatgtctatttgccaggctgcccgcct
aaaccggaggctattatagatgctataacaaaacttcgtaagaaaatatctagagaaatctatgaagatcgaattaggt
ctcaagaggagaatcgatgttttactaccaatcacaagtttcatgttggaccgagtatgcatactggaaattatgatcc
aggattactttatcaattaccatctacttcagagatcgcttctgaaacatttttcaaatacaaaagttcagtatctgcc
cacgaattagtgaattaggcgggattcctttgtctagaataacaaacaacaaatgaatcctcaaaaatttcatcgtaaa
tgcgaactacttataaaaattataaaaatgcgggggagataaaaaagatgcagggtcgtttgtctgcttggctagtcaa
gcacgggctagttcatagatctttgggcttcgattaccaaggaatagaaactttacaaataaagcccgaggagtggcat
tccattgctgtcattttatatgtatatggttacaattatctacgttcccaatgtgcttatgatgtagcacccggtggac
tgttagctagtgtgtatcatcttacgagaatagagtatggtgtggatcaagcggaggaggtatgcattaaagtatttgc
tccaaggaataatcctagaattccgtccgttttctgggtttggaaaagcgcggattttcaagaacgagagtcttatgat
atgttgggaatccgttatgataatcatccacgactgaaacgtatcttaatgccggaaagttggataggatggcccttac
gtaaggattatattgcccccaatttttatgaaatacaagatgctcattgaatgataagaaactcatcttcatttctata
actccagatattcaaggagggtttctatgttctcttcgaaatcaaacggagaagggagtaattgaagtcgcattagtag
tatgtgctaaaaaaagacaatattattagggattcatggagattctccaattttgggcatacttatttcttttgatttt
ggatgagctgagccaaagtcaataggatgaat----taaaagggttccacattatgaactttgtaccgcgcacataact
tccacacgctctagaggggcgcgtgggagagaatgaatagaggagagtgactcgcaaaaaaggaaataacaagaaagga
aggggggtcggattctatttgtactcatcaatcttggctattcccatccttgaaactagacctttgattgggtctttca
accaactaattgaacccttccaatatatgtatgaaattgaaataataatattttggaaggggaggaggcagagtatgaa
caaatcaaataaaaaagaagagaaaagagaatctcatttttcgattttacatagacatactttttatattatactctct
cgatagaatttggaatcggctataactaggcatagagttccggatacctagatggagaagtatgtatcatg------at
ctatagcaattcatttgtacaatagaaatatattggagagatactcatacaaatgaatcctgtgccaggaaccaggttt
gaactggtgacacgaggattttcagtcctctgctctaccaactgagctatcccgacccctggcattttactagatgact
tcgttctatgtcaattaataaaaagacgaaaaaggtatgaaaagtcttacccaggcccaaggctttctttgataaaaag
at-aaaaaaaaaaaaaaaagactttttaagtgtgagtccgagtaatgatattattgattgtgaatcattcaaatgttga
ttcctcgctaaaacgaagttcttttgtacgtgtagcatatacaacaccagacgtgtgttaatagaaaaaaatagccgtt
tgcatacttttgtgaaagaatagaatgaataaaaaaaacataacgaattttgaactgataacaaaacaaaaagaacaaa
ataaggataaataggtaaggaatcaaacgatctttttttggggatagagggacttgaaccctcacgatttttaaagtcg
acggattttcctcttactctaaatttcattgttgtcggtattgacatgtagaatgggactctatctttattctcatccg
attaatcagttcttgaaaagattcgtggagtaagggatttactca---------------------atcaatattcgat
tcttccttcaacttcgaattgattcgcaacaaacaattcttttttcatataaaaaacagaaaaaagtgattcgcgccgt
cattaagctcaaatcattaatcatttgagagagtattcacgacatatgtatataggtttctctttcatcctttctcgag
ttttgatagaaggattgattcctttatcaacaacgcgatcaactccatttgttagaacagcttccattgagtctctgca
cctatcc-ttttttttttttctcgctttctaaacccccggtgttggttttcgtaaaataggatttggctcaggattgcc
catttttcattcccgggtttctctgaatttgaaagttgtcacttagtaggtttccataccaaggctcaatccaattaag
tccgtagcgtctaccaatttcgccatatcccccttgtagtatgcggaaatcgttgaattcaattagatgccgatttata
tactatagaaaaaagtctttctggcctatcttcttgaatttctatcggagacccacatttgaccaacccaaaatgattc
tatcatttctgtatccacaattcaatatacatggctaggatatagactacctaatgtgccttctctacactcattttta
tcatctcattttgaatactcgaagggtcgattc--ttattttttcgtttttagctttcacctttctgaatgacaacaag
ggaatgtcccccctctgtctgtcattagtagggttctgtctgtcattagtagggtctggattgcatttatccgtaatgc
atcttttatttcatgtttttttattcttatttgattctttccttagaccgtaaaccttttatgacttctaactagaagg
taactcaaaaaaacgaaaatagaaattgaatattgctgaaattctctatttcatccatattattttattcatttacaat
agaatagttagaattctaattaatgatttcattaatttagaaatagaagagaagaagagaattcgaattgttctttatt
gtgaaataagattccaatctgatctgattgattatacaatcattatcaagtttcggttttattttactaaattatatat
agtattc-----tatttctatttagttctattctagtgaaacttttttatagaaaatgatgtaa-atgatgtaataaaa
taggagtgaaaaaatgacaagtaatagaattagaggttattaaaaaactgtcaaatcaatatcatttgaattcaaaaat
gaaatgaaaaagaatctgattctattatctaatcaagatattcattattgataaacagataattgagaaatagatccaa
attagatatcactatattaatcgttatgttttataatattcacatcatttagatttcattgatttgaaattcgactttc
tatgagtatgactttttcatattatattaaattttcatattatattaaataagtaatactcataaaaaagatcccagga
ttttacgaaattcctaggcatgtaaaatttctgctatttgagcccgcttagctcagaggttagagcatcgcatttgtaa
tgcgatggtcatcggttcgattccgatagccggcttttttgttttgcttttttacatgattgagaataagaatcttgaa
atcaaagaacattgaaattt------ccccccccctttttttcaaaaggtcaccaatttattatgtcctatttcatata
tgaatataaattagaagagttcgatttttgccaaacaaatcaatagccgtacctttttttgtattgtatataaaaaggt
gcggatattgatccaat--------------------------------------------------------------
--tgatccgcttattgtttggagtacactacgtcatcggatttcgcttaacttcatttaccatttagttcagttttatt
tgaggtttatgaaatttcaaaaacaaaggagtctttatgtcgcgttaccgagggcctcgtttcaaaaaaatacgccgtc
tgggggctttacccggactaaccagtaaaaggcctagagccggaagtgatccgagaaaccaagaactttctgggaacaa
atctcaatatcgtattcgtttagaagaaaaacaaaagttgcgttttcattatggtcttacagaacgacaattgcttaaa
tacgttcgtatcgccggaaaagccaaagggccaacaggtcaggttttactgcaattacttgaaatgcgtttggataaca
tcctttttcgattgggtatggcttcgaccattcctcaagcccgccaattagttaaccatagacatattttagttaatgg
tcgtatagtggatataccaagttatcgttgcaaaccgcgagatattattacggcgaaggatgatcaaaaatcgaaagct
atgattcaaaattctcttgaatcacccccccatgaggaagtgccaaaacatttgacttttcacccattccaatataaag
gattagtcaatcaaataatcgatagtgaatgggtcggtttgaaaataaatgaattgctagtcgtagaatattattctcg
tcagactaaaacctaactaaaataagaaataagagtaagaggggttcggagaatttgacccctctaagtcaaaaaggac
gaaaagataaggggcttataaggggtctttttctcccattgctgtgtcatagattgaccagtagggagatttgatcccc
tgtccgctctttccagtattttacgtacc---------acagaaagtagaaatcgcgaatccatatcaaagaaagttcg
cacttttggaatggaatagtgtatgcgttgttatttgggttgatatattgtgggcagtaacattggtaaattagtggag
ggtgcggaaagagagggattcgaaccctcggtaaacaaaagcctacatagcagttccaatgctacgccttgaaccactc
ggccatctctcctccataatgattatgtcccagcaaccgaggcaatagcgagtcattcctactcgattcttagatagtt
atgggcgatcaattagaaaactctatatagaaagcttttcatccaattttcatcaaagaaagacctttccttcaaggct
ggtggataaagaaaatctttttgtttgtgaaaaactgttaaaaaccagaaagatatagatctatttaggtggttcccca
ccctttttctttctgatattttgaaacgattccatcaatgaattgaaatgaatcaaacgatccgtctatctattttttt
tagactatggttaatggatacctttagatcatgcttctgttgaaactatcagtctatttccggattccataaaactgga
attcgaaaattattttccagttttagatctcttaaccccttaccttggagattgattgaaaattcataaaccacccacg
gggatttttatatttgattggatagtgtatacccggtgtgcacacaacacaaaataggccgttattctattttcatcat
caaatgattattcgattctttttccttagtcaatccaaaattcttgaattatcttaatctctaggaaaaatgctttgat
tcttccattttgatggaatcggaatagttcccttcattcttatactactccatttggatgaaatcgaatcggattcaaa
tatttcttattattcatgcctggcaaaaagaaagaatttgagtaaacgatccta-tttttttttaatgagtctgttttt
atgttatttcgtactgtgcaattcctttgtttgtgggatcattttctcacgagaggtaatgaaaagaattatagaatgg
attgctatctatgcctagatcaaggataaatggaaattttattgataagaccttttcaattgtagccaatatcttatta
cgaataattccgacaacttcaggggaaaaagaggcatttacctattacagagatggtgcgatttgattattcttatttg
tttgatccttagaagaaagacacgtgattcgggatagaaaataaagaaaaaagt-aaaaaaaaaatttacgctttttgg
gggtgaagtttgtaaaaaaacaactccctctgtcgtgtatccacgattaatgcagcctcagatgcttcaattggcgatt
ctagtattgagcgaaaggttacacctatgtgggttatttatgtattgcaggtcaaccccgctccatgagtaccaatagg
tggcatagaggaagaagcactacgcctaggaatcaacaacacgaaaactttgttagaaatttgataccctttccttatc
aagatcggaactcagaagaatggttgggccaacaaacatccatctcgttcgtattttggatacacgtataaccatcgaa
gactgttgaagtgacgaattcctcgaaattaaggggcgtgagggacaaagaaattgttgaagttaccttttttttatct
agtatcaacacgtttgatgttaagaaaagatcttttgcgggaaggttggctagagatttcttgtaaaaacactagcccc
gctcagtcaataatgcgaatatttcaatcttttttgattccatgtattattctcattatgcacataagggaggagccgt
atgaggtgaaaatctcacgtacggttctgaaacggagattctttgaatcgaagacgaccgtaacggatgtcggctcagt
cagaaggaaattatgcggaagctttacagaattattatgaagctatgcgactagaaattgatccttatgatcgaagcta
tatactctataacataggccttatccacacaagtaatggagaacacacgaaagctttggaatattattttcgggcacta
gaacgaaacccgttcttaccccaagcttttaataatatggctgtgatctgtcattacgtgcgactatctccactataga
aagaaacgggggaagagaaaagagcgaatccactagcaaatactagaaaaaatgccgagaaaaaaattgatacatatgc
atcgtaaaaaaaaacgatttttatcagctgtagcaaagaaaaaaggaacttcatagaagtcgaaatatgaagaaatgga
tatgcctagatactttattctatggataaaggatctaattgatagagaaagcaccgtaaagatcaattagtgaggtttt
gggccgatacaataagaactgcttacttacttttgtgatgatataagataaaaggtaggaatcgacttatgtaataaag
gcgatcccctaaaggattgagcagcggtgtagcagcagatcccaaagatagtaagacttttcttcataataaagaaaag
tctttttcgaaaattctatataaatttttctatgaaaccgagatagttaactttcagaaaattctagcgagagtggaaa
tgcttatgctttattcttctgaaggtgggagaaaagataaaactaaaaaaacggattttgaatcaaaatgaaagtttga
aactcatgtaattaacctcttttggttaacccgagaaaaaattggatagatctatgaaaaatctcattattcaattaga
tattagattatctagagtagattaaaaaaatgggacaccacaagaattgaatgctgagccgtatgaggtagtaaactct
caagtacggttctaagggaaggaattgaaccccctattccgaccggggagaacaggccattcgacagggagattctgaa
attgcggaggcttggttcgatcaagccgctgagtattggaaacaagctatagcgcttacgcccgggaattatattgaag
cgcaaaattggttgaagatcacgagacgtttcgaataagagcactcttttttcgtctttttca--tttttttttttttt
gacttgattctaaattctaagtattctaattcgatttctttttg-----------------aattttttgatattctaa
ttagaattaatagaattgtttgttgtccccatcagtcaaataaaacgactcatttattggggaaacacaaccaaagaat
ttcattatatcttttcctttcgaagatccattttctatttcgtctggtatttcgggggtagaaacgatacgcggataga
gtagagaatatatatctatttcttttttttgttctgttccgctattcaaactcactttcaaatgaatcaaaatatggaa
tggaagacatagcgacatctagggacttctaatttcgatattaatacactagattgcaccaaaaaaagggtttttcatc
cattcaaagcccgaaaaagcttttctaagatgaaaaaggtccgttgagcgcctcatggctatgtcataatagatccgaa
cacttgccccggatcgacttccagatcataattgctctagtgaataactaaataaaatagatgggagatagaagagaaa
gaaactaattagaaagatctctcataggttcactaattacttgactgttggcgggtttctttgtatgtgttgtccggaa
agaggaggactcaatgattattcgttcgccggaaccagaagtcaaaattttggtagatagggatcccataaaaacgtcg
ttcgaggaatgggctaaaccgggccatttctcaagaacaatagctaagggccctgagactaccacttggatctggaacc
tacatgctgatgctcacgatttcgatagccataccagcgatttggaggagatctctcgaaaagtatttagtgcccattt
tgggcaactttccattatctttctgtggctgagtggcatgtatttccacggtgctcgtttttccaattatgaagcatgg
ctaagcgaccctactcacattggacctagtgctcaggtggtttggccaatagtgggccaagaaatattgaatggcgatg
tgggcgggggtttccgaggaatacaaataacctctgggttttttcagctttggagagcgtctggaataactagtgaatt
acaactctattgtaccgcaataggcgcattagtctttgcagccttaatgctttttgctggttggttccattatcacaaa
gcggctccaaaattggcctggttccaagatgtcgaatctatgttgaatcaccatttagcagggctactaggactggggt
ctctttcttgggcggggcatcaagtacatgtatctttaccaattaaccaatttctaaacgcgggagtagatcctaaaga
gatcccacttcctcatgaatttatcttgaatcgggatcttttggctcaactttatccgagttttgccgagggagcaact
ccattttttaccttgaattggtcaaaatatgcggaatttctgacttttcgcggaggattagatccagtaactgggggtc
tatggctgactgatattgctcatcatcatttggctattgcaattcttttcttgatagcgggtcacatgtataggaccaa
ctggggcattggtcatggtctaaaagatattttagaggctcataaaggtccatttacaggccagggccataaaggccta
tatgagatcctaacaacgtcatggcatgctcaattatctcttaacctcgctatgttaggctctttaacgattgttgtag
ctcaccatatgtattccatgcccccttatccatatctagctactgactatggtacccaactgtcattgttcacacatca
catgtggattggtggatttctcatagttggtgctgccgcgcatgctgctatttttatggtaagagattatgatccaact
actcgatacaacgatctattagatcgtgtccttaggcatcgcgatgcaatcatatcacatctcaattgggtatgtattt
ttctaggctttcacagttttggtttgtatattcataacgataccatgagcgctttaggacgccctcaagatatgttttc
tgataccgctatacaattacaacccgtctttgctcaatggatacaaaacacccatgcattagcgcccggtgcaacggcc
cctggtgcaacaacaagcaccagtttggcttggggaggcggtgatttagtagcagtggggggcaaggttgctttgttac
cgattcccttaggaaccgcagattttttggtccatcacattcatgcatttacgattcatgtaactgtattgatactctt
gaagggtgttctatttgctcgtagctctcgtttgataccggataaagcaaatcttggctttcgtttcccttgtgatgga
ccgggacggggagggacatgtcaagtatccgcttgggatcatgtcttcttagggctattctggatgtacaatgcaattt
cggtagtcatatttcatttcagttggaaaatgcagtcagacgtttggggtagtataagtgatcaaggagtggtaactca
tataacgggaggaaactttgcccagagttccatcactattaatggttggctccgcgatttcttatgggcacaggcatcc
caagtaattcagtcttatggttcttcattatctgcatatggcctttttttcctaggtgctcattttgtatgggctttta
gtttaatgtttctattcagcggacgtggttattggcaagaacttattgaatccatcgtttgggctcataataaattaaa
agttgctcctgctacccagcctagagccttgagcattgtacaaggacgtactgtaggagtaacccattaccttctgggt
ggaattgccacaacatgggcattcttcttagcaagaattattgcagtaggataatggctaggaggatttgaaaggcatt
atggcattaagatttccaaggtttagccaaggcttagctcaggaccccactactcgtcgtatttggtttggtattgcaa
ccgcgcatgactttgagagtcatgatgatattactgaggaacgtctttatcagaatatttttgcttctcacttcgggca
attagcaatcatttttctgtggacttccggaaatctctttcatgtagcttggcaaggaaattttgaggcatgggtacag
gaccctttacatgtaagacctattgctcatgcaatttgggatcctcattttggtcaaccggctgtggaagcttttactc
gagggggtgctctcggcccagtgaatatcgcttattctggtgtttatcagtggtggtatacaattggtttacgtactaa
cgaagatctttatacaggagcgctttttctattatttctttctgctatatccttaatagcgggttggttacacctacaa
ccgaaatggaaaccgagcgtttcatggttcaaaaatgccgaatctcgtctcaaccatcatttgtcggggctattcggtg
taagttctttggcttggacagggcatttagtacatgtcgctattccaggatccaggggggaatccgttcgatggaataa
tttcttagatgtattaccgcatcccgaagggttaggacccctttttacaggccagtggaatctttatgcccaaaacccc
gattcaagtagtcatttatttggtacttcccaaggatcgggaactgccattctcacccttctaggtggattccatccac
aaacgcaaagtttatggttgactgatatggctcatcatcatttggctattgcatttctttttctcattgctggtcatat
gtatagaaccaacttcgggattgggcacagtataaaagatcttttagaagcgcatacccctccgggggggcgattgggg
cgtggacataagggtctttatgacacaatcaataattcgattcattttcaattaggccttgccctcgcctctttaggtg
ttattacttccttggtagcccaacacatgtactctttgcctgcttatgcgttcatagcacaagactttactactcaagc
tgcgttatatactcatcaccaatacattgcaggattcatcatgacgggggcttttgcgcatggggctatatttttcatt
agagattacaatccggaacagaatgaggataatgtattggcaagaatgttagaccataaagaagctattatatcccatt
taagttgggccagcctctttttggggttccatactttgggactttatgttcataatgatgtcatgcttgcttttggtac
tccggagaaacaaatattgatcgaacctatatttgcccaatggatacaatctgctcatggtaaaacctcgtatggtttc
gatgtacttttatcttcaacgaatagcccggcatttaatgcgggtcgaagcatatggttgcccggttggttaaatgcta
ttaatgagaatagtaattcactattcttaacaataggtcctggagacttcttggttcatcatgcgattgctctagggtt
acataccactacattgatcttagtaaaaggtgctttagatgcacgcggttccaaattaatgccagataaaaaggatttc
ggttatagttttccttgcgatggtccgggacgaggtggtacttgtgatatttccgcttgggacgcattttatttggcag
ttttctggatgttaaataccattggatgggttactttttattggcattggaaacacatcacattatggcaaggtaacgt
ttcacagtttaatgaatcttccacttatttaatgggatggttaagagattatctttggttaaactcttcacaacttatc
aatggatataatccttttggtatgaatagtttatcagtctgggcctggatgttcttatttggacatcttgtttgggcta
cgggatttatgttcttaatttcctggcgtggatattggcaggaattgattgaaactttagcatgggctcacgaacggac
gcccttggctaatttgattcggtggagagataaaccggtggctctttccattgtgcaagcaagattggttggattagcc
cacttttctgtaggttatatattcacttatgcggctttcttgattgcttcgacatcaggcaaatttggttaattctttc
tgtgttgtatacgcgagaatatcatttcttttgatagaggggggctatgccttcttatatttctacatctaggatccga
cttgtatcattgatactaataggaactgaaccattatggcaagaaaaggtttgattcagagggagaagaagagggaaaa
attggaacaaaaatatcgtttgattcgtcgatcctcaaaaaaagaaataagcacagctccgtcattaagtgaaaaatgg
aaaattcatggaaagttacaatcctcaccacgtaatagtgcacctacacgtcttcatcgacgttgtttttcgaccggaa
gaccgagagctaactatcgagactttaggctttccggacacatacttcgtgaaatggttcatgcatgtttgttgccagg
ggcaacaagatcaagttggtaaggattccaatattccttccattttctagtcatttctatgatttatgatcatagaata
gaggagccccttgactattctgtataaatgggatattctatttatacagatagagtaaaggggcccatccaaggcctgc
tattcgttcttctttgtccattagttactccttcttatcttcatcgcggggtagagcagattggtagctcgcaaggctc
ataaccttgaggtcatgggttcg--------------------------------------------------------
-----------------------------------aatcccgtccccgcacccttttcttatcttcatcgcggggtaga
gcagattggtagctcgcaaggctcataaccttgaggtcatgggttcaaatcccgtccccgcaccctttttttttgtgac
aaaaaagtgaagtttgactctggtaactagtaaaaaatgaattcctacttttaattcggaccg---ccccccccctttt
ttttgggggggggtacagacactcactctactatcatggtcaattagaccgaattttgtatcccattatttaatttgaa
tctgggcggatagcgggaatcgaacccgcgtcttctccttggcaaagagaaattttaccattcgactatatccgcattt
ttttcgttcttgatacgaagtgtctgaataatatttatttccagctagtccagatactttcttacttcagggccattca
aatcgaattatttattctatatattctatctatattatttcattaattgaattttctttatttatttc---------aa
ttcgaattgaaaaatggaatttcagattctgaaattgaagaagtttgttattcaagaaagtttga--cccccccataat
tttttcttttcttgaattccattttgaggacttatattgaatttgaatatgtctcacaacccgtaagagttcgtgggag
gggtcatttctttcatttttggatctggaatgaatagggtcaagagatgagagaattaaggatacccaccagaaagact
aatccaatccacaatgatgtgccggaaaatacaacatttttgttacttgaccaaccctcgggagaagcaaatacaacgg
gtacactaatcagtaaaagtgatgaagtagcaattaatgcaaaaacagccaattggaaagcaatagtcatgcttctaat
cctccaagctaccaacaaaagaattataccatttgatccctctatcagccaaaaaattgtaataaaataaaaatgcatt
atctcctagagggattttaacacgaatccgcggattctatatgatttatttacacccctttactttattcgtacatgaa
gtcgcgggaatttttgtctttcacagggcatgatggatcatgcatttatctgtactgtatatctagatagattcacaat
agatagatatccagtgggaatctatctatagatagtgatggtatcaactgatacggccatgttctattcggcggaataa
atatataatagaaattatctctcggagagatggccgagtggttgatggctccggtcttgaaaaccggcatagttcgtaa
caaagaattatcgagggttcgaatccctctctctccttttcttcggtgaagatgttgctttatggtatggggtttgcct
ggc----tttttagtatcataaaaggaaagggctcggctatcccacttcgccgagcccataaaaggaatcctttttc--
----tttttttttttctaatttgaagtatgacccggtcctcccaatatgtagggtagtggaatcaaatggattcttact
tcaaacatcagactcctgtctcagttaagaggggtcatggaaagagcaggttcaaaatcacgatcaattcctttttcaa
atcctgctgcagctgcacgagcccttcccgcgtgccataaatgccctacgaataggaagaatcctagaacaaaatgaga
ggtagctaaccaacttctaggagagacataattgactgcattgatctcggtagcaacgccaccaaccgaatttaaagaa
cctaaaggagcatgagtcatatattctgcggaacgccgttcttgccaaggctgtatgtcttttttcagcctactcaagt
ccaacccatttggcccccttagaggttctaaccagggagcacgcagatcccaaaaacgcatagtttcccctccaaaaat
gacttctccagtcggggaacgcattagatatttacctaaacctgtaggtccttgagcggatcccacgttagccccaagg
cgttggtctctaactagaaaagtaaatgcctgagcttgagaagcttctggtccagtcggtccgtaaaattcactaggat
aggcggtattattgaaccagacaaagcaacaagcaatgaaaccaaaaacggataaagcagctaaactataagacaggta
agcctccccagaccatacaagtgcgcgacgagcccacgcaaaaggtttggttaagatatgccagattccgccaagtata
caaatggaacctaaccatacatgccctccaattatatcttccaaatcatccacactcacaatccatccttctccgccaa
agggcgattttagtaaataaccaaatagaatacttgggctaagggtcaagttagtaatttttcgtacatctccccctcc
cggagcccaggtatcatatacgccaccaaaataaagagccttgaatactagaagaaaagcacctaaacctaacaagatt
aagtgaatacctaaaattgtggtcattttatttctatctttccatacataaccaaagaatggaaaagattcttcaagag
tctcagggcccagaagtgcatgataaataccgccaaagcccaatactgccgaggaaattaagtgaagtactccagatac
aaagtatggaaaggtgtctataacttccccaccaggacctactccccaacctagagtggctaagtgcggaagtaaaatt
aatccttgttcatacatgggcttctctggtacaaaatgagccacttcaaataggttcattgctccggcccagaatacga
ttaatccggcatgggctacatgagcccccaaaagtttaccggataaattgataagtcgtgcattcccggcccaccaagc
gaaaccggtagtttcttggtcacgaccagctaaagctaaagttccattaaagagcgtttccacggggtagaacctcctc
agggaatataaggttttcatgaggctgatcttgagccgccatccaagcacgaataccttcgtttaagagaatatttttg
gtgtagaaagtttcaaattcaggatcttccgcggcacggatctcctgggaaacgaagtcataggcgcgtaggttcagag
ccaggccgacgactccaagagcactcatccataaaccggtgactggtacaaataacataaagaaatgtaaccaacgttt
attggaaaaagcaaccccaaagatttgggaccaaaagcgattagcggtgaccattgaataagtttcttcagcttgagtt
gggttaaaagcacggaatgtatttgcaccatcaccatcttcaaataaagtattttctacagtagcaccatgaatagcac
atagtagagcagcgcccaatacaccagcaactcccatcatatgaaacgggttcaatgtccaattatgaaacccttggaa
aaagaggatgaagcgaaatatagctgctacaccaaaactaggcgcaaagaaccaaccagactgcccgagtggataaatc
aggaatacagaaacaaaaacagcaattggcccagagaatgcgattgcattataaggtcgcaattgaacagatcgagcaa
tttcaaattgacgtaacatgaaacctattagtgcgaaagcgccgtggagagcaacaaaagtccacagaccgcccaattg
acaccaacgagtaaaatccccctgcgcttccggaccccatagtaacaacaaagaatgcgctaaactattagcaggggtc
gaaactgcggcggttaagaagttgcatccttccaaataggagctggccaatccatgggtataccatgaagttacaaagg
ttgtacctgtaaaccaaccccctaaagcgaaataggcacaaggaaagagcaatagaccggaccaacctacaaaaacaaa
acggtccctacgtaaccagtcatccataatatcaaataaatctttttcgtctttggtaaatttaccaagggctatagtc
atagtgatcctcctattcaactacttcaaccatttccgagcacctcatggcattttcagggcattcgaggattcgatca
tttatgtctaatttgatttctcgtacacggcccctttaattctactgggtttcgaagataaaaaaaacctttcttggtc
cataacctgaactaggtaaattcatgaactcaattcgactattccttcctactcttaataagcacctgaaccatgaatt
gtcttatgaatca--------------------tcaatcagacaaatttgtttaaagaattgaattgttcaaggaacaa
gggatcccccctctcaatatccgtcgaccccccggctgattcctcttggttcatcaattaatcttcttttttgatcttg
tccttgagttgataaaatcaatattttgatgtattaatttctattggattaaactattctagtatcctatttgattact
ttctattttaccctttcagtttcttttattgtcttttttgttctatttccttttccttcagatgaatagaaaacttcag
agtatttctttcacggttcaaaacaagaaatgcaatttgaatctttttctatttatttcattttgtattgtatttgtca
gaaaaaaagtcgaattccatttcctttttttttgtaaattcaataccaatacaaaatgaaataataggagactttaaat
gaaagtctctttctcgcacccattctccctcatcacattgtcggaaaaacgatatcaact-------------atatca
atatggaaatagttggtacatcaagtcatgatctgatagatatatatcttatctatattgatcttgtgttctggaatca
aagaaagat--aaaaaaaaaaagactcttggaactttaactaaacccctttctgtaaacaagggaaaggtctatcaatt
tactcctcttaaatatcccaggaacaagaaaatggaaccggaaatatcgacagattcttgcagagtc-aaaaaaaatat
gaaatcaaaaaagcccgccgttccaatttcatctctatcgaatttgaatatcagaatagtggatatagtcatgattcta
tgggctaggtctacttactttttg---tttttttttttgttgatttctcatttttagattcgactagatttgattgatt
ggaatcatggaaaa-----------taggaatagttggcgattcaagagacgacttatcattattcattagaataaaca
agtgttccacttgattttcgaaatcaaaatctcttttataacgacaatgagtatactctaacccatgataatgatacag
ttagttacttacttttttttagt--aaaaaaaaacgaaaaatatccatctttattttcccctcaaatctgaataatacc
tataaagtgaggtcttatgaacaaaaagccccttatcggatttgaaccgatgacttacgccttaccatggcgttactct
accactgagttaaaagggccctttaatttcattcaattcgtgaataggtcactactatgcagatagaatccacctatat
agatgtattatatatcaatatagatccattttttgcatatatatcttgactatttcatatttgaatctctactaatatt
ctaatagaatagaaaaatcgatattgacaataaaaaaaaaaatgttcatactataccatgagcatagtatgagagcgcc
gggcacgtatgcccccatcgtctagaggtcaggacacctctctttcaaggagttgacggggattcaaattcccctgggg
gtagggtactacgaacgaaaggaggttgatcgtggattctcaataagcttcgaattgattcttcctgggtcgatgcccg
agcggttaatggggacggactgtaaattcgttggcaatatgtctacgctggttcaaatccagctcggcccaagaattcg
cggatccaccaggaaatgatatagaccatttgttcttcatacgttcttccaaaattccaactacacacg---------a
aaaaaaaaaaagtaaaatttcatatatccctcccgctttatttgattcattctatttctttgttaccacaaattatgat
tttgttaacactctaatttcatatcaggatctctaagtataaagagtcaaaaaaaaacgatttttttctc---------
---------tttttttttattgaaagattgatgattgattattactggatttggcaataactaaaggagtactagtaat
ccaggccgttctcactaaagtaagtaccctcccatgattgatgcgtggagagatcaatcaatcgagatatatagagata
tcaatatatcactcaaacctctgttccaacgcggcgattctaatctaaatagaaatggttaaaatgcaattataggaat
atgtatacttctttatttctctgggattgtagttcaattggtcagagcaccgccctgtcaaggcggaagctgcgggttc
gagccccgtcagtcccgacgcgacggaatcaaatcccatac-ttttttttttcgtttcacatgtctcatcaaacaaatg
ggagagacgtatggggattgtgacaattattggtagcatcatagttaggattcaaaaagatgccgataacacacgtgga
atagaataccatatatttctatttaccgggggcgagaattcatttcttgtacgatgaaaaatgaattgaacagaattca
tgtgatagaatcgtttacttttaagattccaaatagatccttttctggttccgagtttgtttcacttcaattactagtt
tgactttgaaacaatctatctcttcaaattgaagacgtatcttttgagatatgcgtcccattcattattaatccaaaga
aaggtatattaattaataaataaagaccacaacctctcttatagaagagggggactgaataatcttttttatttaagtt
caaaaataggaaggggtactttcaccaaaataaagaacaaactcgaacctagtgaatttcatggaatattcgatttttt
tataccttatattatattagacttggacttctttttctcatattagatat-----tattctattatttttctttttttt
cttttccacaaaaaatagatcattaaaaaaaaagtactgaacttcacttcttttttgattttctatttcatttctttgt
ttgattttgtttgtaggtcaaatgctactgcagcaaataattgtacaaggaaggcaataggttatagaaaaaacaagaa
tggaaaagagggagaaatcaaaagaatcaaaatcaaaaaagacaaataaagggattggatcaggaatcccatttttgat
tcggtatggataaaagatcttcctatgttatactattcaattctcgacgatgagttgatttgatagctcagatatagat
attgttattcatgatattgatccgatttcatatcatcggggtgtaatccatcccgttgaattggcaggcgaaagattta
tcatctcgatgggattaaatcccgagttattgacaaaaaaaaattagagattatggaagtaaatattctcgcatttatt
gctactgcactttttattctagttcctactgcgtttttacttataatatacgtaaaaactgtcagtcaaagtgattaat
ttgaagacaacttgacttgttttcttagtcaacgattgaagaaataaaggcttttcatctcgcgtcttaaatgaaattg
gcggactctaatcagcggtatagtattctatgagatccgacagctagtatgacagaaagaaatatagatttctgccata
ctagctattcttattgtaatgtaacaagttgtactgtataaaactacaggattgatatctattaatcaatctagaatat
ccctcttcttactatacatatatggatttctatatcatctcaattcgatttctttgcttcatctatttcatttatcttg
attccaatcaatctgaaataatcaaccgaagggcaattcttactagtacggttctaatttcagttctattgaataggaa
ttccggcattcatcgaaagaatcaaatcaatgaggaaatatgtgcggataaaagaaaattgctggattttctttgagta
ttccgaaaaaggaattgattgaagagttaacagcggagccgagaggttctctgagaattgcttcagattttgaaaagga
agagtcaaacctaccattttgaactcgtgatccatgatatgaaatgagtgaataaagcataaataacatttttcaaaac
aaaaacgaagaaaaaagcg-----gtaaagtaaagaaagtaagtgggcaatgtgtggcttgcccgaggtacgatcttat
tatgcgcagtctctccatgaacaaccgcaatgtatatcttatttcccatagcatagaaggtatgtatctcctaacttgt
ccttctcttggaccagcaaagagaaagagggaaaaaaaatcaaatagaaatcataaaaatcaaaagtaaaaagattttg
caaaacgatctaaagagtcg-----gttttattcctctgctcaattattttattcctctgctcaattaaattagtagta
cctctagagcccactccttccccatactaccagtgaaagggaaaatgtaaagactaccattaaagcagcccaagcaaga
ctgactatatccatgtaaattatgtcccctatctctatgaagagaatttattccattattgttcactcactaataatag
tggaatcactggcgcagagtcaaaagggtattctgacccgagcccgttgatgaaaggatccaaaaaattcgcttctaac
aaagttcttagaaggtatgatttttctagtggaatcggaaaacgttaagcctaagcaaaatgggcagtgacacctttgg
aagtatcaagggaatcctcgcaagttgtaagaataagatgtggcactaataagacctattc-----tttcttttcttgt
cctcaatctgaattctttcttgaaagatataaaaagctagaagcaagatagatcattatctatgacataccgttatttc
cccttggatcgtatccttgctgtctaagtattgtctctgtgaaagaatcggagggctttctattccatttattccattc
ttgactaggcgttttgaaataaaaagaaagaatttttttgattttcgcatttgagctataaaagccgattttccatcga
agtaaaagactcccacgagtccgtatagaaagtctcttcagctcttaccacaaccacaaattcgattttatgtcgtact
atgcaatctaatctatgcaatcgaattcaaaacccagtacttaaacactccattagtagtgcaagggctcgcatataaa
gatttaccgattcccgtgcactactataactagaatctttccttgaatcctagaggcaaggatttcaagcactttcgct
ttagagaaccgagcttccatatgtttcgaatcaagcaagtagcaagaatctttttcttccgtttgtttccgctcaggaa
aattcggggagttctatcagcaaaaccaaaaaaagaagggattccgcgttttttgttaatcaggcgacacccggatttg
aactggggaaaaaggatttgcagtcccccgccttaccactcggccatgccgccagaatgatacgaaatagatgaaaatc
ttcctcctttgcttggggtggagggcctactcaatttctttttttattgtactttcatcttgaatcccatttgacttca
tccccggtccgaaagactttcttcgttttttgcattggccccatcccttccttgcgttgtatgtatagtatctcaaaac
agaaatatagaaaaactttccctc-------------tcttttatttgattcttttctattttctctatatattgaaaa
aacaaaatgtggtttttcagtcccaatagccaaaagtccggataaattggaaccattaactattaaatgggcttgtaaa
ttcatgaacaattcttggattggaatcgaaaatggtctgtcttttcctagtcctaattagatcaaattgaaattgatac
ataactaatccgtatgaattcttttcaatcaaaaaatccttcccaaattcaattataagagcaaatagaagtctatgta
aaccccagaacctcaattgttctacaaatagcgaatcgggtatctatatatgatgccctatagatagctaattatgagc
aaattgtagtgcttccggttttcattgactagaaaatccaaaattggctgtccccaaaggaactctaataaatgaggaa
agatatgtatctagataactatttacacatgtttactaaatacaagccttcttactatgctatcttatgcacttcaatc
gtattctactaaaaaagtattctagtcaaagatctttcttttctgcgaatcctttattgaacgctagaatccatcaatt
aagtgctaaaaaacatcaaaaatagagccttgattattattatgtctttatctcatcgaacagatcaaatcctaactcc
atttcttttttttggtatccaacccgattggaatatcataaaaatgatagaaattgaatcacttttttgagattctata
caaaatcccataagtctaagtagcatttctcaattcttttccatatctgttacaacttccaatttgagtatccaagaag
tctcttttttactccgttcagatgcatttgatacattccatatgtggatttacttcccaaatttcatgtgattcagtaa
acagaatagaaattccagcattgctagatcaatcccgctgatttgatgaagaatgggtcaatactggaattttttcgat
aaataggaaatcaaaaatgctcggggatggaaatgggggaatgtgtacaatacctggttttaatcagatacaatttgaa
ggattttgtagattcattgatcagggcttaacggaagaactttcgaaatttccaaaaattgaagacgatacggatcaag
aaattgaatttcaattatttgtggaaacatatcacttggtagaacctttgataaaagaacgagatgctgtatatgaatt
actcacatattcttctgaattatatatatccgcgggattaatttggaaaagcagtagggatatgcaaaaacaaaccatt
tttattggaaacattcctttaatgaattccctgggaacttctatagtaaatggaatatacagaattgtgatcaatcaaa
tattacaaagtcccggtatctattatcggtcagaattggaccataacggaatttcggtctataccgggacgataatatc
agattggggggggaggttagaattagagattgatagaaaagcaaggatatgggctcgtgtgagtaggaaacagaaaata
tctattctagttctatcatcagctatgggttcgaatctaagagaaattctagagaatgtttgctatcctgagatgttct
tgtctttcctgaatgagaaagagaaaaaaacaattggatcaaaagaaaatgccattttggagttttatcaacaattttc
ttgtgtaggcggggatcctgtattttcggaatccttatgtaaggaattacacacgaaattctttcaacaaagatgtgaa
ttaggaaggattggtcgacaaaatatgaatcggaggcttaatcttgatatacctcagcacaatacatttttgttaccgc
gagatatattagcagctgcggatcatttgattggaatgaaattcggaatgggtacacttgacgatacgaatcatttgaa
aaataaacgtattcgttctgtagccgatctcttacaagatcaattcggattggctctggttcgtttagaaagtgtggtt
agacgaactatatgtggagcaattagacataaattgataccgactcctcataatttggtaacttcaactccattaacaa
ccacttatgaatcttttttcggattacacccattatctcaagttttggatcgaacgaatccattgacacaaatagttca
tgggagaaaattgagttatttgggccctggaggattaacagcgcgaactgctagttttcggatgcgagatattcacccc
agttactatggacgtatttgcccaattgacacgtctgaaggaatcaatgttggacttattggatccttagcaattcatg
cgagaattggtcggggtgggtctctagaaagcccattttatgaaatctctgagagatcaaacaaaggacgaatgctgta
tttctcaccaagtcgagatgaatactatatggtagcggcgggaaattctttggcgctgaatcggggtattcaagaagaa
caggttgttccagctcgataccgtcaagaattcctgactcttgcatgggaccaggttcatcttcgaagtatttttcctt
ttcaatatttttctattggagcttcgctcattccttttatcgaacataatgatgcgaatcgagctttaatgagttcgaa
tatgcaacgtcaagcagttccactttctcagtccgagaggtgcattgttggaactgggttggaacgccaagcgtctcta
gattccggggttaccgctatagccgaacgcgagggaaagatcatttataccaatagcgataagatcattttatcgggca
gtggagatactctaagcattccattggttatgtatcaacgttccaacaaaaatacttggatgcatcaaaaaccccaggt
tccgcggggtaaatgcattaaaaaaggacaaattttagcggacggtgcggctacagttggtggcgaactcgctttaggt
aaaaacgtcttagtagcttatatgccgtgggaaggttacaattttgaagatgcggtactcattagcgagcgtctggtat
atgaagatatttatacttcgtttcacatacggaaatatgaaatgcagactcatgtaacaagccaaggtcccgaaaggat
cactaatgaaataccgcatctagaagcccatttactccgcaatttagacaaaaatggaattgtgatgatgggatcttgg
gtggaggcgggcgagattttagtaggtaaattaacgcctcagatggcggaagaagagtcgtcgtatgccccagaggaga
gattattacgagccatacttggcattcagatatccacttcaaaggagacttgcctaaaactaccgataggtggtagggg
tcgagttattgatgtgagatggatccagaaaagggggggttctagttataatccagaaactattcgtgtatatatttta
cagaaacgcgaaatcaaagtaggggataaggtagccggaagacatggaaataaaggtatcatttccaaaattttaccta
gacaagatatgccttatttgcaagatggaaggcctgttgatatggtcttcaatccattaggagtcccctcccgaatgaa
tgtaggacagatatttgaatgctcgctcggattcgcgggggatctgctagagagacattatcgaatagcaccttttgat
gagagatatgagcaagaggcctcaagaaaactcgtgttttctgaattatacgaagccagtaagcaaacagccaatccat
gggtatttgaacctgagtatccgggaaaaagcagactatttgatggaagaacgggggatccctttgaacaacctgttat
aataggaaagccttatatcttgaaattaattcatcaagttgatgataaaatacacggacgttccagtggacattatgca
cgtgttacacaacaaccccttagaggacgggccaaacaggggggtcagcgggtaggagaaatggaggtttgggctctcg
aggggtttggtgttgctcatcttttacaagagatgcttacttataaatcggatcatattagagctcgtcaaggagtcct
tggtactacgatccttggaggaacaatacctaaacccgaggatgctccagaatcttttcgactgctcgttcgagaacta
cgatctttggctctggaactgaatcatttccttgtatctgaaaagaacttccagattaataggaaggaagcttaatcgg
aatgaatcaccatttttcttctatcatttttattctatgatcgatcggtataaacatcaacaactccgaattggatcag
tttctcctcaacaaataagtacttgggccaataaaattctccctaatggagaaatagtcggagaggtgacaaaacccta
tacttttcattacaaaaccaataaaccggaaagggatggattattttgtgaaagaatttttggtcctataaaaagtgga
atttgtgcttgtggaacttatcgagtaatcggagataaaaaagaagacccgaacttttgtgaacaatgcggagtcgaat
ttgttgattctcggatacgaagatatcaaatgggatacatcaaactggcatgcccagcaacccatgtgtggtatttgaa
acgccttcctagttatatcgcgaatcttttagataaacctcttaaagaattagaaggcctagtatactgcgatgtgtga
tttgatcgaaattctcattttacagattcgaaatgaaaagctgtcatcccattcgatcgaattgggatgccccggatct
gacatgcctcttgaaaggagtaacatgaagctcagaattatgggtgtatttcatattcccaactaaaaagggggggatt
ggtctatggtcaattcagtaacaaataaataggaattttgagttgtacctcgtgaaatgaaaaagacttcttttgggag
ttattcctttttttagaaggaaatctggtttatgttccagtacgcgaatatgtcatggttgcgggagtctatccatcgc
atataggctttaaggacatcgtagcataaccgtcgaggtgatgtcaggacctaaaagatcgaagggaaggatccataga
caagtaaattccttatgaattacaacccctaagggcattgatcattcaaagggaagtagactactcaagaatttcacat
ttcattttttatttatgtagacatcgatatctataattcactaaagaattcaaaaaatctgaatgaaaaagaatgaatc
aatgaaatgttgttcactgctaacttgagtaaggagtagatcttttggggttttcgagaatttgaaagcgaaaaccccc
ttttttagttggtgtaatataattacttgagccggatgaaaggaaactttcacgtccgattttgaaggggggagatccg
ataggatcctatcccaatttttcttttgccaggcccgtagctaaaaaaccaactttcttacgattacgagggttattcg
aatatgaaatccaatcctggaaatacagcatcccgcttttttttactactcaaggcttcgatacatttagaaatcgaga
aatttctaccggagcgggtgctatccgcgaacaattagccggtctcgatttgcgagttattatagattattcgttggta
gagtggaaggaattaggggaagaaaggtcgacgggtaatgaatgggaagatcgcaaaattggacgaagaaagcagtttt
tggttagacgcgtggaattagctaagcattttattcgaacaaatatagaaccagaatggatggttttatgtctcctacc
agttcttcctcccgaactacgacccatcattcagatggatgggggtaagctaatgagctcggatattaatgaactctat
cgaagagttatctatcggaacaatatccttgccgatctattaacaacaagtagatctacaccaggggaccttgtaatgg
gtcaagagaaattggtacaagaagccgtagatacacttcttgataatggaatccgtagccgcccggtgagggatggtca
gaataaggtttacaagtcgttttcagatgtaattgaaggcaaagagggaagatttcgtgagactctgcttggcaaacgg
gtcgattattcgggtcgttctgtcattgtcgtaggacctacgcttccattacatcgctgtggattgcctcgggaaatag
caatagagcttttccagacatttttaattcgtgggctcattagacaacatcttgcttcggacatagtaggtgctaagag
tcaaattagggaaaaagagccgattgtctgggaaatactgcagcaagttatgcaggggcatcccgtattgctgaataga
gcgcctactctgcatagactaggcatacaggcatttcaacccattttagtggaagggcgtgctatttgtttacatccat
tagtttgtaagggattcaatgcagactttgatggggatcaaatggctgttcatgtacctttatctttggaggctcagac
ggaggctcgtttactgatgttttctcatatgaatctcttgtctcctgcgatgggggatcccatttccgtgccaacccaa
gatatgcttattggtctatatatattaacgagtgggaatccccgaggcatttgtacaaataggtataatccctggaatc
gcagcaactaccaaaatgaaagaatttctgataataactggaaaaaaaaagaaccttttttttgtaattcttatgatgc
aattggagcttatcgacagaaaagaatccatttagatagtcctttgtggcttcggtggcgactagatcaacgcgttatt
gcttcaagagaagttcccatcgaagttcagtatgaatccttggggacctatcatgagatttatgggcactatataatag
taagaagtgtaaaaacagaaattctttggatgtacattcgaacaactgtcggtcatatttctctttttcgagaaatgga
agaagctatacaagggttttgtcgagctcgctggtatctcagttaagtaattctattacaccggtgtgaattcgggtct
ctccagttcaactgggacccgagttcccgaatttctatgtgaattaagatcgagaaaaggaagtttttcaatcattgac
tcaaactcattgttgaatcccactcatcagaatatggaggtagttatggacgaaggagtcaacctagtctttcacaaga
aagtaatagatggaactgccattaaaagacttattagccgattaatagatcacttcggaatggcacatacatcacacat
tctagatcaagtaaagactctgggtttccagcaagccactgctacatccatttcattagggattgatgatcttttaacg
ataccttctaagggttggttagtacaagatgctgagcaacaaagtttgagtttggaaaaacaccaccattacgggaatg
tacacgcagtagaaaagttacgccaatccattgaagtatggtatgctacaagtgaatatttgcgacaagaaatgaatcc
taattttaggatgaccgacccctttaatccagtccacataatgtctttttcgggagccagaggaaatgcatctcaagta
caccaattagtaggtatgagaggattaatgtcggatcctcaaggacaaatgattgatttacctattcaaagcaatttac
gcgagggactgtcgttaacagaatatatcatttcttgctacggagcccgcaaaggagttgtggatactgctgtacgaac
atccgatgctggatatcttacgcgcaggcttgttgaagtagttcaacacattgttgtacgtagaacagattgtggaacc
ctccgcgggatttctgtgagtcctcggaggatgccggaaagaatttttattcaaacattaattggtcgtgtattagcag
acgatatatatataggctcacggtgtattgccattagaaatcaagatattggaattggacttgtcaatcgattcataac
ctttcgaatccaaccaatatccatccgaaccccctttacttgtagaagtacatcttggatctgtcgattatgttatggt
aggagtcctacccatggtgacctggtcgaattgggagaagctgtaggtattattgcgggtcaatctattggagaaccgg
gtactcaactaacattaagaacttttcatactggcggagtattcacaggtggtactgcagaacatgtacgggccccctc
gaatggaaaaataaaattcaatttcaatgaggctttggttcatcccgcacgtacgcgtcatgggcatcctgcccttctc
tgttctatggacttggatgtaactattgagagtgaagatattctacataacctgactattccgccaaaaagttttcttt
tggttcaaaataatcaatatgtagaatcagaacaagtcattgccgagatttgcgcgggaacatccactttccattttaa
agaaagggttcgaaaacatatttattcggactctgagggagaaatgcactggagtaccgatgtgtaccatgcacccgaa
tttacatatagcaatgtccatcttttaccaaaaacaagtcatttatggatattatcaggaggttcgtgcagatcccgcg
gagctccgttttcactccacaaggatcaagatcaaatgaatcctcgttcgacagaaagagaacgaagatatctttcgag
tctctcagctaataatgatcaaatcagatacaaattctttagttcttctttttctggtaaaaaaaaagacgataggagt
cctggttattcagaaatgaatcgaatcatatgtactcttcattgtaatctcatatatccttcgattctacgtgagaatt
ctgatttattggcaaaaaggagaagaaatcgacttgtcattccagtccaatcgagtcaagaacgagagaaagaactaat
accccattcaggtatttcgattgaactgcccataaatggtattttccggaaaaagagtattcttgctttttttgatgat
cctcgatacagaacaaagagttcgggaattactcaatatgagactatggggatgcactccatcgttaaaaaagagggtt
tggttgattatcgaggaatcaacgaatttaagccaaaataccaaatgacaatagatcgattttttttcattcccgaaga
agtacatattttacctgagtcttcttcgataatggtacggaataatagtctgattggagtagatacacgaatcgcttta
aatacaagaagcagagcgggcggattagtccgagtggagagaaaaaaaagggggattgcacttcaaatcttttctggaa
ctatccattttcctggagagacagataagatatcctgggacagtggcatcttgataccaccaggaacaggaaaaagaaa
ttctaaggaatccaaaaaatggaaaaatgggatctatgtccaaaggatcacacctactaagaaaaagcattttgtttta
tttcggcctgtagtgacatatgaaatagcggacggtctcaatttagcaagactcttccccccggatctgtgccaagaaa
aggataatatgcaacttcaaattgtcaattatattgtttacggaaatggcaaaccaattcgggaaatttctgacacaag
tattcaattagttcggacttggttcattttgaattgggaccaagacaaaaaaagtgcttctgccgaggcggcccacgct
tcctttgtcgaagtaagggcaaaaggtctgattcgagatttcttaagaatcgacttagtgaaatcccctattttggatc
cgagaaaaaggaatgatccgtcaggctcaggattgatctctgataatgtctcagatcacactaatatcaatccctttta
ttccaagccaaagatgaaacaatcgcctaggcaaaatcacggaactattcggaccttgttaaatcaaaataaggaatgc
ccgtctttgatgattttgtccgcatctaattgttttcgaatgggtccattcaatgatgtaaaatcccagaatgtgataa
aagaatcaattaaaaaagatgctataattcaaattaggaattcaattggccctttaggaacagcccttcaagttgtgaa
ctttgattcattttactattttataactcataatcaggtcttgctaactaaatatttgcaagttgaaaatttaaaacag
acttttcaagtacttcaatattatttaatggatgaaagcgggaggatttataatccggatccccgcagtaacatcgttt
tgaattcattcaatttgagttggtattttctgcctcacaataattatgaaaattcttgtgaagaaatatctacaatagt
tagtcttggacagtttatttgtgaaaatggatgtatagccaaaaatggaccatacctaagatcgggtcaagttttgatt
gttcaacttgactctgtagtaataagatctgctaagccttatttggccactccaggagcaactgttcatggacattatg
gagaaatcctttatgacggagatacagtagtgacatttctatatgaaaaatcgagatccggtgatataacgcagggtct
tccaaaagtggaacaggtgttagaagtgcgttcagttgattcaatatcggtgaacctagaaaaaagagttgagaattgg
aacgagcatataacaagaattcttggatttccttggggattcttgattggggctgagctaactatagtgcaaagtcgga
tctctttggttaataagatccaaaaggtttatcgatcccagggggtccaaatccataataggcacatcgaaattattgt
acgccaaataacatccaaagtgttggtttcagaggatggaatgtctaatgtttttttacctagagaactaattggattg
ttgcgagcggaacggacggggcgcgctttggaagaatcgatctgttacaaggccttcctattgggaataacaagaacat
ctttgaatactcaaagtttcatatccgaagcgagttttcaagaaactgctcgagttttagctaaagcggctctccgggg
tcgtattgattggttgaaaggcctaaaagagaacgttgttataggcgggatgatacccgttgggaccggattcaagggc
ttagtacactgttccaagcaacataaaagcattcccaagaataagcactttttcgagggggagatcagagatattttgt
tccaccacagagaattatttgattcttgcatttcaaagaatttccacgatacaccagaacaatcatttagagtatttaa
tgattcctaaaagaaagaaaagtcaaaagtcgttttttaataaaaaaactctctaggccctttgatggggtcatgaaaa
aacagataataacaaatagacggtagcgatttggatcggatatcgacacggccaatctccgggaaaaggttccgttgga
acaattatttagctcagggcacctcgccgc---tttttttttttttcaaaaaaagcggaaaatgtggggagaaatgaca
agaagatattggaacatcaatttagaagagatgatggaagcaggagttcattttggtcatggtattaaaaaatggaatc
ctaggatggcgccttatatttatgccaatcgtaaaggtattcatattacaaatcttactaaaaccgcgcgttttttagc
agaagcttgtgatttagtttttgatgcagcaagccggggggggcagtttttaattgttggtaccaaaaagcaagcagct
gctttagtagcacgggctgcaataaaggctcggtgtcattatgttaataaaaagtggcttggtggtatgttaacgaatt
ggtccactacagaaacgagacttcatcagttcagggacttgagaacggaacaaaagacagggagacttaaccgtcttcc
aaaaagagacgcggctatattgaagagacaattatctcacttgcaaacatatctgggtgggattaaatatatgaccggt
ttgcccgatattctaattatccttgatcagcaagaagaatatacggctcttcgagaatgtattactttgggaattccaa
caatttgtttaatcgacaccgattgtgaccccgatcttgcagatcttccgattccagcaaatgatgacgctatggcttc
aatccgattaattcttaacaaattagtattcgcgatttgtgagggtcgttctagctctatacgaaatccttgattaata
ataagattaagagaaataaattctttttcgaactccatagatttatggaatcggttactacttttgaatcgcataaaag
agatcaaaatggatggagatgctgtgtgattggttagtatacaaaatagaaaattcaactaagcaagtcaaaaaagaga
tggttgaatcaaaataattccttttaaagttcgatttatgtgagagggcaatatggatgttctatcatgttccaacaac
acactaaaagggttatacgacatatctggtgtggaagtaggccaacatttctattggcaaataggaggttttcaagtcc
atggccaagtacttattacctcttgggttgtaattgctatcttattaggttcagccagtatagctgttcggaatccaca
aacaattccaaatgacagtcagaatttcttcgaatatatccttgaattcattcgagatgttagtaaaacccagattgga
gaagaatatggtccatgggttccttttattggaactatgtttctatttatttttgtttctaattggtcaggagctcttt
taccgtggaaactcgtagagttacctcacggggagttagctgcgcccaccaatgatataaatactactgttgctttagc
tttactcacgtcagtagcctatttctatgcgggtcttagcaaaaaggggttaggttatttcagtaaatacatacaacca
accccaatccttttacccattaacatcttagaagatttcacaaaacctttatcccttagttttcgacttttcggaaata
tattagccgatgaattagtagttgttgttcttgtttctttagtaccttcagtcgttcctatacctgtcatgttcctggg
attatttacgagtggtattcaagctcttatttttgcaacgttagctgcggcttatataggcgaatccatggagggtcat
cattgactagttttcaaactagtcatttttttatcttaggccaaggtactggatgcgggactcgagataatcggcttat
gaaataaaaaggggaaagagataacgatctctttcctaaaattttgatttgatgacccattccatttctaatttagata
atacctagccccttttctattaatagtttcttttgttcaattgaacaaaagaaactattaatagaaaaattattgcatg
aactcttcaatcacgcaaatactgatatttctatgcaatggtttggatcgtccctgtatacaat-------ctacatgt
aggatactgataa-------aaagaataagaagaagaagttaaaaaacgaaattcataaaaaatgacttggttagcaag
ggcggatctaacccagggatgtggaatctaatggctagaattcaactcttgactggttcaaaaagaattttagaatccg
ggtgagtcgccgatacgaagagtttgtttacgttatggaagaaagacatgtatatgtgatattagatattgactagtta
tatatgatctaaagatatatctaatccgccctactatgaattaagatgagcattcccatataagtcttttcctttcatc
tgtaacgaactatgaattgaatgaaacaagatgaaatcaataaaaagaacaaagaattcaactaatgcttcggaacaaa
gagctggaagaacaaaaaaagttgtatggattcacaaaaatctcgtcgataatataagaactaaaaaagagctatacta
tagaagtagtttggacgattcaataatattagtccataatctcgtcgataatataagaactaaaaaagagctatactat
agaagtagtttggacgattcaataatattagtccattacttgaattggcagttattagttatttcgtctggctgaatct
tattgaggggataatgaaatcataattccttggatgattgtatcattaacca--ttttttttatttttttgtgaggaac
ttatcatgaatccactgatttctgccgcttccgttattgctgctggattagctgtcgggcttgcttctattggacctgg
aattggtcaaggtactgctgcgggacaagctgtagaaggtatcgcgagacagcccgaggcagagggaaaaatacgaggt
actttattgcttagtctggcttttatggaagcgttaacaatttatggattggttgtagccttagcacttttatttgcga
atccctttgtataatcctatcaatatcaaaagtc-ttttttttttgattcttcgatgtccggggacttgctccttgctt
tttcgaattatatcaatatttgactcctac---------------aattccttattcgttcgttgggatactaacctgc
gggagggtaatatttgcggatgaggaattagcagcataccgattcgctttcttccttcccgttcttagcaacggaaacc
cccttttcatttttttagggattggtacaagaacctaattatttcacaattgccgtgaaacccgccctagattctacta
agtattactcttattagcaatccccaattg----------aaaaaaaaaaaacataatcaactccatttttgattctgt
ttaggctgtttagaaattttgaaaataaaatatattaattcaaaaagaaataggaatagcaataaatagaaaaagtgtt
taagtgatacaaaaaaaaactctattcgatttttattgattttatctataagaggagattgtatgaaaaatgtaaccga
ttctttcgtttccttggttcactggccatccgccgggagtttcgggtttaataccgatattttagcaacaaatccaata
aatctaagcgtagtgcttggtgtattgatcttttttggaaagggagtgtgtgcgagttgtttatttcaagaataggctg
gacccaaccggctgcacccttttcattataactaggacaaaggaaaaggtgcataatcccgcgaatgacttctgaataa
attcagttaataaatcatagttaagaaccatagcatttcgtgattgattgggaaatccactttgattctctattaacca
ataatgtgggcccattaatatggttaaagctaaagcagttgaagtccaaatgagggtagcatggtattctttctactac
tatgtgaatatgtgaatttaatacaaaaacggtttcaaaacgaatagttccatttttttgatatagaacactcatgtcg
ataaaatgatttgaaacctttattggaaaaaggatcggactcctttttttatcttatccaatgcggaattgatgaccta
tgtaatgtataaagtaagaggaattctttggatttgaagaaaaaagataaacaactttgctgacaattccatatttttt
gtttggtcagaagagtcctccgaataatattccggagttggattcgggctcagtttggatcttttttttggaatatgaa
tagagaagagaggataggctcattacattcaaataaaaaaaaaaaaaagataggggaatttgacataactgattgaagt
aattgagcgtgagagccaaatgaatcgaaagattcatgtttggttcgggaagggattatggaagttttgaaataactgg
aaagctaatctactttcattaagtgatttattagataatcgaaaacagaggatcttgaatactattcgtaattcagaag
aattacgcgagggggccatcgaacagctggaaaaagcccgggcccgtttacaggacgtgcaaatcgaagcggaagggta
tcgagcgtatgggtactttgggatagacgagcaaaggcacgagtcgattaattcaacttataagaccttggaacaatta
gaaaataacaaaaacgaaagcattcattttgaacaacaaagggcgattaatcaagtccgacagcagattttccaacaag
ccttacaaggagctttaggaactctgaatagttgtttgaacaacgagttacatttacggaccatcagtgctaatattgg
cctgtttgggtcgatgaaagaactcactgattagtccttctattgtaggcattattttttcttacaaaaaaatgaagaa
ctactcatggcaaccattagagccgacgaaattagtaatattatccgtgaacggattgagcaatataatagagaagtaa
agattgtaaatactggtaccgtacttcaagttggtgacggcattgctcgtatttatggtcttgatgaagtaatggcagg
cgaattagtagaatttgaagagggtacaatcggcattgctcttaatttggaatcaaaaaatgttggtgttgtattaatg
ggtgacggtttactgatacaagagggaagttctgtaaaagcaacaggaagaattgctcagatacccgtgagtgaggctt
atttgggtcgtgttataaatgccctggcaaaacctattgatggtcgaggtgaaatttcttcttctgagtctcggttaat
tgaatctcccgctccgggtattatttcgagacgttccgtatatgagcctcttcaaacaggacttattgctattgatgca
atgatccctataggacgtggccagcgagaattaattattggagacagacagactggtaaaacagcagtagccacggata
cgattctcaatcaacaagggaacaatgtgatatgtgtttatgtagctattggtcaaaaagcctcttctgtggctcaggt
agtgaatgctctccaagaaaggggagctatggaatacactattgtggtagcggaagcggccgattccccagctacatta
caatacctcgccccttatacaggagcagctctggctgaatattttatgtaccgtgaacgacacactttaatcatttatg
atgatccctccaaacaagcacaggcttatcgccaaatgtctcttctattacgaagacctcccggtcgcgaagcttatcc
gggagatgttttttatttgcattcacgccttttggaaagagccgctaaattaagttctcgtttaggtgaaggaagtatg
actgccttaccaatagttgagactcaatcgggagatgtttcggcttatattcctactaatgtaatttccattacagacg
gacaaatcttcttatcggccgatctattcaatgctggaatcagacccgcgattaatgtgggcatttctgtctccagagt
aggatccgcagctcaaattaaagccatgaaacaagtagctggaaaattaaaattggaattggcgcaattcgcagaatta
gaagcctttgcacaattctcttctgatctcgataaagctacccagaatcaattggcaagaggtcaacgattacgtgagt
tgcttaaacaatctcaagcaaaacctctcaccgtggcagaacagatactgactatttatactgggacgaatggttatct
tgattcattcgaaattgcacaggtaaggaaatttcttgatgagctacgtgattacgtaaaaacgaggaaaccgcagttc
gaagaaatcatatcttctactaagatattcaccgaggaagcacaagcccttttgaaagacgctattcaggaacagaagg
aactctttctagttcaggaataagtatagtggtaaataatttgatcactctgcatgttttcattgattatgaaatgaaa
tccatttttcaattgaattatttcattttcaattcgttctattttctattgaaaaagttaattaatagaacatagaatt
ctataactataagctaagcctcatattattattataatataagcgtctcttattcaaatcactcaaaatagcaatatcg
ttcttgagatagaaatctccaaaaatggatgtcaaatttgcgtccaataggatttgaacctataccaaaggtttagaag
acctatgtcctatccattagacaatggacgccctttttattctttattccgatttcctttttgactctcttgtcttgtt
cggaaaaaaaagaaagactatgtgagagaattttgtgaattgcctattggatgctatattaatcatattaattattcta
---------------attattcatagaattagaagaaaataatatgattaattagaatagatagagcgggtagcgggaa
tcgaacccgcatcgttagcttggaaggctatcggttatagtcgatgttgattcatcattttgaacatctctaattcaaa
accgaacatgaaactttggtttcattcggctcctttatgcaagatggatcaatttccaactatagatagaaataaatct
atctaataagtcaatgaaataaaaaaattccacccataatatctatgtcagcttttctctttgaatccattcaaaagaa
ttcgctttctagacaatccctctagaataaggaaaaggaataggatattctaattctaacaatattcctagttacttcg
ttctctatttctatttgaaataatccttaggattaggaaaagtattttgtttccaccgagct-aaaaaaaaaaaaaaga
gatctcgatgtctctagtaaactaaaggcatcctttaatagctagtttgcttcaacctttcctatataaatataatatt
ttcatagctaaaaaaatggataacaat-----ataaaatattattttataaacaaaaaatggaagatttagttacgatt
agaaatccacctttctatctttatccatggatcttttactcatacttattaaattggaagtcttgatccaattcaaaca
aaaattatgtttcgcaatttaataatccaaatttccaatttctacttgacctttggatacaaatcacgagaatgtatat
ttttacccgaacccttccttgcgggataaaagatgaaatccttttaagaaataaagtttctgctcggactatgaatcaa
accgagcgaccccttaactatacaagggattaagaaaacgaatcacacttttaccactaaactatacccgctacaatgt
gattattgtatcaaaatacactttttgtcgaacacgacaatcggacgtaatcaagataggatcagaaaataatgatgaa
tattatagcattggcctgttttgtcagtcgacctaatcagattaggaaaggaaaagaggactgacaattcaaataact-
aaataataaataagacgttctttcttttgatggaggattttggccgggccggatacggctcgataaaacgatttatggc
atcacatagaaatgcattgcccaacaatccgcagttctattttttctttttta-------tatattacttaaaaaatag
gagttaaaaaaagaaaaaatcttagaattctaataataagaaatcacactttgattctctatgattcaattctatctca
tagatatggaaatagttcttaagtcggattgttgggtcaagcatttttgttttccaaatcaagcaaatttatatgattg
ggaacaaaaaaagggcccggctcggtactgaccaggccaggccgcgaaaagaaaataaaaaagatctttcggacgaata
tttttttattcgaaatatatctttcaagctttttcttgatctaaataggattgcttataaaagttatctatatatatat
taaagttgtatatatcatatattaaagttgtatatatcatatattaaagttgtatatatcatatat-------------
---------taaagttgtatatatcatatagtaaagttgtatatatcaatctagtccaactacaactagcccaataata
aatattt--tcatagctaaaaaaaatggatacaatagatacagaggatattttttcaagcggtcctcttttgtgtaatg
gaagaatggaatatagtcattatccttttcaagttggagagatggctgagtggactaaagcgtcggattgctaatccgt
tgtacgactgtaccgagggttcgaatccctctctttccgttgagtatttggtattttatttacaaatctttccgttgag
tatttggtattttatttacaaattccaagtttcgaacccccgttttttggaattcatttttgatttctcattttttttt
tatcattaatatt------ttaaaattggaatttctaatttttatttacttttttgatttctatttaatagcgaaaatc
ctaagaacattcaaaaatgaagcaagtaaaaaaaaaaggactctttttcattcttattcttcacgtccaggattacgtc
ctggatcgttagataggaatccgaagatgaagagagaaacaaagaatatcaccactgtgtaaacaaagagtttgagagt
aagcattacacaatctccaagatccttttttttttttttg-aaaaaaaaaaaaagagaatagattctccatttttataa
cacatatactattttgacaccactaaaggaaaggattttcagaaatgaaataaaaaaattctcagaaaattgtaataag
agttgattctttcattacaaaaaacgaccccctattgtgaggactctaataggatctttcaagaaacgaaatccgaatg
aaaaaatggcgcgattcccatttatcgaaaactatctaagaattgtttaaatcgagggttcattcatactctaaga---
--------------------cttatccgttgttagaatttgtttctcgaataactcatgtctaggatagtattcaagat
tttatcgaaaacttacagcagcttgccaaacaaaggctaagagcaaaaagaaaaggggtattactggcataacatctac
gattggattcaaaaaagcgtaggcctcgggtaatttggctaagaaaaaacgactcgaataaagatcggaattaagacag
atcaaactaaagatattaagcataacaaccc-ttttttttttattgcacttggagataattgtattttgattgagttaa
tataataatcatagtagtgatatacgttaaaaattacgaaagtagggtagacccaaaatcc-ttttttttttttttttt
gaactcacccaatccaaaattattctattttcttttgcgaattgaagaaatcatcctttcatacaatatcttaattgaa
ttatatgtaatgatcaataaattcagtttcagtctatatctacatgtgtcaaaatcctaggaagagtatagtccgtcga
tatttgcactggaattgacgaataaccaataccaatactagtgttttgtagtatcgaatagaaattgaaatggggcgtg
gccaagtggtaaggcaacgggttttggtcccgctattcggaggttcgaatccttccgtcccaggaaagacatttttttg
tctttcatttctatatagaattttgtttttcatttctatatagaaaaagattgtc-----ttttttttttaagatttca
gagtagaatattgaatggatattatgtgattcttgtttctgattttgaatcattctatttttctgtgaatcatatcttt
ttcacaaattgagttcaaataagtacatggcaaaacaaaaaatacatacagatagacggagctgtatcgaagtgggagc
caggtaataagatagatcacaacacaaataagaatttgaaatcaattcaaagggggttgaatgcgactttcgtcgtata
tccattccctgacgatattcctattttatcttagttagttatttcgaattaattatggaccttataataagagttaatc
accaacggagcatcttaatt-------tcactagttgtgtctgtacaaatcggattaacaaatcatcaagttacatact
tagcacggtttttgtttaagcctcttttttaggtatttcaactcctatttcatttggctctaatacagaattggaaatt
ccccggactaatggagacgggggaattcgtgcatgctattccccttgcgtttaatcaaaattattgaacctccccaatc
aaagaaactgcgcgaaaaatgaggaaatgcttaatggattattatcgttctagtcgatttccgtgataaggtttttc--
-----------aaaaaaaaaatttttggattcgtgaatttgcaatgttcaacata----gaatat----aatattcgtg
taaatggagtccaatgaaaattgttcagtcta------tttgacaggggggattccttcttttttgtttcggattttcc
ttttcagtatgaaatgaaaaaaataagaacctccaatttactttccatcaagcttttttatgcattccaaaaaagaaat
tcgattatgttgacatataatat------------taatatgttgtcatattataatatatgtacaatacaatatggat
ggatgggtagattagaataggttgacatagaatatgttgccgtattataatatatgtacaatacaatatggatcgatgg
gtagtttatgggggggttgacatagaatatgttgccgtattataatatatgtacaatacaatatggatcgatgggtagt
ttatgggg-----------------------------------------------------------------------
-------------------------------------------------------------------------------
-------------------------------------------------------------------------------
-------------------------------------------------------------------------------
-------------------------------------------------------------------------------
-------------------------------------------------------------------------------
---------------gggttgataggatagcaaatgggctttcaattcggc-----------ggtcactacactagatg
atgaaatttcctattatta-cttcttatttttagttcagtacaagagaaataaactta------ttatttttagtgttt
actcagtatgatcaataataaccatcaagattccaataaccatccggattccgttctacaaaaactttatcctcaaact
tgcgaactttatactcaagcttgcgaaatttatactcaaatttgcgaaatggagtatcaacttttcgacattt------
----------atattcagctcgacggtttaagtctaagcgaaagcaaaatttatactgaacgtcttcgcgaaatgcata
ctcgctatcttcgcgaatttgagtatcaactttgccaaatttataatcaagtagcaaaaatggatactcaacttggcaa
aatttatacggaaattcacgaaatttattttcaacttggtacttgtatgtttaaaggggagcttttttttctgaacaac
aattcatacctccttctaaaaaaaattgat---------------------actcaacttcaggaaattaagactcacg
ttcgcgaatgttatatgcaactttcttcttatattggtaaaaaagagggttgttctatgatccagaattc---------
---aagcacaattggtgctcaacttcgcgaaattcagattaaacttcgcgaactttatactccacttcttgcttatttg
aaggcatcagaccatacgaaacgttggcatgatgacttcgatgatgactccgatgatgacgccgatgatgaatgggagg
tttactcggctcgtgactcggatcttgac--------------------------------------------------
-------------------------------------------------------------------------------
------------------------------------------------------------------------------t
gggatcttgactcggctgatgactcggctgatgactcggctgatgcctcggctgatgactcggctgatgactcggctga
tgactccgatgatgcctcggctgatgactcggctgatgactccgatgatgcctcggctgatgactgggaggtttactcg
gagggtgactgggatctttactcggctgatgcctcggctgatgatgcctcggctgatgactgggaggtttactcggatg
gtgactgggatctttactcggctgatgcctcggctgatgactcggctgatgactccgatgatgccaggtatgctgactg
gtatgctgactggtatg-atgaatccgatgatgacgatgagaaagatcctatcaagcctaccaagcctcaaaggagtaa
gaaaaagcctcaaaggagtaagaaaaagcctcttgaggataaggatggccaagatcaagatcctatcaagcctaccaag
gctaaaaggagtaagaaaaagcctcttgaggataaggatggccaagatcaagatcctatcaagcctaccaaggctaaaa
ggagtaagaaaaagcctcttgaggataaggatggc--------------------------------------------
-------------------------------------------------------------------------------
---------------------caagatcaagatcctatcaagcctaccaaggctaaaaggagtaagaaaaagcctcttg
aggataaggatggccaagatcctttagatcctttagatccttta---------cctttagatcctttacctttagatcc
tttagatcctttagatcctttacctttagatcctttagat------------cctttagatcctttacctttagatcct
ttacctttagatcctttacctttagatcctttaccttt-----------------------------------------
----------agatcctttagatcctatgaagcctaccaagcctgaagggcctaaaaagcctaacaagtctaacgagga
agcggaagagcttgaaggggataataaggaagaccttgaagggcctaaaaagcctaacaagtctaacgaggaagcggaa
gagcttgaaggggataataaggaagaccttgaagggcctaaaaagcctaacaagtctaacgaggaagcggaagagcttg
aaggggataagcagaaggataagaaagatgggattttcgtactcaattatgacgatgagtatgaggaagaccttgaata
tgacgatgagtatgaggaagaccttgaatatgacgatgagtatgaggaagaccttgaatatgacgatgag---------
------------------------------------------------------gaatatgacgatgagtatgaggaag
accttgaaggggataataagcctcataaggaagaccttgaaggggataataagcctc---------ata----------
-----------------------aggaagaccttgaaggggataataagcctcataaggaagaccttgaaggggat---
------------------aagcagaaggaagaagaggagaagcagaaggaagaagaggagaagctgaagga--------
-ctgtccctggcactggtttcaccagatttaccctaagcattggggctgtccccaccgtaagcatcgggatcgcaagtc
ggttcccgctaaggagcgcgagttggttcccgctcagtctaccaagcgggataccgatccggattccgaggcgtctcta
aaatcgaactatgcgcatttatgggttcactgcaaactttgttctggattcaattataagaaaattttgaagtccaaaa
acaatgtttgtgaacaatgtggatctcatttgaaaatgcatagttcagatcgaatcgaccttatgcttgatccaaagac
ttgggctcctatgcatgaaggcctgctttctctagatcctattgaatttcattcggagaaagacccttataaagatcgg
gttgcttcttataaaagaaagacaggattatcggaagctattcaaacgggcagaggttacctaaaacgtattcacctag
gaattggacttatggattttcagtttatggggggtagtatgggatccgtagtcggcgagagaatcacccgtttggtcga
gtatgctaccaatcgagttttacctcttattctagtgtgtgcttccggaggggcacgtatgcaagaagggagtttgagc
ttgatgcaaatggctaaaatatcttctgctttatctgattatcaattcaatagaacggtattctatgtagctctcctta
catctcccactacgggtggtgtgacggctagctttgggatgttgggggatatcattcttgcagaacctaatgcctacat
cgcattcgcaggtaaaagagtaattgaacaaacattgaatattgaagtacctgagggttcacaaacggctgaatattta
ttcgataagggcttattcgatcaaattgtaccacgcaatcctttaaagggttctttgagtgagttatttaattttcacg
gttttg---------------------ttactttgaattctcaagtaattaatatttataattatttgtatagttagtt
tatctgaatcaaagtaaaaaaaaatgtatttttggtgaaataagattcaattgtagaaagaatcgtgcggacaattgtt
ttatattgatattcctgattactaatcaggaactccctaggaacaagat--aaaaaaaaaatgcatgcttatgcaatgc
gcaattccaattagtcaaataaatggaattttctttttcctttcttgtatagagtagaaagatactctttctactctat
ctcccgagaaatctttagtttgactaagaatccacgttcttggattgaatcct---------------------aatga
atctttcgggaactcgtttgtaataaatagaaaatccaaacggaaagaaaaatgagaattcaaatttgacgacaagaat
ggattctcctagatctatttttgtatttcatgtagaaagatgaagatgaataagtctcatttatttaattatacactcc
ttgcacttatttattatatatactcacttagatatacttagtataattatatacgaattataattatactaagatatct
ttataacaataccaggtacaaatattccaccgaggtaccccattctatgacagacttcccctctatttttgtgccttta
gtgggcctagtatttccggcaattgcaatggcttctttatctcttcatgttgaaaacaacaagattgtttagatccaac
gggc-----cctgatctattcttttcaattaagacttcgatatagataatacggatatctctttaatatagtagggtaa
tgcggcttcttgtgaacagaaacgaaggagctcttttgtatggctaaatagatgatatggataaatgagttatggctat
tttcatcggaatcggggcggatagctgaaatagaaagtcaatctatctatatgtagatagattcataggagatcataga
aattggatgttattattttagccctaaccaattcgatgaattacttcgcaagggttccatcagaagggcgctagttgat
gagagttacttcggaaccaaaaaaagaaaagtcaaatccatttggacttttttctaaattccaataaaatgcaactgga
tctagtatgatttggcgatcagaacatatatggatagaacttatagtggggtctcgaaaaataagtaatttctgctggg
cctttctcctttttttaggttcattaggattcgtattggttggaacttccagttatctcggtaagaatttgatatcttt
agtttcctctcagcaaatccatttttttccacaggggctcgtgatgtctttctacggaatcgcgggtctctttattagt
tcttatttgtggtgcacaatttcttggaatgtgggtagtggctatgatcgattcgatcgaaaagaaggaatagtgtgta
tttttcgttggggattcccgggaaaaaatcgtcgtatcttcctacgattccgtatgaaagatattcaatccatcagaat
agaagttaaagagggtatttatgcgcgtcgtgtcctttatatggaaataaaagggcagggggccattcccttgacgcgt
agtgatgataatttgactctgcgagaaattgagcaaaaagccgccgaattggcctatttcttgcgcgtacccattgaag
ttttttgaaatttactg-----gaagaataaactctttctccgcagtagggaaacaattcaagaattctcttttttgct
atagcatagcttcaagttttttcaaaacgtgcattcgagctaaagtaaagtagacgtatgcggaacagcgagaaaataa
aacgaaactttttttgttcgaaaatcattcaaaaacgagtagcaaatcgaaataatggattcatctagcatatcaaaac
atttcggactaaagaattgatctttttattttcaataggaattaattgatacgttagatgcagatagatcttgtcaatt
ctctctc--ttttttttctttcttttggggttggatctcttataacgagaacatttatgtattgtttttccactcattt
gggatcaaaaaaatattcttgagaaatcgatttccatttttcctggattattactgtgggtaaccaacgcatttttttt
tttttcgaaatgcaattttttctattttgatagaaaggggattcctttggctggaaatcaaaataatattcattactgg
acgtggttctttctgggattcattgaaaaagattcgaatttgatccattgaggtatctggaaacaagattttttgaatt
ctttttgcattcgaagtgggctcttattctatttctttattctttctagattccagtactaaccgccgaattccaaatc
aaagtggggaatagattcacaggctcgcggccttggaatagaacttatggttgatagaaaaagattagatcgcagagat
tcgtcgaagggggtgggttcattaacaattcaaattcacagatg-aa-----aaaaaaaaaaaaaaatttcttccgctt
ctatatcttacagctatagtcttttttccctggtggatctccctcttatttaataaaggtcttgaatcttgggttacta
attggtggaatactacgcactcggaaacttttttgactgatatgcaagaaaagagtattctagacaaattcatagaatt
agaagaactcttactcttagacgaaatgataaacgaatacccggaaacacatctccaaacacttcgtataggaatccac
aaagaaatggtccgcttgattaagatgcgcaacgaggatcatatccatacaattttgcacttatcgacaaatataatct
gtttcattattttccgcggttattctattctgggtaataaagaacttctcattcttaactcttggatgcaagaattcct
atataacttaagtgacacaataaaagctttttcgattcttttattaactgatttttgtatcggattccactcgccccat
ggttgggaactaatgattgcttatgtctacaaagattttggatttgctcagaacgatcaaattatatctggtcttgttt
ccacttttccagtcattctagatacaatttttaaatattggatttttcgttatttaaatcgtgtatcaccctcacttgt
agtgatttatgattcaatgaatgactgatactattttacataagcaaaacgtttcaagacgtacttaccctttcgaccc
ggacgaggatttctcctactccaatattccagtaaaccgatttcagtaaatagcagaattgtggatagggactatacaa
gcaacccacctaattttattgtagaaattttcgggatcaatgattggaccgtgcaaatgaaaaataccttttcttggat
aaagaaagagattactcgatctatttccctatcactgatgatatatatcataactcggacatccatttcaaacgcatat
cccatttttgcacaacaggggtatgaaaatccacgagaagcgactggacgtattgtatgtgccaattgccatttagcta
ataagcccgtggatattgaggttccccaagcggtactgccggatactgtatttgaagcagttgttcgaattccttatga
taggcaagtaaaacaagttcttgctaatggtaaaaaagggggtttgaatgtgggcgctgttcttattttacccgagggt
tttgaattagccccccccgctcgtatttcacccgagatgaaagaaaggataggcaatccgtcttttcagagctatcgcc
ccactaaaaaaaatattcttgttataggtcccgttcccggccagaaatatagtgaaataacctttcctattctttctcc
ggaccccgctactaataaagatgttcacttcttaaaataccccatatatgtcggcgggaatagaggaaggggacagatt
tatcccgacgggagcaagagtaacaatacagtttataatgcgacagccgctgggatagtaagtaaaataatacgaaaag
aaaagggggggtatgagataaccataacggatgcctcggatgggcgtcaagtggttgatattatcccctcaggacccga
acttcttgtttcagagggcgaatctatcaaacttgatcagccattaacaagtaatcctaatgtgggtggttttgggcaa
ggggatgcagaagtagtacttcaagatccattacgtgtccaaggccttttgttcttcttggcatctgttattttggcac
aaatctttttggttcttaagaagaaacagtttgagaaggttcaattgtctgaaatgaatttctaggttcgcagatttat
caacattaagttcgtaaaaagaatcaaactcttgttggcagttatctcatgtatgatccaaaaaattatgacaaacttt
cttcttctttctattctttttctacccggtgctggcaattagttgtaccgcatttctagtcatagtagattgtgaagaa
gaccatttgactttctttatcccttcttttttttcaagccaaatcaaattggagctgcacgactatgtcat--------
------------------------------------------tattctcagattgaaatgccatagccatagaatgtat
caaaagttttctattctaagaaaaccaaatcgaaaattccacaggatactaatcataagataagtaaggggagacgtta
aagaaaagcattattcgtcttcttagtctttgacacaagaaaggaactttacccattcctttcttgtgtcgtactggtt
ttgatcctcaaaaaggactatactggtcttaccgatcactgttctttggttccgctttttacaggtctctcagaacctt
ttttcgatagaaatatttattacgtatttatttcatttaatgaatatcaaaaatgaatatcaaa------agtgaacaa
acaaaaaaagaaagaaaggaaaatttcttgagaaaatggaacttattcgatgaacttataaaaaaaattgcaactttga
tttgatgagctactaaatgaaatcgagctaaatagggtaagggtctctcagaaaggaattctatcattgtcatccagga
aaactaaattgatcaattccttcgtgcttctgactttgaaagtctctatcaagaatattatcaagtaagagatgtttta
aatcacttcctaaagttttcaaaaaccattattttctcagaaaaaaatgaaaggcagttttgaaaacattggggaaggc
gatccattttctcatttagatgaacaaattttgcattatgaaagcttaagaacac-ggggggggtcctgcattcttaag
ctttcgtgtctgcaacttagttcatcggattcttatatttattattacagagatgagcctaacccggagtatgcaccat
aaaagaaaatacctattaaaccgatcacaagaataccggctacagtacctattatccaaagaggaatccttccagtagt
atcggcca-tttatcccgcttccctccaccatttcatcaagttgtcatgctagagacataaacagtcatagataagtat
tagatacgatccttccgaatgggataagagaatttctactattagttcgtattctttacgtaaacttaattgaagaaat
aattggaaaataaaacagcaagtacaaaaatgagtaataacccccagtagagactggtacgattcaattcaacatcttg
ttcgttcgggtttgattgtgtcatagctctataagttgtattaggtttatcgttggatgaactgcattgctgatattga
ccccaaaaaagaaacggtaggtacagctagtccatgaacagccaaccatcgcactgtaaaaattggataggttcgatct
atagtcatttggtcctcctaaaaagatctactaaattcgtcgagttgttccaaagagtcaaaacggccagttattaatg
gaattccttgtcggctctctgtaaaatattcgtttggacgagggcttccaaacacatcgtaagctaaacccgtgctgac
gaataaccaacccgcaatgaatagggagggtatagtaatgctatgaataacccagtatcgaatactggtaataatatca
gcaaaagaacgttctcctgtgcttccagacatgctgagctccacatattcttgtacaattaaagggggatcgattccct
aaaagatgatatcaggcaatgtaaattcgctgagtggcatctttgtgagatcgtcaatatagtacctagggtgtttttc
gagtataccgaatcagtatagctatccttcttctgacacagcaatgcaattttcatcagtagcaaaatgaagtactaga
gaatttctttattcttttcttgttggttgtcgaggtagaatcgtgcatgtaccattgaatgcccaatttttcaaattta
tatcggataaggtttctttcgcttccggctaggaaacttaagctaggataaaatgtgaattgaatccggggggttgctt
tctaataagtgatgagggggattctcatatttgggataattcaattagatgcgaaattgaaaaatatcccttgctgtag
gtgtaaactgtagaagtttttggtagaatc-tttttttttttttttcattttcagaggaattggttattcgtagagtaa
gaagtaagcgtaatatatagtattgatactagaaagagaacaacgaaaaaatagacttgtaataatcaagaattgtgat
acacgcattgttttgttgtattcgattgaaaggttgtttcttgaactaattacgagagcggcggcggtttaggatatga
aaagacaatttcgaatcatctaata----ttatctaataaatctagaaaaaatgtataacttcgaaaggaaaatttgta
attactggtctcagaatctatttggacgaaactaaagatttgattttcttgattgatctgatcgtgcgataccctttct
aaactcaatttcatttccatttcctttatttgtttgaatattatttgctttttttttttcattttgactcattaaattc
agtagcagtagtagttcacataatatctcaaatgaaaggtattcgagggtcactttttattgtattgtactgt------
-----aaaataaaaaaatagattcaatacg--------aaaaaaaaaaaaaaaaaaaaaaagatcaaaatcgaaatgat
tttctaattttgttccgtatgaattcaaaaaagtttgattttgtgaatgattacacgccgcccctcttccttattattg
tttcaatattggtttcttcaagagttggctaagaaataccgcgcttcctaattccgggatgggtagatgttacaaatga
ttaattgatttctttttctatctcccatcctctcttctctctttttgttaataccgtttataatgattgatgagttaac
aactgggatgtgaactttttctttcatttcaatattggaaacttaggaaagtgctttctcaacatatggataaaaaaag
aacatatttcatttagcccctggatccttatgcttactataactagttttttcggttttctactagcggctttaactat
aacctcagttttatttattggtctgaccaagatacgacttatttgaaattaattgactgaatagagctcataaaaggaa
atcttttggtggtattctatggttcct----------------------taccgcgtcaatttccaattagtgctcgtt
gagattcatgggcaatgcggattactatttagggatagatattacctctcctttttcctttcaaacaaattcaaatgat
tgaagtttttctatttggaattgtcttaggtctaattcctattactttagctggattatttgtaactgcatatttacaa
tacaggcgtggcgatcagctggacctttgattaattaattaacatcttttttggattgacctcctgtgaattaaagaaa
agaggagttcaaatagtgtctcgtcttaacctaaccaagacccgaatcacgctctgtaggatttgaacctacgacatcg
ggttttggagacccgcgttctaccgaactgaactaagagcgctttctaatcccaatagctaaggctgtatgtaaggacg
aatcttttgttttgtaatcccaatacctcttgtatgctatcatatagcatacatatcttatatatacctagactaaaaa
acgattctgtatgcatgatttgaatcaatttcaatcgttactgctcagaggagaagtaataggtagggatgacaggatt
tgaacccgtgacattttgtacccaaaacaaacgcgctaccaagctgcgctacatccctttcaattggtcggctgtgtca
ttgtagagaattcctgtcttgttttccaaatccttattttttatccttagccatatccattgatatacaagttatcttg
ccatttctttttttggtctcatataacaaccatctaataatagaaggcttatatatcta--atatatatattattagtg
att------------------------------------------agttattcgaagacttatat--------------
-------------------------------------------------attattatatataatatatattagatgaat
cgtaaaaaagaactcaaaatgaatgttttgggggaatactcgtttggaaagggctgttttttcggttttaagaaagggg
acaccattatctaacgaatccgtgtacatttcaattggaattaggaattccgtgtacaaacccaagtggttctttctta
tcgtaactgcttccatatacatccgagcccctatggattacaattatacattacaataaagaaggaggattttcaatgc
gagatctaaaaacatatctttccgtcgcaccggtactaagtgctctctggttcggggctttagcgggtctattgataga
gatcaatcgtttcttcccggatgccttgacattcccctttttttcctagttattaactattgacgtgggaggtggtgaa
gaagattagagatagaatcaaaagatcttttactaagccctccccctcttttcttgtatctaaaatagaattcgatccg
attaagtacaataaagtaaaggaggaaagagaaataaaaacgtagattcaaccccggcaaaatttggtttacgcatcca
attcaattgataaaaaatatcgtgagagcgcaaatttgtctaaa-----------------------------------
-------------------------------------------------------------------------------
---------acaagaatatcatacaagatattgaaatgaaataagactatcttcgaatagaattctattgtaaatagaa
ctaaatgaaagagagttagaaatcgttattttacttttttctatgtatattaatttctatgtatattaatttagattat
ttttatttatttaattgaatattac------------------------------------------------------
---------------ttactatattttgttgtgattgcaacgaaatctttgcaaatttctagttagagcaacttctatt
tctttttttccttcc--ttttttttacctttagatcggaaaaaagaggggttggttaaatcaaaaactcaaagggggtt
tatgttatggccaggggtaaagatgcccgtgtaacggttatcttggaatgtaccaattgtgttcgagggggtgttacta
aggaatcaacgggtatttccagatatattactgaaaagaatcgacacaatacgcctggtcaattggaattgaaaaaatt
ctgtccctattgttacaaacagacaattcacggggagataaagaaatagatcgaatcaagagtcaagtgtctgt-----
-------cttttttttacaaggaacatgaaaagggacacaccgtattcttaattgttatagggaacaggatttctagaa
tctatgatatggcttaaatctctaataacttttctagaatagaaaaaagaaaaaacgaaaccctttccttttgtcattc
tcattttttttggatcagattcaactagtattttcaggataaggactaaacaaaccatggataaatccaagcgactctt
tcttaaatctaagcgatcttttcgtaggcgtttgcccccgatccaatcgggggatcgaattgattatagaaacatcagt
ttaattagtcgatttattagtcaacaaggaaaaattttatcgagacgggtaaatagattgactttaaaacaacaaagat
taattactattgctataaaacaagctcgtattttatctttattaccttttcgtccgaaggcgca---------------
-------------------------acggtttaaaagaagccagtcgaccgcccgaactgttggtcttagaaccagaaa
taaat--aaaaaaaaaagcttactcctc----gattgaattagttgagagtttgtttgaaaaattcgagaatccaatct
tgcttagattgttgtattgtaagaaaaaacaagaatgtgggaacaagaaatctttttttattggatattggacgtcttt
actgattttattttgagcggctttatcatattctcttttttatcatattctccttatcctattaatttctactctacct
tcccggagttcattctccagcgcactagatttccaatattgtagcggattcttgccaatctacttcttttaggatctga
ttggaaatcatataaagacaattcctatttaatatagctagttgggcaagcattttacgattaagaaacaactgcctct
tgtacagattgtgtattaatttactataaatagaggatctcccattctcgcgaattgctgcatttattcgagtgatcca
caaacgacgaaaatctctcttttgtctagttctatctcgatgagacgaaaaccaagctcttattctctgttgaatgatt
gctcgagtcaggtttccacgagccccccgccagcttgatgcaaagaaacgcgtttttgttctacgtctacgagctatat
atccccgtctaattctggtcattgaataaatgaaactttaatgaataactaatcaa-----tttctttcagttattctt
ttcctctttcctagtttcttaataacaaaacggattcttccaacgtataaaacaaaaattccaacggctttggctacta
taaccttcccgaccacgatttttc--tttttttttttatcggcatttcacctcgaaataagaaattgtattgatactcg
gtattaaaaaacataaaagataaaaaaatac-----tcaatagaaatgaataaagaaatggtgggttccttcgtttcta
tggttacgtcttaaacggtgaggtcctctctatacaccggagccccttacttcatttaatcaatgccattgggaacgtg
tacagttcacattctctggctctacccatgaattatctagtcataggtctttcacaacgagacctacctatacagtaac
gatattgaattatgaagattagctgagtcgctgacccttttagtccgttttttccaatttttccaaagtagaggcatga
gatttctgctttgaaaatggcatttcccccgcttaatggataaccatttgttaccaatggggaattttttcatcttcaa
ttcaaaattgaaatgattggatttgcaccaatggaaaccataaattccaacacgctagaatatatcttttttttatgtc
ttttttagtgaacggcccttgcttccattttatcccattcacaggtactgacattgagacttgaaaatgagtttccttt
attttgtccgagcgaggatctgaacgagtcgcacatacaccctagtacatgttcctcggcgctgaggacatccccgcag
ggcgggcgatttcgtgacatttctgattggctgtcttgtgtttctaataagttgtttaatagttggcatcttgaatcgt
atccat-----aatgagtgggtgggtttagatcaatccaaacccggtctgcttaggaacaattaggaacaaccgtcgac
attatgaaactccgcggttgtgattaggagaaggtaagggacgtgcaatcaaaacatctcgtaaaaaagaatttaaatt
aaaatggatgttttgggagaatgctcgtttggaaagggctgttttttcgtttaggcgacaccattatctaacgaatccg
tgtacatttcaattggaattaggaattccgtgtacaaacccaagtggttctttcttatcgtaactgcttccatatacat
ccgagcccctatggattacaatttatacattacaataaagatatacactacaataaagaaggagcaagtgtttcttccc
agatgcgttgacatcgcctttttttccttttttttttttcgtagtcattttaaagggaaaacgaaaggcaaacttatcg
caattttgggggtctggtttcatccggtgcgtcggggtcgagcgaattgtcctgactagcactttcatccggtgcgtcg
gggtcgagagaattgtcctgactagcactttcagcccgtagacgagcaagaagattttgaatccctatatcatcaacaa
ttccataatatttggcttcggttgctgtcataaaataatttctttccaaatggtcgtttagaacctcccggggtagcct
tgttctttctagataaacccttatgaccattttgcgaatgtcttctacttcccctgagtccagttgtacctctagcgat
tggtctttgtgagtataatcggactcgggctgatgtatcattaccctaccgttagggcccattaggcgtttggacgttt
ctccgccgaccagtagaaaggatgccattgaggcgagtacccccaggcctagtgtatacacaggaggtgttacgtattg
catagtatcataaatgagtaatccggctactgccagcccgccgggagagtttataaagaaataaagattttgagtcgca
tcctgtatggtgagaaatatcatcagcccagcaatgtgattcgcgacctcgaagtgaattgcgtcgcctaaaaagatgg
atctggttcgataaagtacgttatacaggtcaacccaagtcgcgtcgtc---ttcctcttcatcttcttcgtctccgtc
aagcaggaaagggattttaggcataccaatcggcataaaaataaaaagcgagcaaga-----aaaccgcgaccctaaaa
gaagttaaagaagttagagtaaatgttttgttatcggccttaggcgggtcgggctctctcatgtgtaatcaacccg---
-------------------------------------------------------------------------------
--------------------------------------------------------------cccccattgcgtattgg
tacttatcggatatagaatagatctgcttctcattgttcctacgaaccgaattgttacgtttttactaaaaaaacaaga
atataacaactattaatcctttctccgagagaatccaccgaaaaggggaggtccagagcatcgtttttccaatgcaata
aagttacatagtgtctatttttcgttgataaaggggtatttacatgggtttgccttggtatcgtgtgcataccgtcgta
ttgaatgatcctggccgtttgctggctgtccatataatgcatacagctttggttgctggttgggccggttcgatggctt
tatatgaattagccgtttttgatccctctgaccccgttcttgatccaatgtggagacaaggtatgttcgttataccctt
catgactcgtttaggaataactaattcatggggtggttggagtatcacagggggaactgtaacgaatccgggtatttgg
agttacgaaggtgtggccggctcacatattctgttttctggcttgtgcttcttggcagctatctggcattgggtgtatt
gggatttagcaatattttctgatgaacgcacaggaaaaccttctttagatttgcccaagatctttggaattcatttatt
tctttcagggctagcttgctttggttttggcgcatttcatgtaacagggttgtatggtcctggaatctgggtgtccgat
ccttatggactaactggagaggtacaacctgtaaatccagcatggggcgtagaaggttttgatccttttgttccaggag
gaatagcctctcatcatattgcagcggggactttaggtatattggcgggtctatttcatcttagtgtccgtccgcccca
acgtctctacaagggattgcgtatgggcaatattgaaaccgtcctttccagtagtattgctgctgtcttttttgcagct
tttgttgttgctggaactatgtggtatggttcagcaactacccctattgaattgtttggtcccacccgttatcaatggg
atcagggatacttccagcaagaaatatatcgaagagttggcgcggggctagccaaaaatcaaagcttatcagaagcgtg
gtctaaaattcctgaaaaattggctttttatgattacatcgggaataatcctgcaaaagggggattattcagagcgggt
tcaatggacagcggggatggaatagccgttgggtggttaggacatcctatctttagagataaagaggggcgtgaacttt
ttgtacgtcgtatgcctactttttttgaaacatttccggttgttttggtagacggagacggaattgttagagccgacgt
tccttttagaagggcagaatcgaagtatagtgtggaacaagtaggtgtaaccatcgagttctatggtggcgaactcaat
ggagtcagttatagtgaccctgctactgttaaaaaatatgctagacgcgctcaattaggtgaaatttttgaattagatc
gcgctactttgaaatcggatggtgtttttcgtagcagtccgagaggctggtttacttttgggcatgcttcgtttgctct
gctcttcttcttcgggcacatttggcacggtgctagaaccctcttcagagatgtttttgctggtattgacccggatttg
gatacgcaagtggaatttggagcattccaaaaacttggagatccaactacaagaagacaagcagtctgatacaggattg
catttctatgttattttttttttctttattttgttgatttcacataggttaaccgaaaaatcttcttcgccttttcttt
gaccctttctttttctttatcggagagataatctcaaataaataggtacggaagttataattgtaagtaaagcacgatc
gaatttatggaagcattggtttatacattcctcttagtctccactctagggatcatttttttcgctatcttttttcgag
aaccgcctaaaattcaaactaaaaagacgaaatgatttttgattatatcaattgaagagcctcccagcattgggaggct
cattacttcaactagtccccgtgttcctcgaacggatctcttaattgttgagagggttgcccaaaagcagtatataagg
cataccccgtaaaacttacaagtaaaccagatatagagatggcgactagggttgctgtttccattattagataatttca
agaacaaaaaaatggatctcggaaaaagcgtttatttacaacggaatggtatacaaagtcaacagatctcaattaatac
aaaataggatgtatggctacacaaactgctgaggagagttctagagctagaccaaaaaaaacaggtttaggggggttat
tgaaaccattaaattcagaatatggtaaagtagctcctgggtggggaactacccctttgatgggtcttgcaatggctct
atttgcggtattcttatctattattttggaaatttataattcttccgttttattggacggaatttcaatgaattagatt
cacaataaccgcgaattcttagctttttcaatacaaaataaagcatttcggttttggattttgatctcattctattttt
ttgttattggtagttcgatcgtggaatttctttctgtatttccggaatatgagtgtgtgacttgttataatggatctta
ttgatagtacagagagtgggtctgtcatcttgatatagatggttttacctcgtcggatattcattctcgtatctggagc
acggaatagatgaaatagatccaaaaaatatatatattcactatgattcctacttaatattcacaccccgtgaccggat
tccaaaaaaatttccaaagagttataaatcgaaatctttttcttttctttttaaacccccctgttttattttgatccaa
gtaaaaaactttctttggatttttcgtcattatatctatcattcaataagtgatgatccaatggttcttactcagggaa
tctttggatttcgtttgaagttttattgaatcatcgcggttcgagtatgaatctggggtttccatcgattcatagggtc
ttaacaagagaattcctatcattaataaagaaaacaagagtaaagctgcattacacaaaaaaaaacaaatcaaagaaat
aggtaaatagaagattcaagaggcctggaacgagcaactgagctgacttgaaatttgggcattatgaccacaaaaaaga
gctttcggatttttgattttgactctttcgtattttcccagaagtgataggggttgattacgaagtttcaaacgttcta
ttccatatcccctgtaaccaaagcaattttggggttttttgtttgagctgtacgagatgaaattctcatatacggttct
cagagggggagtccctttggtttacctatctcaataaagtctatgattggttcgaagaacgtctcgagattcaggcgat
tgcggatgatataactagtaaatatgttcctcctcatgtcaacatattttattgtctggggggaattacgcttacttgt
tttttagtacaagtagctacgggatttgctatgactttttactaccgcccaacagtcactgaggcttttgcttctgttc
aatacataatgactgaagctaactttggttggttaatccgctccgttcatcgctggtcggcaagtatgatggtcctaat
gatgatcttgcacgtatttcgtgtctatctcacaggtggttttaaaaaacctcgcgaattaacttgggtcacaggcgtg
gttctagctgtattgactgcatcgtttggtgtaactgggtattccttaccttgggaccaaattggttattgggcagtca
aaattgtaacaggcgtgccggacgctattcctgtaataggatctcccttggtagagttattacgaggaagtgctagtgt
gggacaatccactttgactcgtttttatagtttacacacttttgtattacctcttcttacggccgtatttatgttaatg
catttcctaatgatacgtaagcaagggatttctggtcctttatagaaaatatagagcctagatatttgtaatcaagcat
ttctcacttgaggaggaacaatagcatttcattgctacaaatatggattattgaaaagaataagacatgtatttggata
tttcccttcaactagaactatttgtgtcaaataacgaatactatattgtctagttgaagggaattctccgaagagaaaa
tggattatgggagtgtgtgacttgaactattgatcgggccgcgcagatggatatatgcccttacttatctgccacattg
aaatttacaaccaaatgtgtctttgttccaaccaccccgtataagccccatccagaggataggctggtttgtttgaaga
gaatcttttccatgatctagtatcatatccggccatatcgtacatgagcaggctccgtaagatccatagaataagtgat
gggccctaagacagattttgttttagctatttgacttacgtaatagtatagaaatgcagccatttcctctgcatcaacc
tgatttaggatactatcggagtgaaacaaggggtctaaagaagagcagaggttagactctattagtaacaagtaaatcc
tttgtatggaatggaaatttttgggttggggataaaggaaaattgcaaggtctgagacaacccagaaggcgcttgatta
ggatgaactttgtaagcttacttgggtattgagcatttacgtgtaagaactaaattccttgcaatgggtagttgcaact
gcgaaaaacggaatccggtccattttttattacatggattcattcatgtaggtgtgtatactatattta----------
--aatttagttcgacttttttttgactatatcgatttagttgatatggatccatttggttcctttgattcttgctcgag
ccggatgatgaaaaattatcatgtccggttccttcgggggatggatctttataaattcacctatcccaataacaaaaaa
acctgacttgaatgatcctgtattaagagctaaattggctaaggggatgggtcataattattacggcgaacccgcatgg
cccaacgaccttttatatatttttccagtagtaattctgggtacgattgcgtgtaacgtgggcttagcgattctggaac
catcaatgcttggtgaacccgcggatccctttgcaactcctttggaaatattacctgaatggtatttctttcccgtatt
tcaaatacttcgtacagtacccaataagttattgggcgttcttttaatggtttcagtaccttccggattattaacagta
ccttttttggagaatgttaataaatttcaaaatccattccgtcgtccagtagcgacaacggtctttttgattgggactg
tagtagccctttggttgggtattggagcaacattacctatcgataaatccctaaccttaggtcttttttaaattgattc
aattgtgaaagaaaatagcacggcttgcgtatctagggaatcgtcgctttaaaattaaagtcaattttccctagataca
cctattcacttcaattcaattgacttccggatttcttccgaatatataaattattctaaagattcaaagccca------
------------------------------------------tttcatcttttttctgtcctttcgtttcatctttttt
ctgtcctttcgttttgtttagaaaaaaagatgaaataaaagcattttccacgttttcttcgttaaatcggttatgaaat
gctttttctatttctagaatgtccaagatctgttttacatcttctatacgaaaatgtttcattttcataaggtcttctt
gactcttattcaaaaggtccgataatgtatggatcttggaccctttgagggaattatagatcctggggggcaattctaa
ttggtcaataaaaatagatttcaatgctatttcgtttttcggtttccttagcttagctaattttttatgaaaagtaaaa
agggggaaagtcacattgtacttattctttcctaaatgtaagttttcttcttccgcatgcagaaagggaagaaataaat
caattaaattccgggaggcttcgtgaagtgcttctttaggagttaaacttccatttgtccatatttcgagaaaaagtat
ctcttgtttttcattttgattcccataagaatgaatactatgattcgcatttcgaacaggcataaatacagcatctata
ggataacttccgtcttgaaagttatttggtgattttatatgatatcctcgattcctctcaatttgtaatccaatacaca
aatgaatcggttccattaggctagctatatgctgtgtgttatcaatgatttccacagacggtggtaataggatgtcttg
agcagttacacacccgggacccttgacacaaatagacgcgttacaagttccatacaaattacttctcaatacaatttct
ttcaaattcattaaaatttcatgtactgattcttgaatacctactatggtagaatattcatggggtattttttcaaatt
tggcgcgggtgatacatgtcccttctatttccccaagtaaagctcttcgcatcgcaatgcctattgtatcggcctgccc
tttcataaggggggaaagaataaagcgtccataataaagacgcttactgtctactcttgattcaacacacttccactgg
agtgtccgagtagatactcttactttctctcgaaccatattaataggatttgattagatcattgaatcatttatttctc
ttgaaatcgatttccgtttgatttctacacacgcctttttttcgggggcctacagccattatgtggcagaggggttaca
tcacgtatacaacttaatcgtataccacttctacgaatcgctcgtaatgccgcatctcttccgagaccgggacctttta
tcctgacttctgctcgttgcataccttgatccactactggccgaatagcatctcctgctgcggtttgagcagcaaatgg
cgtcccttttcttgtactcttgaatccacaagtaccggcggaggaccaagaaattacccgcccccgcacatctgtaaca
gtcacaatagtattgtggaaactcgcttgaacatgaataaccccctttgggattttacgcgtactcttacgtgaacgcc
tacgcgcattcctacgtaaacgtaaacgtaaacgtaaaccagcgcttggtatagattttgccatactttataatcgaaa
tcagaaatatatggatatatccatttcctatcaaatcaaaggaaatccttttttgcatcggatcctatcctttacgtta
gaaagtcctttttaaacagattagccttgtctttgtttatgtctcggattggaacaaattactataattcgtcctctcc
tacggatcagtcgacattttgtacaaattttacgaacggatgcccgtattttcataattgtcgttccttaacttaattc
caaatatgcttattggaaggaaataagtttcttgaaattttgaacctcaaattctagctccatgaggggaatactgaag
ttgaaaaaagcatccaatctttcgaatacttgttgcggagtctataaattttatacgttttatggttgaagcataacgc
cttacttcaatttggactcgactccctcgtcgtatacgtatcaaactaagattccgttggatcctttctgaactagaac
ctagaattcgatcttcattagctaaatgaaatctgaacataacattaggaactgattccgaaatgaaaccttcatgaat
cgcttttttcgagcattctaagtaaaacccttagaagtattaactaatagagaggagtgagacccacttctccgaccct
ttttcttttccaaaaaagattaccatatataacacaaaatttctccgccgattccttctagtctagcctctcggtctgt
cattatccctcgagaagtagaaagaattacaatccccatcccgcctaaaattctaggaattttttgatagttagaatag
actcggaggccaggtcgactaatccgttttaaatttaaatttaaaaaagttctagagggagagggtcctttcctattcc
ttctatgtcgtagggttaaaaccaaaaaagatttcttgttttcctggtgttttcgcacgttttcgataaaaccctcccg
taaaagtattttaacaatcttttcggccatgttagtagattctattcgaaccgtcccttttctattcatgtcaacattt
cgtatagaggttattatgtcagcaatagtgtccctacccatgataaactaaaatgattgttgtctcctatttttgatat
aatcaacatgcttttatttcaaaattggaaatagataataaaaaaatgagttattggaaatagataataaaaaaatgag
ttaatagaaatagaaattatgctgtattagtttcaattctt--------------------------taatatcttatt
gtctttaatatcgattttttgaatatcaaatcgattatagctttccaaattctctattatgttatagaaaggtatatgc
gtaagatacaatctaatggactaattaatctatttcattcaaatactatgtataatagaactatactagtcggcatgat
cttataatacctcaggtgctaatgaaactattttagtgaaacttaactctctcaattcgtgggcaatcgcaccaaaaac
tcgggttccttttggatttccttcttgatcaatgacaacagcagcattgtcatcatatcgtattatgataccgtcgtca
catttaagttctttacaagtacgtacaattacagctctgaccacttctgatctttctagggaggtgcttggtaatgctt
ccttgatcacagcaacaataatgtcaccgatatgagcatatcgacgattactagctccgatgattcgaatacacattaa
ttctcgagccccactgttatccgcgacattcaaacgggtttgaggttgaatcatatcatttttaatctgttctttcaat
gcaaagtaaagaatgaagt--aaaaaaaaaaaaagaaatattggttgt--------aaaaaaaaaaagacactcgcaac
tgttttttatccctaagacttttttctttgattctacgttcctatcctgaaataatgaattgagttcgtataggcattt
tcgaggctgctatagaaatcgcctttctggctatattttctgcgactccacccatttcataaagtattctacccggttt
gacgacagctacccaatattcggggtttcctttacccgaacccatacgtgtttcggccgctcttaacgtaacgggtttg
tctggaaatatacgtacccatgtttttccaccacgtcgtacatttcgcgtcattgctcgacgccctgcttctatttgtc
tagatgtgatccacgccggttcaagtgcctgcagagcatatttaccgaaacaaatacgattgccgcgataagatatccc
tctcattcttcctctatgttgtttacgaaatctggttcttttggggttatagttgatggttctttcgcaattccacctc
tactccaaaaccggacatgagagtttcgtctcatccggctcctcgcgaatcaaaggattcaagttgaatgaaaatctac
tctggattcttttttgagatttcatctaatctattcgaaatttctatatcttgtttggatatccacttcaagatgtatt
tcatttctcgattcttt---------------------------------ttttctttttataaaataatag--atata
tatttgtttggagaatatatcgataaactagagaatctattctctaatgttgttttttataacgaatccttattttctt
ttgccttgtctcatattatcatattggatagaacaag----------------------ttatcatattggatagaaca
agattgagtaatctaataaaacccttcgcgggcgaatattcactctttcaatatctacttcagttgtagggttagctca
taatttctcggaataaatgaattgttccccggttcggtccgccatcccacccaatgaattattaggattcgtttttcaa
gagaatcctctgtagtcacgggttccgtcgttcccatcgcttctcaattaatggttaggtttgaattctacaatggagc
ctttcgtggaatttgttcttgagtcaatcttctcagtctttattggctccaggctcttgatttttttctaggaatcgat
tcatctagtctagttatgggtgaatcggtattgatgctttataacactgtcttttatgagatgactcagaaaccttaca
tatattggaatggtatatcattgatattcttgttctttctttctctcacccttccatttatctatatccttttcttttt
tagattcttttatatacatcaattttatatacataaagaacataatttgatacat-----atataaagaattcaattgg
gttttcttttgtttatgcaaaaaagatttcagctgctacaatgatatgaccgctagatcatatcttgactggtttttgg
tatccagataatgcgaagcgatgagttggttattagtccatagtaggggtcggtccatttttttgaatcctattcctct
aaaacaaccaacgagtcacacactaagcatagcaattatataaacgtatcaatcaaattttgattcaatcttatactta
tagaattgttcatttttttcctttaagagaaaaaaaaatgaaaggaacgagttggttgtttttttctcatttaatggat
agagtgtaacgacaagtaaagtcttcctatccctcctctctaatcctctctaaatatccaaattttgatgcctaatagc
ccatggatagttcggactgtatagacacaataatcaattttagctcgaatggtttgtagaggaacccgaccttctttca
tccataggacacgtgctatctctcctccgttgatgcgccctccaatttgtactcgaattccttttgtatccgcctgttc
ggctaattcaatagccttttggattgctttgcgaaaggaaactctattatttaattgtccggctataaattctgccaga
atattggggtctccgtagggttttgtaatttttgtaatagtaatgttgatttttcggttcacagaattgatttcttttt
gtacaatcctctgtaattcttcgattcttcgtgtcccatcttctattaataactttgggaatcccatatagattttgac
ttgaatcagatcaattctttttcgaatctctattcgggcaatcccctcgacacccgaatccgaggatatttgcatattt
ttttgtatataattttggatacaatctcgtattttttgatcttcttgtagaccgtcagaataatcttttggttgtgcaa
accaaatcgaatgatgactttgagttgtaccaagtctgaaaccgagtggatttattttttgggccatagtccctcacta
ttatagatatcatgatatgtcatatttttgtcctta-ttttttttcccacgcgtctttttttaaggagaagaaatcttc
ttcaaattcatcgaaagacgtatcttgcaatacaattcttatatggcaagtgggtcttcttattggataactccgtcct
cgagctcgcggttttaattttttcacagtagtgccttcgttgacttctgctttactaataactaaagttgcttcattga
aagacatattgtgcctagcatttgcggccgcagaattcactaattttaaaatgggatcacacgctcgataaggcataag
tgctagtagcataagggtttcttcgtaggaccgcccacgaatctgatcaatcacccttcgcgctttgggagcagacata
gatatatattgccctaaagcatagacttcgccgtatgttttcttttttttcatacgcttctcctttttttcataagctt
ctcccttagaaatacaattttgaaaattagaaatacaaaattttgaaaattagaaatataaacaa--------------
----------tataactaataatctattctcatttttgaacgacgagatttattatcatttttcgcatgttcgtgaaaa
ttgatagtaggtgcaaattctcccaatttatggcctaccatataatctgttatataaataggcaaatgctcttttccat
tatgaatagcaatagtatggccgatcattgtaagtataatcgtagacgccctagaccaagttcttataagtattttgtc
ctcccttctgtttagcttctccatttttcttaataaaggattcgctacaaaagggttgtttttgagtgaacgtttcata
atgcattacccccccc-tttttttttacatttttttttgaagacgacgaaagaaattagattttctaccctatttacta
cggcgacgaagaatcaaattctcactatatttattcctttttctacttcttcttccaagtgccggataaccccaagggg
ttgcgggtttttttctaccaattggggccctcccttcaccacccccatggggatggtctacggggttcataactacccc
tcttactacaggacgcttacctagccaacgtttcgatccggctctacccaaacttttctggttcaccccaacattcccc
acttgtccgactgttgctgagcagttgttggatatcaaacggacctccccagaaggtaattttaatgtggccgatttcc
cctcttttgcaatcagtttcgctacagcacccgctgctctagctaattgtccaccctttccaagtgtgatttctatgtt
atgtagggccgtgcctaagggcatcttggttgaagtagattcttctttttgatcaatcaaaaccccttcccaaaccgta
caagcttcttccaaagcatacggctttctggatgtaaatgatgatatctatccagatggatcttctatatatcgtataa
tgaagtaccacacgagtggatatatagaaatccaaatctgccgaatcactcatgttatgatcttctacatcctaggtct
tcccgttccgtcatctggcttatgttcttcatgtagcattcagaccgaatgactctatgaaattacgtcgatacttcca
catattacgagtaacgtaggagacatctctatttttcccccccgggaatctttcgaattaccactgcttaactttcaat
tcgcctctgaccatcaaatgaaatgtgaataacccgtcctcctctctttgaaacaagggggcttctggttttgtcggtg
cttgaaacaattttgtcttctccatattactatgtctctagagtcaataattttatatgaggaactactgaactcaatc
acttgctgccgttactcttcagttttctgttgaggtctatcctgtagaggtactcaaattggatcagtgatcgatttct
aggtttcgtcggaaacctaattggttacttccaattacgtaaatcaatagttcaaaccgcactcaaaggtagggcattt
cccatttttataggaacttctgtaccagaaacaatggtatctccaattatggcccctctgggatgtaaaatatatctct
tctcaccatccccatagtgtatgagacaaatggatgcatttcgattagggtcgtattctatgcttacgattctaccata
tatgtctctttcattccgtcgaaaatcgattttacggtatagacgcttatgacctccccctctatgccctgcggtaatg
attcctctggcattacgacctttactacaacgaggctgtccatagatcaaattttttcgtgtattggatttcacttgac
tgtctacggctccattgcgtgtgctcggggtagaagttttgtataaatgtatcgccatgctattaagtattttgattta
agttcttttctttctaagaggtggaatagaataacccggttgaagcgtaatgatcatacgtctgtaatgcattgtatgt
cccataataggtcccattcttctaccctttcccgggagtcgatgactattcatagcttgtaccttgacaccaaagaaga
gttcgacccaatgctttatttctgtcctagttgatcctgattcgacattagaagtatattgatttttccccaataaccg
aacacctttgtctgtaaatactgcatatttgattccatccataaatcgattttcttccctatgagttcgagtctcaata
agaatgctagttcttactgttcatatgttatgatatgaatatatcatatgttaagatatgaatataccacatcaattcg
ttatgtatggatgatgagattccattgatacagagccaattccaatagacttattggagggtcccattggcgtgcatcc
agtaggaattgaacccacgaattcgccaattatgagttgggcgctttaaccattcagccatggatgcttagcggggatc
ctcgtacatggtgaataacccaattacaattgaaatgaaatctgtaggataaatcaacaacaatccaatctcatttcgt
ttcatttcatatagaaacaacaatccaatctcatttcgtttcattgctt-----aacaacaatccaatcacatagattt
tcattgcttatagaaacaaacaatccaatcacattgattttcatatcaagaatagcataaatagacaaaaaaaacaata
caattcaagaatagcataaatagacaagcaaacaatacaattcaagacaatttattttcataaatag------------
-------------acaaaaaaaaacaataggaggtgttcgacatgggaaatcagcgtaatcgagtgaatctgaatg---
---gattctgggtttttgaattgagagagatcaagacaatttattttcataataacacaaaaaaaaacaataggaggtg
ttcgacatgggaaatcagcgtaatcgagtgaatctgaatg------gattctgggtttttgaattgagagagatcaaga
caatttattttcataataacacaaaaaaaaacaataggaggtgttcgacatgggaaatcagcgtaatcgagtgaatctg
aatccattcagattctgggtttttgaattgagagagatattgagagagatcaagaattctcgcta--------------
-tccattcaattcagtgggatctttcattcacatttttgtccaccaagaacgttttctaaaactcttggacccccgaat
ttggagtgtcctgcgttcacagggttcaacaggtgtagtactatttttggtagcggtccttatatatcgtattaacaat
cgaaatatgatcgaaagaaaaaatatctatttgacagggcttcttcctatacctacgaatttcgctgggcccagaaatg
agacattggaagaatcttttctgtcttccaatatcaataggttgattgtttcgctcctgcatcttccaaaaggaaaaag
gctctctgagagttgtttcctggatccgaaagagagtactcgggttctcccaataactaagtggaggaactggatcgga
aaaaggagggattctagccaactgaaaggatcttctgatcaatccagagatcatttcgattccattggcacggaggatt
cggaatatcacacattgatcaatcaaagagagattcaacaacgaaaagaaagatcgagtcttttggatccttcctttct
tcaaacggaacgaacagagatagaatcagaccgattctctaaaggcctttctggatcttcctcaaagtcccggctattc
acggaaggtgagaaggagatgaataatcatctccctccggaagaaatcgaagaatttcttgggaatcctacaagatcca
ttctttcttttttctctgacgaatggtcagaacttcatctgggctcgaatcctactgagaggtccactgtggatcagaa
attgttgaagaaagaacaagaggtttcttttgcccctttccggcgatcggaaactaaagaaatagtgaatctattcaag
acaatggcgtatttacaaaagaccgtctcaattcatcctatttcatcagatccgggatgtgatatggttccgaaggatg
aactggattcagaagagagatttcaagaaatggcagatctattcactctatcaataaccgagccggatctggtgtatca
taagggatttgccttttctattgattcttccgtattggatcaaaaacaattcttggctgaggccagggatgaatcgaaa
aagaaatctttattggttctacctcctgttttttaccaagagaatgaatctttttatcgaaggatcagaaaaagggggg
tccagatctcctgcgggaatgatttggaagatccaaaaccaaaaatagtggtatttgctagcaacaacatcgtggaggc
agtcaatcaatatagatggatccgaaatctgattcaaatccaatatagcacccatgggtacataagaaatgtattgaat
cgattctttttaatgaatcgatccgatcgcaacttcgaatatggaattcaaagggatcaaataggaaatgatactctga
atcatagaacttttatgaaatatacgatcaaccaacatttatcgaatttgaaaaagagtcaaaagaaagggtccgatcc
tcttattttgatttctcgaaccgagagatccgtgaatcgggatcctaatgcatatagatacaaatggtccaaggggagc
aagaatttccaggaacatttggaacatttcgtttctgagcagaagagccgttttcaagtggtcttcgatcgatatcgat
caatacgtaatcgatatcgatcaatacgtaatcgatatcgatcacgtattaaccaatattcgagtgatcggtctgaggt
tagcgacaaaaaagataatcgatatcgatcacgtattaaccaatattcgagtgatcggtctgaggttagcgaccaaaaa
aatttggctaagttccgttctttcgttttctccaagttacttctttttttgtctaactcacttccttttttctttgtga
gtttcgggaataccccccccattcagaggtccgagatccgcgtctctgaattgaaaggtccgaatgatcgactctgcaa
tcagttcttagaatcaataggtcttcaactcgtttatttgaaaaaattgaaaccattcttattggatgatcatgagact
tcccaaaaatcgaaattattgttcaataagaaaccagaggggatgattgactcattccatactagaaataatcgcggga
aatctttggattcctatttctcaatgatatcccacgatcaagacaattggttgaatcccgtgaaaccatttcatagaag
ttcattgatctcttctttttataaagcaaatcgacttcgattcttgaataatccacatgacttcggcttcttttgtaac
aaaagattccccttttatgtggatatcaagaatttggattttacgtatggacaattcctcaatatcttgttcattcgca
acacaaaattttctttgtgcggcgacaaaaaaaaacatgcttttttggagagagatactatttcatcaatcgagtcaca
ggtatctaacctattcaaggattttccacaaagtggtgacgaaaggtataacttttacaaatatttccaccttgcaatg
cgatctgatccattagttcgtagagctatttactcgatcgcagacatttctggaacacctctaacagagggacagagag
tcaattttgaaagaacttattgtcaacctctttcagatatgaatctatctgattcagaagggaagaacttgtatcagta
tctcaatttcaattcaaacatgggtttgatttattctgagaaatgtttctcatccgaaaagaggaaaa-----------
-------------------------------------------------------------agaaaaaacccgaaaaga
ggaaagagaaaaaacccgaaaagaggaaagagaaaaaacccgaaaagaggaaagagaaaaaacccgaaaagaggaaaga
gaaaaaacccgaaaagaggaaagagaaaaaacccgaaaagaggaaagagaaaaaacccgaaaagaggaaagagaaaaaa
cagagtctttatctaaagcaatgggttgagaaagtgcagatggatagagccttgcaaggagagagggtttctttaattc
tctcaaactggaatctattcaaaacatatgttatgccatttagccttacctcgacagggtacaatttgctaaagttgat
gtttttagatactttgggatcatacgtaatgccgctactaaggagcagtccaaaatttgtatccatttgttatgctata
tctgatccatgcggaatatcatggcgaattcttcagaaaaaattgtgtcttttacaatggaattggataagtgcgattt
cgaataagtgtttccataagcttcttctgtctgaagaaagtattcatcgaaataatgagtcaccatcgatgacagatct
gagatggccaaatcttggggcgttcctctattcaatccttttccttctttttgttgctggacatctcgttttttcacac
cttctctttttatcccaagactttagtgagttacagagagatttcgcaagggcccaatctttgatgattccatcataca
tcgtggagttgcgagaacttctggatatgtaccccgcacctcgttctttcaagaagctctttctagctgctcgggaaaa
attagtaaattatctacgatggggtggtggacgcaaatcttttcttatccatctcttcgagctcctcaatatcacacca
aatcccatcgatcgaatcgcttttttgaaaaatacgagacatctaagtcatacaagtaaagagctctattcattgataa
cagagctaggggatttctcttctctctgttctggtcaacgttatcgttatgatcaaataatagaaaatgtgaacggtcc
ttgttgtttgattgacgataaaatagaatcctggatctcgaactgtgatgcgattgaggataaagaaagagaattcttg
gttccgttttgcaacttcacgagagaaacaaggattgatcaaattctattgagtttgactcatagtgatcatttatcaa
acaatgactctgcctctcaaatgagtgaagaaccgggagcattttacttacgacacttagttgacattcataaaaaggg
tctaatgaattatgagtgcaatacatcctgtttagcagaaagacggatattccttgctcattatcagacaatcacttat
tcaccgtgcggggataatcgttctcatttcccatctcatggaaaaaccttttcgctccgcttacccctacacccctcta
gggctactttagtgataggttctataggaagtggacgatcctatttggtcaaatccctagcgacaaactcctatgttcc
tctcattacagtagttctgaacaagttcctgaagaactggacgcctcaaggttttgatattcacgagagtggcgtttat
gatgagtatggtgacgatgcggaggaggcgaacgattacggggccagtttttttgattttttggacaatgacagtgacg
attatgaggatcgtgacagtgacgattatgatgagcctggtgccagtgacgattatgaggatcgtgatatggaagattt
tgttgatagcgagatgacggagtggctaactaagacgaatgtgccacttgtgtatcagttgctggacgatgaaatagac
gaattttatatcacccttcaattcgaattagcaaaagcaatgtctccttgcatactatggattccaaacattcatgatc
tggatgcgaaagagtcggattacttatccctcggtctattagtgaaccatctctccagggattgtggaagacgttccac
taaaaatgagattcttgttattgcttcgactcatattccccaaaaagtggatccctctctaataggtccggatggatta
agtacatgcattaagacacgaaggcttcttgttccacaacaacaacagtgccttttcaccctttcatatactaggggat
ttcacttggaaaataaaatgttccatactcatactaatgaattcgagtccacaatcttgggtcccagtgtaccagatct
tgtagcacttaccaacgaggccctatcgattagtattacacagaagaaatcaattatagacactactacaattagatat
gctcttcatagaaaaacttgggatttggaagccgacagaaacctaagcccggctaaggagcatgggacccttttctatc
aggtaggaagggcttttgcacacactgtacttctaaggaattgccccatagatcctatatctatctatatcaagaagaa
cttatgtgaagcaggggattcttctttgtacaaatggtacttcgaacttggaacgagcatgaagaaattaacgatactt
ctttatcttttgacttgttctgccggatcgatcgctcaagaccttttgtctccccccggacccgatgaacaaaatttga
tcacttcttatggactcgttgagaacgattctgatctagttcatggcctatctgatatagttcatggcctattagagtt
agaaggcgctctggtgggatcctcgccgacagaagaggaagtagaagggacagaagaggaagtagaagggacagaa---
---------------------gaggaagtagaagggacagaagaggaagt-----------------------------
--------------------------------agaagggacagaagaggaagtagaagggacagaagaggaagtagaag
ggacagaa---gaggaagtagaagggacagaagatgaggaaggagaagggacagaagaggaagtagaagggacagaaga
tgaggaagg---------------------agaagggacagaagaggaagtagaagggacagaagatgaggaaggagaa
gggacagaagaggaagtagaagggacagaagatgaggaaggagaagggacagaagatgaggaaggagaagggacagaag
aggaagtagaagggacagaa---gaggaagtagaagggacagaagatgaggaaggagaagggacagaaaaagattccag
tcagtttgataatgatcgagtgacattgcttcttcggcccaaaccaaggaatcccttagatattcagagacttatctat
caacatcaaaaatacgaatcggagttggaagaagacgacgacgacgacgaggacgtcttcgccccgcaaaagatgttgg
aggatttattcagtgaactagtttggtctcctagaatatggcacccttgggactttatattggattgtgaggctgagat
tccagcggaagagattccagaggaagaggatccgcttccagaagaggctctagagactgaggttgcagtgtggggagag
gaagaagagggagaagcggatgacgaagaggatgagcggcttgaagctcaacaagaggatgagctgcttgaagaggaag
acgaagagctaaaagaggaagaggatgagcttcacgaggaagaggaagaggaagaggaagaggaagaggaagaggaaga
ggatgagcttcac------gaggaagaggaagaggaagaggaagaggatgagcttcaagagaatgattcggagttcttc
cggagtgaaacccagcagccccaggcacgagatggattttccgaagaagaaggatgttttcgaataagccaattcatgt
gggtccctggagatccactctctttcctatacaaagatacgccctttgtcgaagtgttgtcatatccagaggaagctac
agagatttcaaaggagcttcttcgtcttcttaatcccaaaacaaagagggatgcccctaaacgcgcacgtcaacgctgg
tggaccaagaagaagcaagacaagcactacgaactcgtgcttgatcgccagagatggcttataaccaagagttcattat
ctaaatctaatggatttttccgttctaatactccatctgagagttatcagtatttatcaaatctgttcctatctaacag
aaggctattggatcaaatcacaaagacattctttagaaaaaaatggcttttcc----------------cggatgaaat
gaaaatcggattcatggaacagtagaagggtttcccattacttagccggaaaaatatgtggccatgaaatagggattaa
gtggaagagagttgactgagtggtagagtcgtggaaacacccgtttcttccctattttggaccttagctccacggaaca
atatgctactgctgaaagacggaagaattgaaatcttagatcaaaacactatgtatggatggtatgaactgcctaaaca
agaatttttgaacagcgaataaccagagctattactcactacatccaaaaatttccattaatgaaagatgtgaatccat
tggaaaatcaaaactacgcatgtcggatgaaatggttgttgctatctgttccaataacgaatctttggtttcagtttaa
ctaaataaaatagatagacttttctcttcgtctcaggtcgacggatcgtctcaattggaggatcccctatatggataat
acacattccagttgaccgagcctaattcgaattgttccgaagcaaagatatccacggagcggttcgtactattcagata
ttcacgaccaagaagtactgtattccctttcggataggccctgaaaggagaaggaaggctggaatgccaacaggcgtct
agtattgaattcacccgattcgagagtacccattttgggaacgtccagtgccaaagtcactgaatgggtaagccgccaa
tccctaaaacggactatgccatgtactttatctgctgggttacgggagggcattttaccagaggtttatattgtatcaa
tctacccttgtgtgattccaagcatatactcggagggtgggtgcagggcggacaatttcaaagtggactctccattcat
tagatagagaagatcgccaagatttcgtgatccactgccgaacttattccaattccaagagctcggatcgaatcggtat
atcaatatcgattcgatccgagctctcttattgaattgctcattcaatgagtattctcaatattatgccttgaagagga
ctcgaacctccacgctctttagcacgagattttgagtctcgcgtgtctaccatttcaccaccaaggcatcttgaaactg
aatcgtattccacgaatatgatatctatctagtgtgatgtatggaatatatgacaaaggcggagtgctgaagtatttct
attgatcggtcatgtcatataggcccaagtcggacatccaattgtttcgatttgaattatctggaggatgcctta----
--------------------------------tatatcaatatcaaaaagtatatca------------------atat
caaaaagtatatcaatatcaaaaagatggacaatcaaacccatttctcgattcaatagaagtcaaaagagtggaatagg
gtcccaaataaggagagatatttaaaaagcgggtccgattacgcctattcctaatcctaaatggaatgtaacgacgccg
ggatccatatgtaaacatagtatctatttagatacgcttgaatgaccccttctcataatgagaatgtatataaggtccg
gtatggaatgaacttataatcatggaatcgactcgatcatcagatgatagattataagttcataacccgagccccttcc
cattttgggcggaacagatctactaattctttgattccagttagtaagagggatcttgaactaagaaatagattctaga
agctaaaaaagggtatcctgagcaattgcaataatcgggttcattgatattcctggtatagtggatgctattacacata
caatcatactcaattcgatggaattgtttgatcttaaaggggatcttctataatttcgcacgtgaggtgttatttcttg
ctttcgtccagtcattaataacttgattatttttagataatagtagatagaaacaacgctcgtaaagagtcctattgaa
accaagaagtataggcctgcctgccacccacaccagaataaatggagttttccgaaaaaacctgctagtggaggaagac
ctcctagggataagagacatagggctaaagagagagccaaaaaaggatctttcgtgtataatcctgcataatctcgaat
gttatcagttccggtacgtagaccaaataatacaatgcaagcaaaagttcctagattcatggagatatagaacagcata
taagttatcatgctcgcatatccaccgtttgcgtctccaacaattattccaataattacatatccgatttgacctatgg
acgaatatgcaagcatacgtttcatgcttgtttgagtaatagcaatgagattccccaatatcatgctaagaatagctag
aatttccagaagaggatgccattcgtttgatgagaaataaaaaggaatatcgaaaattcgagtggctgaagctgaagca
gctactttcgaagtaacagaaagaaaagcaacaactggagtgggagagtcagagtcgaaaagaggattcctcacttctt
tctctcattcaaaaccgtgcatgagactttcatctcgcacggctcctaagtgataaaagaaagaagaactcattttctt
tcttttttgattaccttcctcgcgtatgtataagaccgaatccattcgatttctaaaaaggattactaatccttaactt
ttcgaggaatccttcatcagtggttgtgaatgactattttttttcaatcttttcgaccttggttccgtaggaacaagtc
agaaagattgagaaatagaaccatctgatttgattcgttctcaatagccacgcgatgatcatcttagggtgatcctttt
gtcgacggatgctcctattacactcgcagtctctgaaggatgagaaccaactatgtagcatctacaccgagaattcaag
tattgtatacgtcattagtccgatcttttgtagaaactacccgtaataacgaacttgcaaaatggatctgtttatcata
aagagattcgttgttcctgaccctgcttgaccttaattgttatttgaacaagtaaaagttatgtcttggtccgagtggg
gatagcatttctcttctgcatgtccatggagttttgaaaattccaaacatctccgagatagatagagaggtaggaattt
atcgaacgaaccgcactccttcgtatacgtcaggagtccattgatgagaaggggctggggaaagcttgaacccaattcc
tacagtgatgaatataagcgcaattgaaattcctggggagttatacatttgtgtattgataagaccattcactatttct
tgaagctcgatctcccccccggatgaaccatatagccaagagaaaccatgaaccagaatagaagagcttgcccccccca
tgagtaaatatttcatagtagcctcattagaccgtacatctttcttggtatatccagataataggtaggagcataaact
gaaacattctggagctacaaagatagttattaaatcgttagcaccgcataaaaacattcctcctagggtcgcggttaat
acgaataacagaaactctgttatagccatttctgtacattcaatgtactctacggatagaggaatgcatagagttgaac
atagtaaaataagaaattgaaagatttcgttgaaattgttcgtttggaaatttcctgaaaagagaatcctaggttcttc
tctccatcggaacaatagggccgttatgctcattactaaacttattgaagagatgaaatagaaccaaggtatatctgtt
tgatcagaggttgaatcgatcatcagaagaagaattaggccaaaaatgaggataccttctgggaaaataaaacttccat
cgaagagaggcaaatgaaaggctttcataaaaattctcgtagaatcgagaatgaggttttcattctgtacatgccagat
catgaattagtaaccgcatccaatctccaaaaaaatgccaattgtttcgaactttctatttttggaatggaatatttac
ggaatccccatgaataggatcaaaccttattccaccgtatttacatgagattcctctttcttattcttaagcaagtccc
cgagatggcttagtggatccatgatttatgtttcatctttcgtttcttttttgtttgtttcgagaaatatatcgatcaa
ttccgattctttctttttctattgattcttttccgatcgagatatatggatccacggatctatgtgtctatagagatcc
tctgttcatggattaacgaaaatgcgcaaaagctctatttgcctctgccattctatgagtctcttcccttttgcgtatg
gcaccgcccctccctttggtagcatccaccaattcggaacttaatttgaaagccatatttcgacccggacgttttcggg
atgcccctaataaccaacgaatggcaagtgctcttccttgtgtggatcctatttcaatgggaactggatgagtcgatcc
gcttgcacgtcttgcttttactgctatatcgggagttactctacgtattgcttgacgtaaaacggatagtggatttgtt
tctgtcttttgttgaatctttttcatggctcgatagagaatttgataagccaatgatttttttccgtgtttcagaatac
ggttaatcaacatgttaactaatcgattacgataaattggatcggattttgcagttttttcttctgcagtacctcgacg
tgacatgagcgtgaaagggattcaagaatcagttttctttttataagggctaaaatcatttattttggccttttgaccc
catattgtagggtggatctcgaaagatatgaaagaaagatctccctccaagccgtacatacgactttcatcgaatacgg
ctttctacagaattctatatgtatccgtgagatcgagtatggaattctgtttactccctttcaattgagtatccctttc
cctccctttcctgctaggattggaaatcctgtattttacatatccatacgattgagtccttgggtttccggaatagtgt
aaaaatagaaagaagtgcttcgaatcattgctatttgactcggacctgttctaaaaaagtcgaggcatttcgaattgtt
tgttgacgcggacaaagtcagggaaaacctctgaaattatttcaatattggaccttggacatataatagttccgaatcg
aatctctttagaaagaagatcttttgtctcatggtagcctgctccagtccccttacgaaactttcgttattgggttagc
catacacttcacatgtttctagcgattcacagggtatcatcaaatgatacaagtcttggataagaatctacaacgcact
agaacgcccttgttgacgatcctttactccgacagcatctagggttcctcgaacaatgtgatatctcacaccgggtaaa
tccttaacccttccccctcttactaagactacagaatgttcttgtgaattatggccaataccaggtatataagcagtga
tttcaaatccagaggttaatcgtactctggcaactttacgtaaggcagagtttggttttttggggttgatagtggaaaa
gttgacagataagtcacccttactgccactctacagaaccgtacatgagattttcacctcatacggctcctcattcaat
tctttcgaagtcattgggtccttttcctcgtttgagaatcttctcccctcttccactccgtcccgaagagtaactagga
ccaattcagttacgttttcatgttccaattaaacactttccatttttgattattctcaaaggagaagattcttcttttt
accaaacatctgcggatccaaccacgatcttataataagaacaagagatctttctcgatcaatccccttg---------
--------------------------tccctcattcttcgagaattagaaagaaccttttcaagtttgaatttgttcat
ttgaaatctgggttcttctacttcatttttatttacttc----ttttttttttgatttcttttccttttttattccctt
ccatcattccttaagtcccataggtttgatcctgtggaatctgacccattttctcattgaacgaagggtacgaaatata
tcagattgatttttcgatcaaaagtactatgtgagtgaaatcttccgttttttcctctttctctatccctatcccataa
gtacagcctttgaatcaatagagaaccttttcttctgtatgaatcgatattattccattccaattccttcccgatacct
cccaaggaaaatcccgaattggattccaaattgacgggttagtgtgagcttatccatgcggttatgcactcttcgaata
ggaatccattttctgaaagatcctggctttcgtgctttggtgggtctccgggatcctttcgatgacctatgttgtgttg
aagggatatctgtatgatccgatcgattgcgtaaagcccgcggtagcaacggaacgggggaaagtatacagaaaagaca
gttcttttcaattcttttctattctattagtattagttagtgatcccggctcagtgagtcctttcttccgtgattcact
tttggcaccagtcctacattttgtctctgtggaccgaggagaaagggggctccgcggaaagaggattgtatcatgagag
aagcaaggagatcaacctctttcaaatatacaagatggattctggcaatgcaatgtagttggactctcgtgttgatacg
aatgaatcatcctttccgcggaggtcc------gcctgctaggcaagaggatagcaagttacaaattctgtttcggtag
gacatgtatttctattactatgaaattcataaatgaaatgaagtagttaatggtggggttaccattatcctttttgtag
tgacgaatattgtatgtgttcctaagaaaaggaatttgtccacttttcggggtgggtctcaaaggcgcgcggaaacaca
gaagaactcttgaatggaaatggaaaagagatgtaactccggttccttcggaaatggtaagatccttggcgcaagaaga
aggggttgatccgtatcatcgtgacttggttctgatttctctattttttgaattgaagaataccgcttttcctacctgt
atcgaatagaacatgctgagccaaatcttcttcatggaaaacctgcttgatttagatcgggagaatcgtacggttttat
gaaaccatgtgctatggctcgaatccgtattcaatcctatttccgataggagcagttgacaatggaatccaatttttcc
attattttcgtatccgtaatagtgcgaaacgaaggcccgtctccaagttgttcaagaataaatagtggcgttgagtttc
ttgaccctttgtcttaggattagtcagttccatttcttgatgggagcagggaagggatataactcagcggtagagtgtc
accttgacgtggtggaagtcatcagttcgagcctgattatccctaaaaccaatgcgagtttttctattttgacttactc
ccccgccgtgatcgaatgaaaatggataagaggctcgtgggattgacgtgaggggataggtatgcctattccgaatccg
ctttgtctacgaacaaggaagctataagtaatgcaactatgaatctcatggagagttcgatcctggctcaggatgaacg
ctggcggcatgcttaacacatgcgagtcggacgggaagtggtgtttccagtggcggacgggtgagtaacgcgtaagaac
ctgcccttgggaggggaacaacagctggaaacggctgctaataccccgtaggctgaggagcaaaaggaggaatccgccc
gaggaggggctcgcgtctgattagctagttggtgaggcaatagcttaccaaggcgatgatcagtagctggtccgagagg
atgatcagccacactgggactgagacacggcccagactcctacgggaggcagcagtggggaattttccgcaatgggcga
aagcctgacggagcaatgccgcgtggaggtagaaggcccacgggtcgtgaacttcttttcccggagaagaagcaatgac
ggtatccggggaataagcatcggctaactctgtgccagcagccgcggtaagacagaggatgcaagcgttatccggaatg
attgggcgtaaagcgtctgtaggtggctttttaagtccgccgtcaaatcccagggctcaaccctggacaggcggtggaa
actaccaagctggagtacggtaggggcagagggaatttccggtggagcgatgaaatgcgttgagatcggaaagaacacc
aacggcgaaagcactctgctgggccgacactgacactgagagacgaaagctaggggagcgaatgggattagagacccca
gtagtcctagccgtaaacgatggatactaggcgctgtgcgtatcgacccgtgcagtgctgtagctaacgcgttaagtat
cccgcctggggagtacgttcgcaagaatgaaactcaaaggaattgacgggggcccgcacaagcggtggagcatgtggtt
taattcgatgcaaagcgaagaaccttaccagggcttgacatgccgcgaacccttttgaaagagaggtgtgccttcggga
acgcggacacaggtggtgcatggctgtcgtcagctcgtgccgtaaggtgttgggttaagtcccgcaacgagcgcaaccc
tcgtgtttagttgccaatgttgagtttggaaccctgaacagactgccggtgctaagccggaggaaggcgaggatgacgt
caagtcatcatgccccttacgccctgggcgacacacgtgctacaatggccgggacaaagggtcgcgatcccgcgagggt
gagctaactccaaaaacccgtcctcagttcggattgcaggctgcaactcgcctgcatgaagtaggaatcgctagtaatc
gccggtcagccatacggcggtgaattcgttcccgggccttgtacacaccgcccgtcacactatgggagctggccatgcc
tgaagtcgttaccttaaccacaaggagggggatgccgaaggcaaggcttggtgactggagtgaagtcgtaacaaggtag
ccgtactggaaggtgcggctggatcacctccttttcagggagagctaatgcttgttgggtattttggtctgactcttcc
ttttcacccaaaacgaggccagctacatctgagtgaaacttggagatggtagtcttctttcgtttctcgacggtgaagt
aagaccaagctcatgagcttattatcctaggtcggaacaagtcggtaggatccccttttggacgtccccatgccctttc
cgcgcggggtagcatgtccccgcgccctttccgcgctggggggcatgggggcgaaaaaaggaaggagggggatggggtt
tctctcgcttttgacatagcagcgggccccggtgggaggcccgcacgacgacgacgattagctcattggtaggatcccc
ttttggacgtccccatgccctttccgcgcggggtagcatgggggcgaaaaaaggaagtaaaataaggaggctttgacat
agcagcgggccccggtgggaggcccgcacgacacgacgatta-----------------------gattagctcattgg
taggacgac----------------------------------------------------------------------
-------------------------------------------------------------------------------
----------------------------gattagctcattggtaggacgacgattagctcattggtaggacgacgatta
gctcgttggtattggtaggatccccttttggacgt--------------------------------------------
--------------------------tgacataggagcggatgacataggagcgggccccagcgggagtcccgcacgac
gacgacacgacgacgacgattagctcgttggtattggtaggatccccttttggacgttg---------------ggagc
ggatgacataggagcgggccccagcgggagtcccgcacgacgacgacacgac---------------------------
-------------------gacgacgattagctcattggtaggacgacga-----ttagctcattggtaggattagctc
agtgttagagtt----------agagcgggccccagtgggaggcccgcacaacgggctattagctcagtggtagagcgc
gcccctgataattgcgtcgttgtgcctgggctgtgagggctctcagccacatggatagttcaatgtgctcatcagcgcc
tgaccctgagatgtggatcatccaaggcacattagcatggcgtacttctcctgttcgaaccgggtttgaaaccaaaccc
ctcctcaggaggatagatggggcgattcaggtgagatccaatgtagatccaactttctattcactcgtgggatccgggc
ggtccgggggggaccaccaggctcctctcttctcgagaatccatacatcccttatcagtgtatggacagctatctctcg
agcacaggtttaggttcggcctcaatgggaaaatgaaatggagcacctaacaacgtatcttcacagaccaagaactacg
agatcgccccttttattctggggtgacggagggatcgtaccattcgagcctttttttcatgcttttcccggaggtctgg
agaaagctgcaatcaataggattttcctaatcctcccttcccgaaaggaagcacgtgaaattctttttcctttccgcag
ggaccaggagattggatctagccgtaagaagaatgcttggctgataaataactcacttcttggtcttgcgaccccctca
gtcactacgaacgcctccgatcagtgcaatgggatgtgtctatttatctatctcttgactcgaaatgggagcaggtttg
aaaaaggatcttagagtgtctagggttgggccaggagggtttcttaacgccttcttttttcttctcatcggagttattt
cacaaagacttgccagggtaaggaagaaggagggaataagcacacttggagagcgcagtacaacggagagttgtatgct
gcgttcgggaaggatgaatcgctcccgaaaaggaatctattgattctctcccaattggttggaccgtaggtgcgatgat
ttacttcacgggcgaggtctctggttcaagtccaggatggcccagctgcgccaaggaaaagaatagaagaagcatctga
ctccttcatgcatgctccacttggctcggggggatatagctcagttggtagagctccgctcttgcaattgggtcgttgc
gattacgggttggatgtctaattgtccgggcggtaatgatagtatcttgtacctgaaccggtggctcactttttctaag
taatggggaagaggaccgaaacatgccactgaaagactctactgagacaaagatgggctgtcaagaacgtagaggaggt
aggatgggcagttggtcagatctaggatcgtacatggacggtagttggagccggcggctctcctagggttccctcatct
gggatccctggggaagaggatcaagttggcccttgcgaacagcttgatgcactatcccccttcaaccctttgagcgaaa
tgcggcaaaaggaaggaaaatccatggaccgaccccatcgtctccaccccgtaggaactacgagatcaccccaaggacg
ccttcggcatccaggggtcacggaccgaccatagaatcctgttcaataagtggaacgcattagctgtccgctcttaggt
tgagcagtaagggtcggagaagggcaatcactcattcttaaaaccagcattcttaagaccaaagagtcgggcggaaaag
gggggaaagctctccgttcctggttctcctgtagctggatcctccggaaccgcaagaatccttagttagaatgggattc
caacccagcaccctttgagattttaagaagagttgctctttggagagcacagtacgatgaaagttgtaagctgtgttcg
ggggggagttattgtctatcgttggcctctatggtggaatcagccggggggccggagaggcggtggtttaccctgtggc
ggatgtcagcggttcgagtccgcttatctccaactcgtgaacttagccgatacaaagctatatgatagcacccattttt
tcgattcggcagttcgatctatgatttcttattcatggacgttgatatgatccttccatttagcagcaccttatgatgg
cggagccttcaagttaagggcgaggttcaaacgaggaaaggcttacggtggatacctaggcacccagagacgaggaagg
gcgtagtaagcgacgaaatgcttcggggagttgaaaataagcgcagatccggagattcccgaatgggtcaacctttcga
actgctgctgaatccatgggcaggcaagagacaacctggcgaactgaaacatcttagtagccagaggaaaagaaagcaa
aagcgattcccgtagtagcggcgagcgaaatgggagcagcctaaaccgtgaaaacggggttgtgggagagtcatacaag
cgtcgtgctgctaggcgaagcagtggagtgctgcaccctagatggtgagagtccagtagccgaaagcatcactagctta
cgctctgacccgagtagcatggggcacgtggaatcccgtgtgaatcagcaaggaccaccttgtaaggctaaatactcct
gggtgaccgatagcgaagtagtaccgtgagggaagggtgaaaagaacccccatcggggagtgaaatagaacatgaaacc
gtaggctcccaagcagtgggaggagcccagggctctgaccgcgtgcctgttgaagaatgagccggcgactcataggcag
tggcttggttaagggaacccaccggagccgtagcgaaagcgagtcttcatagggcaattgtcactgcttatggacccga
acctgggtgatctatccatgaccaggatgaagcttggatgaaactaagcggaggtccgaaccgactgatgttgaagaat
cagcggatgagttgtggttaggggtgaaatgccactcgaacccagagctagctggttctccccgaaatgcgttgaggcg
cagcagttgactggacatctaggggtaaagcactgtttcggtgcgggccgcgtgagcggtaccaaattgaggcaaactc
tgaatactagatatgacctcaaaatatcatcaaaatcatacataaatcataaatagggtcaaggtcggccagtgagacg
atgggggataagcttcatcgtcgagagggaaacagcccggatcaccagctaaggcccctaaatgaccgctcagtgataa
aggaggtaagggtgcagagacagccaggaggtttgcctagaagcagccacccttcaaagagtgcgtaatagctcactga
tcgagcgctcttgcgccgaagatgaacggggctaagcgatctgccgaagctgtgggatgtaaaaatgcatcggtagggg
agcgttccgccttagagggaagcaaccgcgagagcggcggtggacgaagcggaagcgagaatgtcggcttgagtaacgc
aaacattggtgagaatccaatgccccgaaaacctaagggttcctccgcaaggttcgtccacggagggtgagtcagggcc
taagatcaggccgaaaggcgtagtcgatggacaacaggtgaatattcctgtactaccccttgttggtcccgagggacgg
aggaggctaggttagccgaaagatggttatcggttcaaggacgcaaggtgcccctgctttttcagggtaagaaggggta
gagaaaatgccccgagccaatgttcgagtaccagacgctacggcgctgaagtaacccatgccatactcccaggaaaagc
tcgaacgaccttcaacaaaagggtacctgtacccgaaaccgacacaggtgggtaggtagagaatacctaggggcgcgag
acaactctctctaaggaactcggcaaaatagccccgtaacttcgggagaaggggtgcctcctcacaaagggggtcgcag
tgaccaggcccgggcgactgtttaccaaaaacacaggtctccgcaaagtcgtaagaccatgtatgggggctgacgcctg
cccagtgccggaaggtcaaggaagttggtgacctgatgacaggggagccggcgaccgaagccccggtgaacggcggccg
taactataacggtcctaaggtagcgaaattccttgtcgggtaagttccgacccgcacgaaaggcgtaacgatctgggca
ctgtctcggagagagactcggtgaaatagacatgtctgtgaagatgcggactacctgcacctggacagaaagaccctat
gaagctttactgttccctgggattggctttgggcctttcctgcgcagcttaggtggaaggcgaagaaggcctccttccg
ggggggcccgagccatcagtgagataccactctggaagagctagaattctaaccttgtgtcaggacctacgggccaagg
gacagtctcaggtagacagtttctatggggcgtaggcctcccaaagggtaacggaggcgtgcaaaggtttcctcgggcc
ggccggagatcggtcctcgagtgcaaaggcagaagggagcttgactgcaagacccacccgtcgagcagggacgaaagtc
ggccttagtgatccgacggtgccgagtggaagggccgtcgctcaacggataaaagttactctagggataacaggctgat
cttccccaagagctcacatcgacgggaaggtttggcacctcgatgtcggctcttcgccacctggggctgtagtatgttc
caagggttgggctgttcgcccattaaagcggtacgtgagctgggttcagaacgtcgtgagacagttcggtccatatccg
gtgtgggcgttagagcattgagaggacctttccctagtacgagaggaccgggaaggacgcacctctggtgtaccagtta
tcgtgcccacggtaaacgctgggtagccaagtgcggagcggataactgctgaaagcatctaagtagtaagcccacccca
agatgagtgctctcctattccgacttccccggagcctccggtagcacagcgacgggttctctgcccctgcggggatgga
gcgacagaagttttgcgaattcaagagaaggtcacggcgagacgagccgtttatcattatgataggtgtcaagtggaag
tgcagtgatgtatgcagctgagacatcctaacagaccgctagacttgaaccttgctcctacatgacccgatcaggcatt
cgccatcgattttcattgttcaaccctttgacaacatgaaaaaaccaaaagctcagccctccctctctatctatccaac
caagggatggaagggcggagtcctttggtgtcccctccagtcaaggggcctcacaatgactagtcaatatgcttttctc
ttatgcctttcctcgttcacggttcgatattctggtgtcctaggcgtagaggaaccacaccaatccatcccgaacttgg
tggttaaactctactgcggtgacgatactgtaggggaggtcctgcggaaaaatagctcgacgccaggatgatacaaagc
ttaacacctctcattattattacgactttttcatattgaaaaagaaaaaaaatgaaaaggtcgttttattcaaaacccc
aattatgaaatcccttctctcccacttcacacctcggaacgcaccgttattatagagagaaaggcgctttcacatcttc
ttaacccaaaatggctggggagaggaaaggttccctttttttttagggtactcccgggaacagatccagtgaagacggg
gcggggcctgtagctcagaggattagagcacgtggctacgaaccacggtgtcgggggttcgaatccctcctcgcccaca
accggcccaaagggggaaggacctttccctatggggggtaggaaaatcatgatcgggatagcggacccaaggctatgga
acttgggtatgggtcttttgtcgaaatggtattatttatcgttaagggctgaaaaatgaaatatagtatgccctgcccg
aatccgcatatttttttgatgttttacgccccgtaactcttcctcagccaggcttggtcaaaagagcagagcaagtaaa
actattagtagcatagcaaaaatgggttcctcctcattaatatgtttgctcgcggtaattgtggcctctcgggagaatc
gataactgcatctttgatgcacttgctagtacatctgagaattcttaattggctagttgtaaatagccccaggactgcg
gaacaaagggttatcccggacctacaccgagatattgacggtgattctcaaatatcgaagaacagaatgtgataggatg
agatagaatgcaatagaaacaaagacacagggaacccacggattaacttactcttaaccctaatggtcaaagcgagccc
tttcattctgaattctttaattcggaatgaatcaaatctccccaagtaggattcgaacctacgaccagtcagttaacag
ccgaccgctctaccactgagctactgaggaacaacgggagattagatctcatagagttcaattcccgttctcaaatcat
aaccaatatgagctcgaagtttccttcgtaactcccggaacttcttcgtagtggctccgttccatgcctcatttcatag
ggaacctcaaagtggctctatttcattatattccatccatatcacaattccattcatttaatatccctttggtgtcatt
gacataagagatgtcgtttctagtctctatctttctatatatggaaagttcaaaaattctcatataaaaaattctcata
taataagaatccagaaattgacatagaaaaagaagaatccagaaattgacatagaacaaaaaaagggaggtttgtaaag
aaagaatccattaataaaaaaatgaatataaaaatggaatacaataagagatacgaagagatacgtccgcccccgaaat
atttgagactttctcctaaaaagaaactcgtaaggccgaatccgtttagaattccatcaattacgcgtctatcaaaaaa
atgacttagttcagccaatcctcttatacccccagttaaggatattgtataaaaagaatctatataaccacgattatat
gaccaatcatatatccaattttggattttgtcccacataactcgattggcacttcttttataaaatgaattaagtaagt
tgaaattttgtaaagatgaataaataggcttatataagaaagtcgctataaatatccccaaaagggctatactgacgga
aaaacttgcattggtcacaaattcataccaatccgtaaaattatttgaattttgatgtaaaaggtttatagacggattt
aacaattttgataatatatcgcaatcacttccttcttgattaaaaggaattcctatggctgcaacaaacaaagtaaaga
gcactaatacaaagagggaaaatagcatagtattgtccgactcatggggataagaaaaagtctttctattcggaaaatg
agtaacagtaataaaagggcgtatcctcttttttacattaccatcaagtttacatttgttattccaaaaaaaagacgta
ctttcattattattcattgtcaataaatttaataaacaaaacggattttgaatcctttttggtacttgttttccccata
aagatattgaatagacggagctacttttttgaccactataattttgaaaatgaacgtttaaatgtccatcaaaagtaag
taaataaacacgaaacatataaaatgcagtgaatcctgctgtggaacaagctattattgcgaaaattggcgaatacaac
caactatcattaagaatttcatctttggaccaaaaacaagcaagaggtggaataccacaaagagaaagcgtacccacca
aaaaagccgtttttgtgattggtacatgcttttttaaaccgcccataagaaccatattctggcttttatctggagaata
gccaacaatggattccattgaatgaataatggatccggagcctaaaaacaacaatgcttttgaataagcatgagtaatc
aaatgaaataaagcagctcgataagaacccatacctagagctagcatcatataacccagttgagacattgtagaataag
ctaaacttcttttaatatctttttgagcaagggctaaagtagctcctaatagtactgttattatacctatcaaagatat
caaattcattatgtaaggtgtgattacaaaaagaggaagaagccgagctacaagaaaaatgcccgcggctaccatagta
gcggcatggataagagcggaaataggagtgggcccttccatggcatcaggtaaccatacatgaagggggaattgcgcgg
atttagcaactgcaccagcaaataagagaaaggaacacaaagtaacaaataaaaaatgaacttgattattattatcaat
taagttattcactatttcgaacaaatccctaaattcaaaactacccgttatccaataaagacctaaaattcctaataat
aaaccaaaatcccctacacgattagttacaaaagctttttgacaagcagttgctgcaataggtcgcgtgaaccaaaaac
ctattaataggtaagaacacattccaactaattcccaaaaaatataaatttgtatcaaattagaactagtaactaatcc
taacattgaggtattgaaaaaactcagataagcaaaaaatcttaaatatccttgatcatgagacatataattatcacta
taaaaaagaaccaaaattccaacagtagtaattaatattaacataatagaagcaagtggatcgattaagtgaccgaact
ctaaagaaaaatcattattaatggtccaagaccatacatattgatagataaaacttctatttatttgttgaatagagag
atagacggaaagaagcataaccatgcttaacagtaaaatgctaggaaaagaccacacacgacgatgattttttgttgct
gtcggaaaaagtagaagtcccattcctattagaataggaactggtagtggaatgaaaggtataatccatgaatattgat
atgtatattccataaaacaaccttgttttattcttaattaattgtttctgattcaccggctcttatctctttttttttt
aggttcaatacttcggaaatgcattctata-----------------------ttaatattaataataatttgaatatt
aatataataattcgattttttgattctaatttttatatttaga------------------------------------
---taatttaataatatctatat-----------------------------atatataataaatatataattgtattg
catttttgttagtattaatttaatagatgtttagtattaatattctatttattttt-----------------------
---------------------------------atttaatttattcgattttatattgaaatagaaaggaagatccttc
tgaggatcccataacttgatcccccccc-----aaaaaaaaaaaaggattttcgttttggttgaaattttgataattat
taactaattcatcagcgagctgcttgagtttc-----ttt-----------ttttttttttgaatagaaagaaaacatt
tttctttccaagaaagactaaaagattttccacttctctttcaaaaacatatagaagaaagagacttcaaataaaaagg
ttcaattactaatgattaactactagtttgatttttcatttgaatttcaaaatgaaaattcggcggactcgctttttga
acttgatcgg-----tgtaatataaaaaagaaagagtgaa-----aaggaatggggtttttgaaacctttcgatctatt
ttttatctgtatctctagagcaccctaagaatagatagggatattaaaagaatagatagggatattaaaaaaagacttt
agaattttgtgttccattttgatccaccggaaaaccaaagaaaaatgcaaattgtttgcagaatagatgtctttcacat
ccaactatagaaatgaataacttgtttttaaaattttcatggcagttccaaaaaaacgcacttctatatcaaaaaaacg
tattcgtaaaactatttggaaaaaaaaggcatattgggcatccttgaaagctttttcgttagcgaagtctctttctact
g-------------------------gaaattctaaaagttttttctactcgaaattctaaaagtttttttggagaaac
aaaaaagaatcaaacccgagattaactaatattaatcctaaaatggtacttttttgttttttgtttgaaat--------
--aaaaataaataaataaaagatagaaagtttcactccgtattaatggaatgtagtttattatttccgaatggggagtc
ttactttccccatccatttccttttcacactaatgtaaaaatagaataataaatgagaaataattctagactaataact
aagtttctgtttctatagttagactatatgcaat--aaaaaaaaactagaaaattgaatccttcaatctcgacgattaa
tctacaaatagattagtattatttcaactacgccggccgctatggtgaaatcggtagacacgctgctcttaggaagcag
tgctaaagcatctcggttcgagtccgagtagcggcatgtgatcttctaaaagagatacaataaggcctataatgaattc
aattctgaatttgaattccgtatatataattgagta---ccccccccttttttttttatgatattttatactctagaac
atatattaactcatatatccttttcgctcgtttcaattggaattacaatttttttgataaccttatcagtcgatgaaat
cataggactatatgattcgtcagaaaaaggcgtgataggaacttttttatgtataacaggattattagtcactcgttgg
gcgtattcgggacattttccattaagtaatttatatgaatcattactttttctgtcatggagtttcgcgattattcata
tgtttccatattttaaaaaacagaaaagttatgtaaggacaataacctcgtcaagtactatttttacccagggccttgt
tacttcaggtcttttaagtgaaatgcagcaatcagaaatattagtacctgcgctccaatcccaatggttaatgatgcac
gtaagtatgatggtattgggctatgcagctcttttgtgtggatcattattatcagtagctctcttagtcattacatttc
gaaaagctctaagaatttttagtaaaaagaaagcatttttaaaagattcattttcctttgtggagatccaatataggaa
tgaaccaagcaatgttttactaagcacctcttttatttcttctaaaaactattacagggctcaactgattcaacaatta
gatcgttggagttctcgtattattagtctaggatttatctttttaaccataggtattctttctggagcagtatgggcta
atgaggcgtggggatcctattggaattgggatccaaaagaaacttgggcatttattacttggaccatgtttgcgattta
tttacatactcgaacaaatccaaattttcaaagtgtaaattccgcaattgtggcttttctgggctttattataatttgg
atatgctatttcggggtcaatttattaggaataggcttacatagttatggttcattt---------------------a
atttacattaacacattaacatataatttaatgaaatagatatatacctagaaatacaaa-aaagaactcgactatttt
gtaaaattgttaaataaaataataaat--------------------caaaatatctattctatataatagattaataa
gatagaatcaaaatatatattaataagatagaatc-----------------------aaaatatatatagtataaata
taaaaactatataagtaacaatagaagaataaga-taagaaaacttcgtat-aaggtgcacgaaccatttgaatcaagt
agtgtagtgattcaaatggttctcccaaagaccaa------atcgatttggttccaattcatttttccttattattatt
cttttttgtttacttaagttaagtagttaagtgaaaactttagagaaaatcgaagttaagagaaaaaagacttctttct
cattgtacaacgaacaatatttaaactaataggattcgttttccatttattcttttttcttgaaaactatcgaaaaaaa
aaaatgagatataatagcttctactttttcaaccgataatgacagaacgaaatccggataaataccaatcccaattatt
ggtagaaggagagagatcgaaacaaataactctcgcggaccagaatcaaagaaataatagtttggaacattaaatagct
tgtatccgtagaacatttggcgtaacatagataatgaataaataggagttaatatcattccaattgccattaaaaaagc
aattagtatttttggcattaaaagatacttttgactggtaattatgccaaagaatactaataattcggcaacaaaaccg
ctcaggcccggtaatgcaagcgaagccatcgataagatactgagcatcgtaaataattttggaagggggatagccattc
cacccatttcatcgagataaagaaggcgtattctatcataactcgttccggccaagaaaaaaagagccgccccaataaa
gccatgagagattatttgtaaaatggctccattaagtcccgtatcgcttagagatccaattccaataattatgaaaccc
atatgagatatagaggaataggctattcttttttttaaattaagttgaccaggagatgttgaagctgcatagattattt
gtattgcacctactataatcaacccgggagaaaataggcaatgagcatgaggtaataattccatattgattcgaaccaa
cccataagctcccatttttaataagattccagctagaagcatacacgtactataatgtgcttccccatgtgtatctggt
aaccatgtatggaagggtataatcggcaatttgaccgcaaaagcaataagaaatcccacatagaatattacttcgagtg
ccacaggatacgactgattcgctaatgtttcaaaattgagtgttggttcattggaaccatataaaccaatacccagaac
tcctattaatagaaaaatggacccacccgccgtgtacaaaatgaactttgtagctgaatagagacgtttctttcccccc
cacatcgatagaagtagataaacgggaattaattcgaactcccacattaggaaaaaaagtaaaaggtctctagaggaaa
atgatcctatttgaccgctgtacattgctaacatcaaaaaatggaacaattgggcatctcgagtaactggccaggccgc
taaagttgctaaagtggtaataaatcccgtcaataaaataggtcctatagaaagcccatctattcctaatctccaataa
aaatcaaaaaaatggatccatttataattctctgttagttgggttaatggatcgtccagttggaaatgataacagaatg
tataggttgttaaaagaagctctaaaatacatatacataaagtataccatttcatgaccttattacctctatgaggtag
caagaaaattaaagaacccgtcaatatgggaaaaactacaattattgttaaccaaggaaaagaattcgtggtaaagaca
agatacacttggacccaaaaaccccgcgctcaaaacgacaaata------------------atatatatata------
----------------------tttctttttgagtacggggttttttcggtaaaaaaagaaactgtattcaaaatggat
tgaagtggtttttctggaacgtattaataagctagacccatacttcgagttgtttcatgccataaataaactcgaacgc
tcaaaaaatccgttggacaggccgattcacatctcttacaaccaacacagtcctctgttcttggagcagaagcaatttg
cttggctttacacccatcccaagggatcatttctaatacgtccgtcgggcaggcacgtacacattgagtacatcctata
caggtatcataaatctttactgaatgcgacattggatctatcaattttggaatgtcataaactttcgatctagtaactt
ataaatgaatcatatatttagacaccagatgaatcaatgattttaccagaatttttcacatcaatcgaattccggagcg
actcaagagattgagccaagatactttaatttcgtgccctttttgatatccacgtatcatatacgctaatttatattca
tgctagttgaatttcaattgctgaagagtctcatttttataatgtatatactacttatttattcaataaattggattga
ttgatacgaattgattttctgttacgataaattgacgaaacaatagccaacccaatagcggcttcggcggctgcaatag
ctataataaaaatggaaaaaatatctccttttaattggcgactatcaaaaaaatccgaaaatgttacgaaattaagatt
aaccgaattcagtataagttcaaggcacataagagcccgaaccatatttcgactcgtgatcaatccataaatacctata
gaaaataaataggcactcaaaacaagtacatgttcgagtatcattgaccagctccttattaatttgaattcatttcaat
atgaacaacaattccacaaatttggtttccgagaagaagtactaataagtacaaaagaaagaaatagtattttcttctg
caattcaaatagaattgaaaagaaatgaaaacaaagtgccatttttcttgctgttaacagttataaagattggattgat
cattgacgagcaacggcaattgcacctatcaaagaaactaaaagtattattgaaatcagctcaaatggaagaaaaaaat
cagttgataaatgaattccaatttgttgactattacctatcaaatcttgctctataatctgatttgattttgtcgtcca
aataatcccgtaccaagacgtatctagaatagtagtaattagtgaaataaaaatacttgtacaaaccaacgacgtaatc
ccatcaccaacagtccaaagagtcaaatctttggaatattctgaaccattcatgaacatcacagcaaataggattaaaa
catttatagctcccacgtaaataagtagctgcgcagccgctacaaaataggagtttgataaactaaaaaataaggatat
gcaaacaagaaccaatcccaacgaaaaggcagaaaaaatgggattggtaagtaagaccacccccagacctcctactata
agacccgatcccagaaaaactaaaagaaaatcatgtattggtccaggcaaatccattctatttaaaagataactaaatc
gaaatgtgtttcatgattttattgacccgaccgggaaatttttgatgatatgctcgtaattgaattctaatcgaatgcg
ttttaattggtgtaggtacacaactagtggacccccctttcactcgaaagaaagcctagttagtttaagtttag-----
-------------------------------------------------------------------------------
-------------------------------------------------------------------------------
-------------------------------ttcgaaattcttctttaatcaaaaagttttgacgttttttattttatt
tgcgctgaattcaaaattgtccgaattgtataatcgtcgattactgacattggtaaacgacccaaagcgatttgattat
aattcaattcgtgacgatcataagtagaaagttcatattcttccgtcattgataaacagtttgttggacaatactcaac
gcagttaccacaaaatatacaaactccgaaatcaatactgtaattaagcaatcgtttctttcgaacaccggtttccaat
ttccaatcaacaacgggcaggtctataggacatacacgaacacatacttcacaagcaatgcatttatcaaattcaaaat
ggattcgaccgcggaaacgttccgatgtaattaatttttcataaggatattgaatagttacgggtaaacgatttgcgtg
ggataaggtaatcatgaacccctgaccaatgtaccttgcagctcgtactgtttgttgaccataattcatgaacccagtt
accatagggaacatatcgtaaagatctatgaagaattttagctttgtttctttctcttgtttgagagacacccta----
-agaatagcccattcctttttcctttacagtgaaagaagttgggaagaagttgttaataatagattaccgagagaaatg
ggtaaaagaaatttccatccaagatttaataattggtccattcttagcctaggtaaagtccatcttgttgtgatagaaa
tgaacaaaaacaaataagttttagctaatgtagtaaaaataccaattgtcgttccaaaaactctacccactttagttat
ttcaaagagcccaggaacgaatatgtacgagatagagatattccaaccgcccaagtaaagaactgttacaaataacgaa
gaaactaatagatttagataggaagcaacgtaaaataaaccaaatttgatacctgaatattcggtttgataacctgcta
ctaattcttcttctgcttctggtaaatcaaagggtaatctttcacattctgctagggaagaaattagaaaaacaagaaa
ccctataggttggcgccacagattccacccccacaaaccatattttgattgggcttcaactatatcaactgtacttgaa
ctgttagataatcatagtcggtgataacatcactgttcgcatcgctattccagaaccgtacgtgagattttcacctcat
acggctcctcgggggccaccaataaatctaaggacctctttgatattctttatcttgatacggttggagtatcaatata
tattatatagatagagtcaaaaacggggggaaggtcccgaattaaaccaatggaattctgtctgctaggggctataata
ataattcttgaattcaaaaagcacttctgaattgatcttgtcctttaataatttcaatttttctttgttgagtaataac
ctaatccttcaataaaatactccttgtagcaatatcaagagatatttcaacccagccttttcattacgaaaaaaatgaa
gcattccattagttcatgaatcatgacaggatatcgctatgaatctataaaagaatcaaaagatctttttgtttttctt
cctattcttctttctgaaactgggggtttcaaaaaaggattatttcgttcctgatagtcattttgtaatctgtggatag
gagcatactctggatcggaatcgcgaggagtactgcttgattatttctaccaaacttcaagccccaattagtattcttt
ttatgttatgaaaaaggatcctgttggataatttacataatatatctccatcactaatcctttatgtatttttgtgttc
ctaaccatccacttcttttttatcaatcatccgttcgggtactacatagaaacaaacgagaatcaaaactctatacggt
tgatattttgagcccgcttcaagctaggatgactaatcaaccaatcttgggggaaaagttttgctgatatttactttct
tttcattcttgtacgtaggaaatgagactcactctttttactgcaaaattggaagctgttttctttcactcatataact
atctgatttagtccatcaacatcaataatgaataaaacaatgaggatatctattccatttctttactaacaagaaagaa
atcaagaaagggttaaacgaatcgcacgtagagatattgataacagacaaagagttaatggtatttcataactaattga
ttgagcagcggctcgtagaccacctaaaaaagaatatttattatttgatccatatcctgacataagaagtccgatggga
gcaatactggaaacggcaatccacaaaaaaacaccgatattgagatcagataagacaaggtgagagctaaaaggaatta
ctgaataacttagtaaaatggatataactgctatggatggtcctatgctgaataaacgagtatctcctcgagacgggag
aagattctctttgaaaatgagttttattccatcagctaaagcttgaagaattcccataggccctgcgtattcaggccca
atacgttgttgtattccggcggatatttccctttctaaccacactattacgagtacacctagagtaatccccaatacaa
gactcaaaataggtacaagcatccatatgattccagagacctctttcaaggattgcaatctggaaaaagaattcatatc
ttgtactgcggttgtatcaattatcatttcaacgatctacttctcccataatgatatctatgctacctagtatcgtcat
aatatcagccaatttcattcttttaactaactgaggaagaatttgcaaattgataaaaccaggcgggcggattttccat
ctccaaggaaaaccactttgatctcctattaaaaaaattcccaattctccttttggagcttcaacgcgtacataaagtt
cttgcttcggcaattcaaaagtgggagaaggttttttactaatgaatcgatattcaaaaccgtcccattctggatcctt
ttctctatcaaagcatcgtatttccaaattttcataaggcccccccggaattccttccagagcctgctgaataattttg
atagattccgtcatttcactcattcggactaaataacgagctaatgaatccccttctttttgccaccggatttcccaat
ccaactcgccgtaacattcataacgatcaactttacgaagatcccattctattccggaagctcggagcattggtcctga
taaaccccaatttattgcttcttccccgccaataatgcccaccccctcaactcgttctaaaaaaataggattccgcgta
ataagtttttgatattccgaaactgctgttaaaaaataatcacagaaatccaaacatttatctatccatccatacggta
gatcggccgccactcctccgatacgaaaataattatgcatcattctcataccggtggcagcttcaaatagatcatatac
taattctctttctctgaaaatgtagaaaaagggagtctgtgcaccaatatccgccataaaagggccaagccataagaga
tgagaagctatacgactcaactctaacataattattctgatataacttgctcttttaggtacttgaatattccccaact
gttcgggtccatttatggttattgcttctgtgaacatagtcgctaaataatcccaccgtgttacataaggcagatattg
tataacagttcggttttccgcaattttttccatccctcggtgtaaataacccaatattggctcacaatcaataacatct
tcaccgtctagagtaaggatgagccgaagaacaccatgcattgatgggtggtgaggtcccatattgactatcatgaggt
cttttcttgtcgttgttacattcataggttattcctcaattctttctttcatgaattgcttaaaacaaaaaaaatttca
tcaaaattcaagatctaagaaatgaaataattcaagttcttgttcaaattaacgagttgttaattctcggatatctagc
tgactaattaattctgtataacggactttgtctttctttgacaaataagacagcaggcgttgtcgttttcccaggattt
tacgtagacccctctgggataaaaagtcttttctgtggaattccaaatgggaagtaagtcttcgtatcttattggtgaa
gctaactacttgaaattcaacagaccccctgttttcttcttgtgaaataacggaaatgaatgccttttttaccataaaa
aaatattctatcgtccttttttctttttgaactaaatgaattttaccaatcagtaagaataatgctagtcatttttttt
ttt-------------------------------ttttttatatatatataagaatctaatttctttaggaactccgaa
ttttctcaac-----ttatgaaatcattttatcaaataaagttcatcaatccaatttacgagttggttgaaatagtaat
ctgaaagcatggtatattttgacactcaaaacac--------------------agaaaataaaaagaaacaaaagaaa
agaaaaaatacgattctgttcatttatttatagatctaatcgatagtggtctgt-------gcattggatttccattcc
gataccggaatggaaatccaatgcatctcgttgtttcagatatcaaatagggtatagaatggatataaaaaagggtatc
cttaacgaattttcaatcgcggatacatacgtatccttagcatactgaaacggctcccattctgcgcattaaaccaata
tcgattcatacaagctaaatcttctaatcgataattaggccaaagaaatgattttattagtttctttttctttttttcg
ctgttatccacaacttcaccacagttttttacgtatttccaaaatactggatttttatagatacgattttttctttttc
cccttctcgaatagaaagaaattagaattcgcaattctctacgccgtttggtggataaaatagtttcgggaacaaacaa
atcagaatcacttttgtgcatagtttccgcattggtcttaggcataaaaaaatttcttcgggctctgtatttttcagta
agttcgaaactatcattatgatcgtagggatcaagctgctcaaccaaggaaatctttatcagttgatagatcaaaaatg
atgcgtcctgattttgtctagatatacgaagtggttcgatactgaatattccgtgggtaagcataatggtcgcaagact
attgtttcttgtcgaaaactccattttcagtctttcccttttgatagagcttagcaaatttcttttcatccttttctca
tctgtaattttctggattctactcaattcgtaggcattcaatttgagttcgtccaatcggtcctcctcatcgtcctcat
catcatcctccggcaatatcacttgaaaattacggatatccccgctttttgggtattccgcgatgggccgttgccattt
gtctgatccaaaggctgtgtaaggaattttgttttcttgtacttgtacttttctttttcttttttttctcgcttttttg
tcttcttcttccattctcgctatattcttcgctctttgtttttttagtttctctatattcttcgctacattcttcgcta
ctttgttttttagtttctctatattcttcgctacttttttttttagtttctctttttttctctctttttttctcttttc
tttctctattttttcttcttcagtctctattttttttttttcattctctatttttttttttgcattctctattttctct
ttttttctcttttgtttctctatttttctcttttgtttctctatttctttttgtttttttttctctattagttgcgcta
ttcgtttattttttctctctttttgctctcttttttgttttaaactcgctacaagtgcatcccaaattctcgctttcgc
ttgcgcgtgcaattcttggtttgtatcctttggactgttttttttttcaagaaaaaaatcgataagattttgaatagca
ttttcattttcattttgaataacattttgccttccatcttcaataggatcattttcattttcattttgaataacatttt
tccttccatcttcaataggattttgaataagatttggattttcttcttgattttcaaaaattaaattttcaaaaagtaa
attttttgataggatccacggttttacttgatacctaagatccagtttgagcaactccgagaagaagaaccaacctttc
agatccgagatgcacctatttggtagttctgtattcattccccgccaatcaaaaagtgggttttgttttttagttcttt
gagaattttgaaaagtccaaaaaaccccaggcttaatactggtattaccatttgccgcggtccagtacttaacagcatt
accactatttgtcgcggtccacatcttaacaaaccggtctttgtctttatcgtttccaccaattaaactaccagggaaa
agtctccaaggaacatatttgcggtctggaaacgtatacagatccagaagatcattttgtactaaaaactgattgctaa
gagcaataccttctggactatcaactaaattcactttccgtctattgtaattgtaagaatttttttgtttattatttat
acatacatacttatcttcggaattaatagattgataggaaaaaaggtcatagctataggattttatagagttcttaata
tccccggccctttgacctaggtaagtctcgactacattttcttcatcgtctaatgaatttgcttcaaagaattgttttc
gtttttcattagaataccttttatttaagtctgtattttcgtccatacgttcttgattgactttagttcgccatttttg
ggggcttaagctattccatataatgggagatacgctatattgatgctgagcctttaaccagtttttccattgatttttg
ccggaattcaaactatttttatgttttaatttcgaatgaaagagttcttgtgcttcaaaataatcctttagttctttct
taagaaaacgggatgttccgtcatattgaagaacatatcttaacttatctaagtgaataagttgggtttgttgggtttg
gtataatttgtaaaatacatatgcttgggacatagaggctaagtccgaagtatctgttgccttctttctcttatactta
tagccattccaagtatccccaagcttaatatcattctcagaaatcctaatatctttatcataaagcgactctttaaaaa
tcgaaataaagggatttttttttttc------------------------ttttttttctttgttttatacactgtttc
tttatttgtttcagtcttgccaatgccaatggatttttcaatcattttttttgaaaattcaaaaaaacgttgtggatgg
atcttgcgaatagaaatggcacgttcaaggggattgaggtatatccttttaatattgcgggatatccttttaatgaaaa
atagtagaacataataggattttcggattcttagaaaataaaatttgtgtcggcgagactttattctttctaatttctt
taaaatatttttttttgcttgtacgagtttatcaggagaatcgggtttaggagtgaaaactattttctttctttctttt
gtaactttatctatctcatcccagactgctcttagttcattatccagatccgacggttctttttctggatccgccactt
tttcttctggtaatgaatcatctttcaaagctctaactggaccttgcaacaacgattcgctaatcctaggattcctact
cattctaaaatcttgttcgtttttaagattatctatgtctttttgagaacgagtgaactccggggtttctcttcctcca
gataattcaattgggtgtctttttaaacgagctctttttagaaatagaaagcttttgatgaaccatttttttgtttttt
ttaagacgtttcgaaaacgtttgcttagaattatagaatgtttcttttcaaattggcgaattttctttttgagttcgtt
tctaatgggattaaaaaagactccccaatccggggttattagatcaccgaaaggacggtcggttaagatcccaaaactt
gttaaaaaacgaacccctcggtccccttcgaattgcgctttgcctttcttcggacctttttctttcttcggatcttttt
gaaaaaagaatcgtctgtaccaagg------------------------------------------------------
ttctttcttcggacctttttctttcttcggacctttttctttcttcggatctttttgaatgaatcgggtcttaaatctg
taccaagg------------------ttctttcttcggacctttttctttcttcggatctttttctttcttcggatctt
tttgaatggatcgcgtcttagatctgtaccaaggtttaaggtaaaaagggttggtgaccagtatctgaataccgtcatc
ggcccagtctggtgggaattggtcgaaggcgattttttctgagactttcataccattataggtgcatatagcatacctt
tctctcttcaaacgggcgaagtctattttccactcggtagcttgcaataataacatacgggctatatttttccctatta
tgaatgcagggaatacaaccttttttctaagaaaaatatgcagtaataatatgaaagttcttatgacttgaccatagtc
aatgttctcccacatttccgttacattctcaattcgtatatcatcctcgacgtcttcgtaggattgcccgtcttcggcc
cccgcctgtttcagcatttccctcgtctcagccacaatcgacttcgtatccggaatcatcactttaaattcatctttct
cgttatcgtcatcgtcatccactattttttccccttttatccgggtttcataaaagaatttcacctgcacggctaagtt
aaccaaaccatccaaaaaagtgcgggggcccaaagcgaaaagcggggagcgtgcatttacttgagttgtgcgacaaacg
tatgctttacgtctgtcctgacgcgcggatcccttgattaggcctcgacgaaaatcggacatatggcctaaaaaacgta
tcgcatatgtttttcgatgccgcacaaaattaccctgctcatctatcaacggcttccgttttttcgaatccttctcagt
aaacaccgctacacgtttgaatgggagtattcgaatctcatgatccgagaactgagtctctccctcggctccctccagt
tgttccaactcgtcgattaattggtatgaccatcgaggaacttttttattgatttcttcttctagttcaataactgctt
ttttatttctttggggctccgttacaaaagcatgaaaaagaatgtcatcaaaagatggcgggctatagctatagcctgt
ggcgaatgaatacttttcgattgtggctgcgtcgaatctgattccgtgtgggttgatttcggtttttggggttgcgccg
aatttgactcctcgtgggtagctttcgttttgttttcttttgatttcgtttacttttcttttgatttcgtttacttttc
ttttgatttcg------------------------------------------ttttgtttgcttttgacgtttttttg
tttgcttttgacgtttttttgtttgcttttgacgtttttttgtttgcttttgacgtttttttgtttgcttttggaaatt
tttttctttttttttggtactgcagggccattaattctatttactaacgttttcacgaagggataatctctctcgttaa
caaaaagtaggtgaagcttatttaccgggtttttcatcctgcttagtagggctatggcatttttttgttcccgcaagtc
atcatcattcttatttcggagcgttgccattgtaatattattctttaagaaaacaacctttatcaaatcgcttgtcttc
cttccgccatcgtcgacttcagggtcgctctttccacgaagcgctccggtcaaaaaaggatcggctatttcaggcaagt
attctttttcaggcaagtattcttttttagttttattagttttataattacacaaccttttccttgtttcgaggacatt
ttgcaggctagatcttttccttcttgcgaggacattta------------------------------------gcagg
ctagatcttttccttcttgcgaggacatttagcagacttttttttttatctaaagttttaattcgattttgaaattctg
tactcaggctgttctttttttttttattgcgagaaatccactgtctataactcccaggagcagaccacctaagagcccg
ccatttagctttagcatagattcgtgggaacctcgaagccatttttctttgtatcatttcccagaaagttgccaaactg
ggtggatatgtaaaacatattctttgttttccatcgcttcggcatgcataaaaaaaatattgtgacatctcatttttga
cagccttttcaacgccagcacacgtttttatatatcgtaatggacggagtggtttttgcgggtcaaaaagagaagtgat
aatagggatttcaaacgagaataaatcgttc---------------------ttttctttcaatattgatatttttttt
ttcaatattgatattttttttttcaatattgatattttttctttcaatattaataacttcggattctcttccctttctt
ccgaatgaaaaataggcgaaggagaaataagttcttcggggaatccctcttgtttctcttgcaccccctcttccacata
tccttcttgcgcagcaagcattcccttatatgcttcctgcatagctcgcgcagcttcgatttccatctctcttcgctga
gcttcgattagccaaaatgtgtattgcacaacttgctcagctcggattcgcctcgctttttgctcagcttgtatttgct
tctcgtctttctgagcttgtatttgattcgcgtctttcgcaacttgctttgccagatagctttctaccacaccttgctt
gaattcttgcagagcttgcctttgtgctgccctttgcgctctcctttgcgcttcgaattttttcgttagtctttcttca
agtttcttctctgctctggcagcttgggtttcgttcgatagttttctttgaagttgtaattttttgtcggccgggtctg
catacaaaaggggtgtttgatctaaatataaaagaaagatagcaaataagataatactaaagaggtgctccatatcctg
tctgaattttgctcccacgtacacattctcaaatccacgaagtatcaacctagcataaaagcgaatgttaatttttagg
ccgcttattagcgaagaaccccttatccaccaccgtgcatcgtctaataacttagaattctttatcctaactaatgccg
attcaacctgtttcatggctaaaatctcacgaattaaaccagcaacaaaagaatttcgccatttttcgataatgtactt
agtcgctggaataagtacattacatgtaatgtacttcattgtcttcgatctaataacctgaagtagccaaacaaatacc
aatccagcccatttcaggactaaaatatgaccaattaaccaaccaacaaagctacttaggacaaataacatcttattgt
tgcatcgaaagatataaatgtagcttaatcgggttaacattggccttcccaacaagctaaggctgaataattgaaaaag
caaattattcaggaataccaattgaaacctacgattccgcattgacttagtgagcaatgggaaagcaaaacgctggctc
ggccattgaccgctattgctgaataagtaatgaaagaaaaaatacggtgcaagtagtaaaaggattgtatgaggtctac
ctaacgctagatgcagaggcccataaaggattgatatgaatatcaaaagttgtcctgtaaaaaaacctgcagtttctga
tgccttcttttcgattgcgtctggatcgtcgttcaaaaaccgtggtcggagaaggaacaggtaagaggacccgatggaa
aatgcgctaataaatccataatagagtccgaccataaccacggaattgtttatcttcatgcatacgtatacgagattaa
c---------------------catcacaaacctccttgtttgttgtattttgttatttttttatcttttttataagat
aatta--------------------------------------------------------------------------
-------------------------------------------------------ctttagaaagtggagtagaattac
ttttg-------aatagaatagttctttttgaagctgaagctattctttatctttattttatctttatatagaatatgc
aatttgtatttactctatgtaatttgtatctttatatgtaatttgtatctttattttataatgtaatttgtatttttat
atgtttttatatgtaatttgtattt------------------------------------------------------
-------------------------------------------------------------------------------
-------------------------------------------------------------------------------
------------------ttatatgtaatttgtatttttatatggaatttgtatttttatatggaat------------
-------------atgtaatttgtatctttattttataatgtaatttgtatctttattttataatgtaatttgtattta
ctctatgtaatttgt-------------atctttatatggaatatgtaatttttgaagtgattcttt--ct
>I-hookdV
taagacgggcgaacgacgggaattgaacccgcgcgtagaggatccacaaacctccgccttaatccacttggctacatcc
gccccttaaacttaaaaataccatatcatgaacaacgaacttttcaataacatacca----------------------
tataggaccaaaaaagtatggtacatcgtaagaattgcatcgaaaccagatagtatcaacaaaaaaatgtggtccatct
gaaacattgcgcacgaatcaaaaaagaaaaatagaatagaaagaaaactaaggaaaggagcaataagcaatttcttgtt
atattaatcggttattgctcctttcttttcaaatcaaaaactcgtatacacttacactaagaccaaagtcttatccatt
tgtagatggagcttcaacagcagctaggtctagagggaagttatgggcgttacgctcgtgcataacttccataccaagg
ttagcacggttaataatatccgcccaggtattaattacacgaccttgactatcaactacagattggttgaaattgaaac
catttaggttgaaagccatggtgctaatacctaaagcagtgaaccagatacctactacaggccaagcagctaagaagaa
atgtaaagaacgagagttgttgaaactcgcgtattggaagatcaatcggccaaaataaccgtgagcagctacgatatta
taagtttcttcctcttgaccgaatctgtaaccttcattagcagattcattttctgtggtttccctgatcaaactagagg
ttaccaaggaaccatgcatagcactgaatagggagccgccgaatacaccagctacgcctaacatgtggaatgggtgcat
aaggatgttgtgctccgcctggaatacaatcatgaagttgaaagtaccagaaattcctagaggcataccatcagaaaaa
cttccttgaccaattggatagatcaagaaaacagcagtagcagctgcaacaggagctgaatacgcaacagcaatccaag
ggcgcatacccagacggaaactaagttcccactcacggcccatgtaacaagctacaccaagtaagaagtgtagaacaat
tagctcataaggaccaccgttgtataaccattcatcaacagatgctgcttcccatattgggtaaaaatgcaaaccaata
gctgcagaagtaggaataatggcacccgaaataatattgtttccataaagaagagatccagaaacaggttcacgaatac
catcaatatctactggaggagcagcaatgaaggcgataataaatacagaagttgcggtcaatagggtagggatcatcaa
aacaccaaaccatccgatgtaaagacggttttcggtgctggttatccagttacagaagcgaccccataggctttcgctt
tcgcgtctctctaaaattgcagtcatggtaaaaaaatcttggtttatttcatcatcagggactcccaagcacacgaatt
atctagaactagataattgaggacttgttattcaacagcataacatgacttatatacccgtgtcaaccaatatccatct
acgatatgatatatataatgggttgcccgggactcgaacccggaactagtcggatggagtagataatttctttgttcaa
agaaaaataggtcaaaaaatccctccccaaaccgtgcttgctttttttcattgcacacggctttccctatgtatcgagc
taaaagtcaatttcgtcgctagacattactctacgaaaaatgaaatactcatttaatcaacccttactctactcttact
cttcttgcatgagcatttcat-aaaaaaaaatgaatgaatttgtttagtatatctctttacgtcatcatttagtaaaaa
tggatccttccgcgtcgcctacccgatcattgatacaaggaatatccaaataccaaattcggcctctatataaccttcc
cgacgcttttgggaagatcacagcaagaacaactccttcctctgtaaggaattcgtcccctaattccgaacctaatctt
ttcaaaaaagcgcgtacactacttttatgtttacgggccaaagttttaacacaagaaagtcgaagtatatactttattc
gatataaactctttttttttgaagacccactgtgataatgagaaagatttctgcatatacgcacaaatcggtcgataat
atcagaatcggatgaatcattccgggtcggcttactaatgggatgccctaatgcattacaaaatttcgctcgagacaac
gatccaatcagaggcaaaattggaactgttgtttcgagcttcttcatagcattatttattagaaatgaattctctagcg
tttgatttcgtaccactgaagactttagttgcacgtttgaaaaatatcccaaaaagtcaagagaatacttacctaattg
gtttatgttgatccttccgggttgagaccagaccgaaaaatgatattgccataaattgacaaggtaatatttccattta
ttcatcaaaagaggtgtatcctttgaagctagaatagattttccttgatatctaacataatgcatattcggatccttga
agaaggatcggatgtccagaaaatcagtcccaacaaaaacttcaacaagatggtctatttttacatagaaaaggattcg
ctcaaaaaagactccagaagatgttgactggaaatgcgaagattgattgcggataaaaaggaagatagattcgtattca
catacataagaattatagaggaacaagaagaatcttgaattcccttttaaaaaaagggtaatatgcttttttggagtac
taaaactattccaatactcgtgtagaaagatacgtaataaatgcaaagaagaggcatccttcacccagtagcgaagggt
ttgaaccgcgatttccaaatggatgggatagggtattagtacatgtgacaaataatctaaatgtgaaaattggtcctct
aaaaaaggaaatattgaatgaattgatcgtaaagtaggagattttgctatatctttctctttcctttcaaaggaagata
aaactcgtagcgaaaatggaatttccacaatgactgcaaacccttctgatagaattttcgaatacaaattctgattgtg
gccccaaaatggattttgaacagaaccattagccgaaataatcaaatgattccgttgatacattcgagtaattaaacgt
ttcacaattattaaactatattttttgtcataatcaacttcattttcgaacaaagtagatctatttctatttaaaccat
gatcatgagcaagtgcataaatagactcccgaaaaattagggggtataggaagtcgtgttgtcgagatctatctagttc
gaaatatcccgggaattcctccatttgaaattcgatttgaatccaagttaggaatttgttggttatgaaatgatacata
gtgcgatacggtcaaagcaaggtattctagtaatacaataataaatacctcggaaacaaatagactcatcaacggactc
tctatcctctctttctttttcaatctaattagtttagattcgttataagagactaagatgggttaggaatcctttattt
ttcaccccaatcgctcttttgattttggaaaaactatctttatcaatatgctgcttcttttacacatttatgtctaacc
caaagcgggcaatagctaatagttaggactcataaaaaaaaaaa-----tgaataatcatggaaaaacctttccccatc
ctggcactaatagatttttaacgtgtaattagatcggagaaccgttcaaattaagaacagaagctcgttgctttttctt
tccctataatgaatcgggttcctaggactctatccatttattcactcgacccaactctgaatttatttcattttttgct
tactaagaatgaaatattctccgaattttcaattgatacgacatgctgctttttccatgcattccttgcagttcaggat
cagtcgtggtcttacaaaccctaccgaagatatgaatgaatccattccttcatacaaatgtgtaaaagatgctagacgc
acttaaaagccgagtactctaccattgagttagcaaccccccc-------aaaaaaaaaccaatttactatgtgtagat
acaatcgcaataaaaataacaaaaagaattcttctttctctcacacaaaaacaacctcgtgtatcaccagcaatctaat
aaacccatctttttgatttgaaattagtagaattcccacacccttttgagttgatttgcttttgactgacgtaaaaaac
caaacctagggaagataaagagatgcgtttatacacgatcgaattatatttgttcgatacactgttgtcaacattaatc
taataaatcgaatacttag-aaaaaaaaaaatagaaatgaataaaatctttgtcttgggtttagccctagagaatatct
ctaaatcgaaaaagaacaaagaagaaattaaggacaaaatggcaaataatcccgatttctttgttaatttgatgtattt
ccaacgaaaaactgccaatccaattggcagtaatgtaaaaattggataggtctcgccggtccaactccttcatttattc
acttcatctttttctatctatcttatatcccaataaagatatagcaaacttatatcccatatcccaataaagatatagc
aaaaaaggcgattttgatcgttaaagaacatcgcattctatggtaatggtaacaataataaaaaaggatgaattgaata
gagtaaaaga-gggggaggggaaatagtatagtagaaaaaaaggatccaaaactatctacgaatcacccacaccctctt
ctctcttttttatttatcttctctcttttttattta--------------------atagttcaaaatttttaaattca
ttaattgacttccatttgattaagactaaattctgtaaaaacccccgctttctttaaaatatcataaacagttcctgtg
ggttgagcgcctttttcaagaaaatatagaatacctggaatatctaaataggttttattatttatcggatcataaaaac
ccactttccaaagatctcttccttctctgcgggatcgcacatcaattgcaacgattcgataaacggctcattgggatag
atgtagatgaactataa-ccccccctagaaacgtatacgaagttttcccctcgtacggctcgagaaagcaaaaattcga
attagatctctctatcgaatttgaatgttaaatagatccataacatgatccaatccattaggctatgggctatttaata
ctttttctttatcgaaaaaaatcatttgtattctcataactcaagttggataactctgaaatagctcaaaagaaaagcc
ttagttatttcatttttgagtggtctctaacccctt------------------------tttctttgtctcatttaga
atatatttggattcttcatccttttcttgagctagttgtcaagacagttgaaaaggggtattttcttgttccaaaatac
tttatctttgccttggatcattgggtttagacatcacttcggtgaattttaatcatttcaaaacgacagcaacatgccc
cttt-----------------------ttatgatttctttctagcaaagaatcatacaaacggcggattcccgcacgat
acacttttgatacaaagaggttcactaattcgaacaaattttcc---tttttttttttttgaaacttgcttgaattgga
tcctttcgatttatagatcgaaaagatacttacgaagttggaacagcttattaatattaaccctagacccttgcccctg
agaaacgaatcaagactttctacccgagctacatcctatactggtaacattaaaccccaacaaaagaaggggggttcta
gtcgaacagaagaaagggtgtcgagccaagagcaccttcatttcgattttatatagaatagaaagtggcgggtgtaaga
acccacagatgatcatgtctgtcaagtcgcgcgttgctttttaccacatcgtttcaaacgaagttttaccataacattc
ctctcctggtatgtaattgattcaattagggaatcatgaatagtcatttgtttgatctttcataggaatccatatgttc
ttcttt--------------------tatatgaatttctaaataaatcttagcataaattccagttgaacggctttttc
ttggagaatccaatattttggatttgattttct-----aatttagcaatattacgaaaataaaaagttatttttattga
atctac----------accccaaggtaatagtctagattcaacaatctaacacttcttcgagtatcaaatacttctaag
aaatccttgaaattccaatagttatttaattgaaaattgaaacaattcc-------tatctcatatcactatttgaata
aagtcttactaagcatcgcatttgatcatcataaaaaaatccatctttgaattaaacctcagtgattcaaaaaatagag
atagattgggacaaattctaatctacccatccatccatattgtacatatattaatatactccaacatattagaatatag
-atgggtagattagaatatggcaacatattatatgtcaacatattctaatctacccatccatccatattgtacatatta
gaatataccccgttagaatataccccaacatatacaataggc--------gccaggagctttaattggggaaatagaag
agattctagtctaccccaaaatattcatatgaaaatcgtgtca------------------------------------
------------------------------------------------------------------------acgccca
ttgaaaatcgtgtcaacgcccataatctacccgtacatatattaatataccccaacatattagaatatggcaacatatt
atatgtcaacatattatagtatgtcaagtcaacgtccatgatatacccatccatccatattctaatctacccgtacata
ttagaatataccccaacagtaccgaaattgtcaactaattccaaatctaactaattccaaaaccaaaccattgcccccg
tccataatctacccatccatccatattagaatatacccaacagtcccgaaattgtcaactaattagaaatctaactaaa
tagggatttccttcatcttgtgtcaaattcgaatccaaaaaaaagaaatattgcttttctcttatgatcttatgaatcg
tttttttttgtaaaatctggtttatatctagatctctatgtattatctatctataatagactctttggattcggcccaa
tcctttactaaaagaattgagccgagttttgttgaattgcaattcaattacgagaacgaacgggaattaatggattaca
aagtatccattgcttggaattcaaatttgatctctttccatacttcacaagcagcagctagttccggactccatttgca
agcctcccgtataatttcattaccctcacgagcaagatcacgcccctcattacgggcttgtacgcatgcttctagagct
actcgattcgctacagcacccggtgcatttccccaagggtgtcctaaagttccaccaccgaattgtagtacggaatcat
ctccaaagatttcggtcagagcaggcatatgccacacgtgaataccccctgaagccacaggcaaaacaccaggtagaga
gacccaatcttgagtgaaataaataccgcggcttcggtctttttcaataaaatcatcacgtagtaaatcaacaaagcct
aaagtaatatctctttctccttcaagtttacctactacggtacctgagtgaatatgatctccaccagacatacgtaagg
ctttagctagtacacgaaagtgtataccatgatttttctgtctatcaataactgcatgcattgcacggtggatgtgaag
aagtagaccgttatctcggcaataatgagccaagctagtatttgcagtgaatccccctgttaagtagtcatgcattacg
atgggaactcccaattctctggcaaatatagcccttttcatcatttcttcgcatgtacccgcagtagcattcaagtaat
gccctttgatttcaccagtttcagcctgtgatttataaattgcttcggcacaaaataagaaacggtctctccaacgcat
aaatggttgtgagtttacgttttcatcatccttggtaaaatcaagtccaccacgaagacattcataaacagctctaccg
tagttcttagcggataaccctaatttcggtttaatggtacatcccaataggggacggccatacttgttcaacttatctc
tctcaacttggatgccgtgaggcgggccttggaaagttttaacatatgcagtagggattctcagatcctccagacgtag
agcacgcagggctttgaacccaaatacattacccacaatggaagtaaacatattagtaacagaaccctcttcaaaaagg
tctaaggggtaagctacataacatatatattgattctcttctcccgcaacaggctcgatgtggtagcatcttcctttat
aacgatcaaggctggtaagcccatcggtccacacagttgtccaggtaccagtagaagattcggcagctactgcagcccc
tgcttcctcaggcggaactccaggttgaggagttactctgaatgctgccaagatatcagtatctttggtttcgtattca
ggagtataataagtcagtttataatctttaacgccggctttgaatccaacacttgctttagtctctgtttgtggtgaca
taagtccctccctacaactcatgaattaagaattctcacaacaacaaggtctactcgacagaaattcggagttaatgaa
agctttcacaagaatcttttatcaaattatcacctaatcataatggttcgttattagaccacggtatttgattcgtcaa
atacatcattattgtatactctttcatatgtatcgcgcaacccaattcttgtttttgaagtttctaatcacttcttttt
ttgaatcgaaatattaata------------------------------------------------------------
---------------------------------------------------------agaaatggatctgctgaaaaaa
gaaagaaagaccaatgagataaaaataatgaattataaagagagttcaggttcgaa-----------------------
-------aatgaattgtaaagagagttcaggttcgaattccatagataatatggatgttcttgtttataatgatagaca
aatggatggctttctcaagctccagatttggattcatccacttgatattttgaaaatgggttggttgaacgtgaaaatt
cactcattg------aaatttaataagtaaacaaaatggaattggattcggttggatggtcaaaatcgagtgctaatta
ccatttcttattgaattacccgatcaacctgctctcgaacattttttttttgattcgatcattttcgcaaaaaattgca
tcacatcatctttcacttttatttattattagtcattattatgagaatcaatcctactacttcaggtcctggagtttcc
acacttgaaaaaaaaaaatcgggccgtatcgctcaaatcattggtccagtactggatgtaacctttcccccggggaaga
tgcctaatatttataacgctctggtcgttaaaggtcgagatactggcggccaagaaattaatgtcacttgtgaagtaca
gcaattattaggaaataatcgtgttagagctgtcgccatgagtgctacagatggtctaacgagaggaatggaagtgatt
gacacgggagctcctctaagtgttccagtcggcggagcgactctaggacgaattttcaacgtgctcggagagcctgttg
atgaattaggacccgtagatactcgtacaacatctcctattcatagatccgcgcccgcctttatacagttagatacaaa
attatctatttttgaaacaggaattaaagtagtcgatcttttagccccttatcgccgtggaggaaaaataggcctattc
gggggggctggggtaggtaaaacagtcctcattatggaattgatcaacaacattgctaaagctcacgggggtgtatccg
tatttggcggagtaggtgaacgtactcgtgaaggaaatgatctttacatggaaatgaaggaatccggcgtcattaacga
acaaaatattgcagaatcgaaggtggctctagtctatggtcagatgaatgaacccccaggagctcgtatgagagttggt
ttgactgccctaacgatggcggaatatttccgagatgttaataaacaaaatgtacttctatttatcgacaacatcttcc
gtttcgtccaagcaggatccgaagtatccgccttattgggccgaatgccttccgctgtgggttatcaacccacccttag
taccgaaatgggttctttacaagaaagaattacttctactaaagcgggatccataacttctattcaagcagtttatgta
ccggcggacgatttgaccgaccctgctcctgccacgacctttgcacatttagatgcgacgaccgtcctatcaagaggat
tggctgccaaaggtatctatccagcagtggatcctttagattcaacgtcaactatgctccaacctcgaatcgttggcga
cgaacattatgaaactgcacaaagagtaaaggaaaccttacaacgttacaaagaacttcaggacattatatctatcctt
gggttggatgaattatccgaagaggatcgcttaactgtagcacgagcacgaaaaattgagcgtttcttatcacaaccct
ttttcgtagcagaagtatttacaggttccccggggaaatacgttggtctagcagaaaccattagagggtttaaattgat
cctttccggagaattagatggtcttcctgaacaagccttttatttggtcggtaccatcgatgaagctaccgcgaaggct
gcgaacttagaaatggagagtgatttgaagaaatgaccttaaatctttgtgtattaacccctaatcgaattgtttggga
ttcagaagtgaaagaaatcattttatctactaatagtggacaaattggcgtattaccaaatcacgcacctattgccaca
gctgtagatataggtattttaagaatacgccaaaacggacagtggttaacgatggctctgatggggggttttgctagaa
tcggcaataatgagatcactattttagtaaatgacgcggaaaagggtagtgacattgatccacaagaagcccaggaaac
tcttggactagcggaagctaactttaggaaagcggaaggcaagagacaaacaattgaagcaaatctggctctcagacga
gctaggacacgcgttgaggctatcaatgtgatttcataactaggtgttgtgtacgaataatcaaagcaacttctgtata
aatagaaccccggtttagacaccccgctattctgctaattgatattgactacaacaaaaaagcaagtggaatcagatgg
attcttatgcaatgaacaactattatattcaattcaaaaaatgaattg------aatataaatatagaagaaaagatag
aaaatcgctaaaaggaaaagagggtaaaaacttattagataccagagtcgtggttctaataagttctacctactattgg
atttgaaccaatgactcctgccgtatgaaagcaatactctaaccactgagttaagtaggtcatttaccatgacaaagag
aaacaaaaggaaatcatcacatcgatggattataaatccaatatgacttctaagcaataccactactcaaagagatcaa
agaagatatgtgttgaatcatctaatattcatcttgacaagaaattatctacataatatgataaaatatgtatcacaaa
cacaagggctatagctcagttaggtagagcacctcgtttacacgtgcgccaatgtttttcaggggagtccatcccagca
tggaatcaaaagaattgatcttattgaaaaatcgatgtcttactccatcacgtttagggaacaagagaacaatagcctg
acaaaaggttctcggttcgattcgggcgcctatttaagagcgccaaatggaacccatccttgatttgagatattgataa
ggtgaatacccagcctattcaatgctaggccttaatgagtataaggacctcaaaaaatgctcttttcgccctatgaact
tgaaggtgtaggaagtttcatatttggttttttaagcaggtcgatagggcctccatttaacttaggttgatctgatttc
ggcaagaagcagacctacgtcaagataatccttctttgaaacactttggtaatgctcctgagtcgaaatccaaataatg
aatcagagcacagggagccatctccttattggcaagaaaaaagatggcagactaactgatatttatatcagttaatgaa
agagcccaatgc--aaaaaaaaaaaaaaaaggcatgttgggtctttgaaacagttcgaatcattttgataataatcagt
ttgatctgttttaccgagcaggtctacggttcgagtccgtatagccctactaaagatggaaaatacaaaaagggtctcg
ttttcatttcctcagtaagtaatgtattctttgttatttgtaactggttgcacggttacttgtttcatcgaaaaaacca
ttctcacaggcccctcgcgggaatcgctcagcgcagaacataatcaaactgaaaaccaaagcctatttcacaaaaccca
atcagtatttttcatctcagatttgaatttcagataaagtacagccagcctttattctttcttcattaatctttgcggg
gaaattacatagggattttttcttttactgaccacaaagacaaaaatcaaaatgagtcaaacttctttggtagacctac
tcaatcctggaggatttttggagtcaaaactatgacatgaaaccggttccagactctaacctaacccaatcttaatcga
atctaagagtaagtcacataaatctaggagcgcccttatttatttgtcgataagccaaagtttgaaaaacgaagatctt
tgataaatggaattatcacaattgtcaaatcgtttttttcttggtctaccttatctaccaaatctaccaaagtcaaaaa
cacgcagtcttctctttccgtcttcaatcaataaaactcctagatctgttcgggccgattctactcaaataaacaaaga
aaaagagtataccaagccaggactaagactaataatactctaaattccgaggcgttttcctacatctgactccttattc
tgaatcactaaga-------aaaaaagaaaaaagaaggggggtcttcctctttgaggggtctagttataaacgagttat
caaaaaatagaaatagaataaactaaataatcgaatccatattctattcgaatagagattcgatatacaatataatagt
tcgatatagaatatcaaaaatagaatatatagaaatatttcaattagcatttcgaattctaactattcgaaagaaaata
ctaaaaggtcgaattctattttgtttgaattccttttctttagctttagaaaaaatgcatctgaaggggcggtgaaggc
gtgaaagtgtttttattttgtataagagcggcgtatattcataactactctatctatatcgaaaaaagcgaagtaagct
taatggaaataggattactattgatgaatctggaaacgagacatgtaccacagccaacaaacgaaattagatgggccaa
tcaaaatgaattgttgttttgactaaacaattatggatggcttgacaattcattcaattgaatcgacgaatcgggtata
tttttcacattcataggagttcgtctatgtttctgctttacgaatatgatattttctgggcatttctaataatatcaag
tgttattcctattttggcatttcgaatttccggacttttagccccgactagcatagggccagagaaactttcgagttat
gaatcgggtatagaaccaatgggcgatgcttggttacaatttcgaatacgttattatatgtttgctttagtttttgttg
tttttgatgttgaaaccatttttctttatccatgggcactgagtttcgatatattgggggtatccgtatttatagaagc
tctcattttcgtgcttatcttagttcttggtttggtttatgcatggcgaaaaggagcgttggaatggtcttagttcatg
aatattcagacaataaaaaagtaaaaaataaaaaagaacattgaaacagttatgaattccatagaatttaccttacttg
ctcgaagaacgcaaaattcagttatttcaactacatcaaatgatctttcaaattggtcaaggctctcgagtttatggcc
gcttctttatggtaccagctgttgcttcattgaatttgcttcattaataggctcacgattcgactttgatcgttatgga
ctggtaccaagatcgagtcctagacaggcggacctcattttaacagctggcacagtaacaatgaaaatggctccttctt
tagtgagattatatgaacaaatgcccgaaccaaaatatgttattgctatgggagcgtgtacaattaccgggggtatgtt
cagtaccgattcttatagtactgttcgtggagtagacaagctaattcctgtagatgtctatttgccaggctgcccgcct
aaaccggaggctattatagatgctataacaaaacttcgtaagaaaatatctagagaaatctatgaagatcgaattaggt
ctcaagaggagaatcgatgttttactaccaatcacaagtttcatgttggaccgagtatgcatactggaaattatgatcc
aggattactttatcaattaccatctacttcagagatcgcttctgaaacatttttcaaatacaaaagttcagtatctgcc
cacgaattagtgaattaggcgggattcctttgtctagaataacaaacaacaaatgaatcctcaaaaatttcatcgtaaa
tgcgaactacttataaaaattataaaaatgcgggggagataaaaaagatgcagggtcgtttgtctgcttggctagtcaa
gcacgggctagttcatagatctttgggcttcgattaccaaggaatagaaactttacaaataaagcccgaggagtggcat
tccattgctgtcattttatatgtatatggttacaattatctacgttcccaatgtgcttatgatgtagcacccggtggac
tgttagctagtgtgtatcatcttacgagaatagagtatggtgtggatcaagcggaggaggtatgcattaaagtatttgc
tccaaggaataatcctagaattccgtccgttttctgggtttggaaaagcgcggattttcaagaacgagagtcttatgat
atgttgggaatccgttatgataatcatccacgactgaaacgtatcttaatgccggaaagttggataggatggcccttac
gtaaggattatattgcccccaatttttatgaaatacaagatgctcattgaatgataagaaactcatcttcatttctata
actccagatattcaaggagggtttctatgttctcttcgaaatcaaacggagaagggagtaattgaagtcgcattagtag
tatgtgctaaaaaaagacaatattattagggattcatggagattctccaattttgggcatacttatttcttttgatttt
ggatgagctgagccaaagtcaataggatgaat----taaaagggttccacattatgaactttgtaccgcgcacataact
tccacacgctctagaggggcgcgtgggagagaatgaatagaggagagtgactcgcaaaaaaggaaataacaagaaagga
aggggggtcggattctatttgtactcatcaatcttggctattcccatccttgaaactagacctttgattgggtctttca
accaactaattgaacccttccaatatatgtatgaaattgaaataataatattttggaaggggaggaggcagagtatgaa
caaatcaaataaaaaagaagagaaaagagaatctcatttttcgattttacatagacatactttttatattatactctct
cgatagaatttggaatcggctataactaggcatagagttccggatacctagatggagaagtatgtatcatg------at
ctatagcaattcatttgtacaatagaaatatattggagagatactcatacaaatgaatcctgtgccaggaaccaggttt
gaactggtgacacgaggattttcagtcctctgctctaccaactgagctatcccgacccctggcattttactagatgact
tcgttctatgtcaattaataaaaagacgaaaaaggtatgaaaagtcttacccaggcccaaggctttctttgat------
---aaaaaaaaaaaaaaaagactttttaagtgtgagtccgagtaatgatattattgattgtgaatcattcaaatgttga
ttcctcgctaaaacgaagttcttttgtacgtgtagcatatacaacaccagacgtgtgttaatagaaaaaaatagccgtt
tgcatacttttgtgaaagaatagaatgaataaaaaaaacataacgaattttgaactgataacaaaacaaaaagaacaaa
ataaggataaataggtaaggaatcaaacgatctttttttggggatagagggacttgaaccctcacgatttttaaagtcg
acggattttcctcttactctaaatttcattgttgtcggtattgacatgtagaatgggactctatctttattctcatccg
attaatcagttcttgaaaagattcgtggagtaagggatttactca---------------------atcaatattcgat
tcttccttcaacttcgaattgattcgcaacaaacaattcttttttcatataaaaaacagaaaaaagtgattcgcgccgt
cattaagctcaaatcattaatcatttgagagagtattcacgacatatgtatataggtttctctttcatcctttctcgag
ttttgatagaaggattgattcctttatcaacaacgcgatcaactccatttgttagaacagcttccattgagtctctgca
cctatcc-ttttttttttttctcgctttctaaacccccggtgttggttttcgtaaaataggatttggctcaggattgcc
catttttcattcccgggtttctctgaatttgaaagttgtcacttagtaggtttccataccaaggctcaatccaattaag
tccgtagcgtctaccaatttcgccatatcccccttgtagtatgcggaaatcgttgaattcaattagatgccgatttata
tactatagaaaaaagtctttctggcctatcttcttgaatttctatcggagacccacatttgaccaacccaaaatgattc
tatcatttctgtatccacaattcaatatacatggctaggatatagactacctaatgtgccttctctacactcattttta
tcatctcattttgaatactcgaagggtcgattc--ttattttttcgtttttagctttcacctttctgaatgacaacaag
ggaatgtcccccctctgtctgtcattagtagggttctgtctgtcattagtagggtctggattgcatttatccgtaatgc
atcttttatttcatgtttttttattcttatttgattctttccttagaccgtaaaccttttatgacttctaactagaagg
taactcaaaaaaacgaaaatagaaattgaatattgctgaaattctctatttcatccatattattttattcatttacaat
agaatagttagaattctaattaatgatttcattaatttagaaatagaagagaagaagagaattcgaattgttctttatt
gtgaaataagattccaatctgatctgattgattatacaatcattatcaagtttcggttttattttactaaattatatat
agtattc-----tatttctatttagttctattctagtgaaacttttttatagaaaatgatgtaa-atgatgtaataaaa
taggagtgaaaaaatgacaagtaatagaattagaggttattaaaaaactgtcaaatcaatatcatttgaattcaaaaat
gaaatgaaaaagaatctgattctattatctaatcaagatattcattattgataaacagataattgagaaatagatccaa
attagatatcactatattaatcgttatgttttataatattcacatcatttagatttcattgatttgaaattcgactttc
tatgagtatgactttttcatattatattaaattttcatattatattaaataagtaatactcataaaaaagatcccagga
ttttacgaaattcctaggcatgtaaaatttctgctatttgagcccgcttagctcagaggttagagcatcgcatttgtaa
tgcgatggtcatcggttcgattccgatagccggcttttttgttttgcttttttacatgattgagaataagaatcttgaa
atcaaagaacattgaaattt------ccccccccctttttttcaaaaggtcaccaatttattatgtcctatttcatata
tgaatataaattagaagagttcgatttttgccaaacaaatcaatagccgtacctttttttgtattgtatataaaaaggt
gcggatattgatccaattgatccgcttattgtttggagtacactacgtctgatccgcttattgtttggagtacactacg
tctgatccgcttattgtttggagtacactacgtcatcggatttcgcttaacttcatttaccatttagttcagttttatt
tgaggtttatgaaatttcaaaaacaaaggagtctttatgtcgcgttaccgagggcctcgtttcaaaaaaatacgccgtc
tgggggctttacccggactaaccagtaaaaggcctagagccggaagtgatccgagaaaccaagaactttctgggaacaa
atctcaatatcgtattcgtttagaagaaaaacaaaagttgcgttttcattatggtcttacagaacgacaattgcttaaa
tacgttcgtatcgccggaaaagccaaagggccaacaggtcaggttttactgcaattacttgaaatgcgtttggataaca
tcctttttcgattgggtatggcttcgaccattcctcaagcccgccaattagttaaccatagacatattttagttaatgg
tcgtatagtggatataccaagttatcgttgcaaaccgcgagatattattacggcgaaggatgatcaaaaatcgaaagct
atgattcaaaattctcttgaatcacccccccatgaggaagtgccaaaacatttgacttttcacccattccaatataaag
gattagtcaatcaaataatcgatagtgaatgggtcggtttgaaaataaatgaattgctagtcgtagaatattattctcg
tcagactaaaacctaactaaaataagaaataagagtaagaggggttcggagaatttgacccctctaagtcaaaaaggac
gaaaagataaggggcttataaggggtctttttctcccattgctgtgtcatagattgaccagtagggagatttgatcccc
tgtccgctctttccagtattttacgtaccacagaaagtacagaaagtagaaatcgcgaatccatatcaaagaaagttcg
cacttttggaatggaatagtgtatgcgttgttatttgggttgatatattgtgggcagtaacattggtaaattagtggag
ggtgcggaaagagagggattcgaaccctcggtaaacaaaagcctacatagcagttccaatgctacgccttgaaccactc
ggccatctctcctccataatgattatgtcccagcaaccgaggcaatagcgagtcattcctactcgattcttagatagtt
atgggcgatcaattagaaaactctatatagaaagcttttcatccaattttcatcaaagaaagacctttccttcaaggct
ggtggataaagaaaatctttttgtttgtgaaaaactgttaaaaaccagaaagatatagatctatttaggtggttcccca
ccctttttctttcggatattttgaaacgattccatcaatgaattgaaatgaatcaaacgatccgtctatctattttttt
tagactatggttaatggatacctttagatcatgcttctgttgaaactatcagtctatttccggattccataaaactgga
attcgaaaattattttccagttttagatctcttaaccccttaccttggagattgattgaaaattcataaaccacccacg
gggatttttatatttgattggatagtgtatacccggtgtgcacacaacacaaaataggccgttattctattttcatcat
caaatgattattcgattctttttccttagtcaatccaaaattcttgaattatcttaatctctaggaaaaatgctttgat
tcttccattttgatggaatcggaatagttcccttcattcttatactactccatttggatgaaatcgaatcggattcaaa
tatttcttattattcatgcctggcaaaaagaaagaatttgagtaaacgatccta-tttttttttaatgagtctgttttt
atgttatttcgtactgtgcaattcctttgtttgtgggatcattttctcacgagaggtaatgaaaagaattatagaatgg
attgctatctatgcctagatcaaggataaatggaaattttattgataagaccttttcaattgtagccaatatcttatta
cgaataattccgacaacttcaggggaaaaagaggcatttacctattacagagatggtgcgatttgattattcttatttg
tttgatccttagaagaaagacacgtgattcgggatagaaaataaagaaaaaagt-aaaaaaaaaatttacgctttttgg
gggtgaagtttgtaaaaaaacaactccctctgtcgtgtatccacgattaatgcagcctcagatgcttcaattggcgatt
ctagtattgagcgaaaggttacacctatgtgggttatttatgtattgcaggtcaaccccgctccatgagtaccaatagg
tggcatagaggaagaagcactacgcctaggaatcaacaacacgaaaactttgttagaaatttgataccctttccttatc
aagatcggaactcagaagaatggttgggccaacaaacatccatctcgttcgtattttggatacacgtataaccatcgaa
gactgttgaagtgacgaattcctcgaaattaaggggcgtgagggacaaagaaattgttgaagttaccttttttttatct
agtatcaacacgtttgatgttaagaaaagatcttttgcgggaaggttggctagagatttcttgtaaaaacactagcccc
gctcagtcaataatgcgaatatttcaatcttttttgattccatgtattattctcattatgcacataagggaggagccgt
atgaggtgaaaatctcacgtacggttctgaaacggagattctttgaatcgaagacgaccgtaacggatgtcggctcagt
cagaaggaaattatgcggaagctttacagaattattatgaagctatgcgactagaaattgatccttatgatcgaagcta
tatactctataacataggccttatccacacaagtaatggagaacacacgaaagctttggaatattattttcgggcacta
gaacgaaacccgttcttaccccaagcttttaataatatggctgtgatctgtcattacgtgcgactatctccactataga
aagaaacgggggaagagaaaagagcgaatccactagcaaatactagaaaaaatgccgagaaaaaaattgatacatatgc
atcgtaaaaaaaaacgatttttatcagctgtagcaaagaaaaaaggaacttcatagaagtcgaaatatgaagaaatgga
tatgcctagatactttattctatggataaaggatctaattgatagagaaagcaccgtaaagatcaattagtgaggtttt
gggccgatacaataagaactgcttacttacttttgtgatgatataagataaaaggtaggaatcgacttatgtaataaag
gcgatcccctaaaggattgagcagcggtgtagcagcagatcccaaagatagtaagacttttcttcataataaagaaaag
tctttttcgaaaattctatataaatttttctatgaaaccgagatagttaactttcagaaaattctagcgagagtggaaa
tgcttatgctttattcttctgaaggtgggagaaaagataaaactaaaaaaacggattttgaatcaaaatgaaagtttga
aactcatgtaattaacctcttttggttaacccgagaaaaaattggatagatctatgaaaaatctcattattcaattaga
tattagattatctagagtagattaaaaaaatgggacaccacaagaattgaatgctgagccgtatgaggtagtaaactct
caagtacggttctaagggaaggaattgaaccccctattccgaccggggagaacaggccattcgacagggagattctgaa
attgcggaggcttggttcgatcaagccgctgagtattggaaacaagctatagcgcttacgcccgggaattatattgaag
cgcaaaattggttgaagatcacgagacgtttcgaataagagcactcttttttcgtctttttca--tttttttttttttt
gacttgattctaaattctaagtattctaattcgatttctttttgaattttttgatattctaaattttttgatattctaa
ttagaattaatagaattgtttgttgtccccatcagtcaaataaaacgactcatttattggggaaacacaaccaaagaat
ttcattatatcttttcctttcgaagatccattttctatttcgtctggtatttcgggggtagaaacgatacgcggataga
gtagagaatatatatctatttcttttttttgttctgttccgctattcaaactcactttcaaatgaatcaaaatatggaa
tggaagacatagcgacatctagggacttctaatttcgatattaatacactagattgcaccaaaaaaagggtttttcatc
cattcaaagcccgaaaaagcttttctaagatgaaaaaggtccgttgagcgcctcatggctatgtcataatagatccgaa
cacttgccccggatcgacttccagatcataattgctctagtgaataactaaataaaatagatgggagatagaagagaaa
gaaactaattagaaagatctctcataggttcactaattacttgactgttggcgggtttctttgtatgtgttgtccggaa
agaggaggactcaatgattattcgttcgccggaaccagaagtcaaaattttggtagatagggatcccataaaaacgtcg
ttcgaggaatgggctaaaccgggccatttctcaagaacaatagctaagggccctgagactaccacttggatctggaacc
tacatgctgatgctcacgatttcgatagccataccagcgatttggaggagatctctcgaaaagtatttagtgcccattt
tgggcaactttccattatctttctgtggctgagtggcatgtatttccacggtgctcgtttttccaattatgaagcatgg
ctaagcgaccctactcacattggacctagtgctcaggtggtttggccaatagtgggccaagaaatattgaatggcgatg
tgggcgggggtttccgaggaatacaaataacctctgggttttttcagctttggagagcgtctggaataactagtgaatt
acaactctattgtaccgcaataggcgcattagtctttgcagccttaatgctttttgctggttggttccattatcacaaa
gcggctccaaaattggcctggttccaagatgtcgaatctatgttgaatcaccatttagcagggctactaggactggggt
ctctttcttgggcggggcatcaagtacatgtatctttaccaattaaccaatttctaaacgcgggagtagatcctaaaga
gatcccacttcctcatgaatttatcttgaatcgggatcttttggctcaactttatccgagttttgccgagggagcaact
ccattttttaccttgaattggtcaaaatatgcggaatttctgacttttcgcggaggattagatccagtaactgggggtc
tatggctgactgatattgctcatcatcatttggctattgcaattcttttcttgatagcgggtcacatgtataggaccaa
ctggggcattggtcatggtctaaaagatattttagaggctcataaaggtccatttacaggccagggccataaaggccta
tatgagatcctaacaacgtcatggcatgctcaattatctcttaacctcgctatgttaggctctttaacgattgttgtag
ctcaccatatgtattccatgcccccttatccatatctagctactgactatggtacccaactgtcattgttcacacatca
catgtggattggtggatttctcatagttggtgctgccgcgcatgctgctatttttatggtaagagattatgatccaact
actcgatacaacgatctattagatcgtgtccttaggcatcgcgatgcaatcatatcacatctcaattgggtatgtattt
ttctaggctttcacagttttggtttgtatattcataacgataccatgagcgctttaggacgccctcaagatatgttttc
tgataccgctatacaattacaacccgtctttgctcaatggatacaaaacacccatgcattagcgcccggtgcaacggcc
cctggtgcaacaacaagcaccagtttggcttggggaggcggtgatttagtagcagtggggggcaaggttgctttgttac
cgattcccttaggaaccgcagattttttggtccatcacattcatgcatttacgattcatgtaactgtattgatactctt
gaagggtgttctatttgctcgtagctctcgtttgataccggataaagcaaatcttggctttcgtttcccttgtgatgga
ccgggacggggagggacatgtcaagtatccgcttgggatcatgtcttcttagggctattctggatgtacaatgcaattt
cggtagtcatatttcatttcagttggaaaatgcagtcagacgtttggggtagtataagtgatcaaggagtggtaactca
tataacgggaggaaactttgcccagagttccatcactattaatggttggctccgcgatttcttatgggcacaggcatcc
caagtaattcagtcttatggttcttcattatctgcatatggcctttttttcctaggtgctcattttgtatgggctttta
gtttaatgtttctattcagcggacgtggttattggcaagaacttattgaatccatcgtttgggctcataataaattaaa
agttgctcctgctacccagcctagagccttgagcattgtacaaggacgtactgtaggagtaacccattaccttctgggt
ggaattgccacaacatgggcattcttcttagcaagaattattgcagtaggataatggctaggaggatttgaaaggcatt
atggcattaagatttccaaggtttagccaaggcttagctcaggaccccactactcgtcgtatttggtttggtattgcaa
ccgcgcatgactttgagagtcatgatgatattactgaggaacgtctttatcagaatatttttgcttctcacttcgggca
attagcaatcatttttctgtggacttccggaaatctctttcatgtagcttggcaaggaaattttgaggcatgggtacag
gaccctttacatgtaagacctattgctcatgcaatttgggatcctcattttggtcaaccggctgtggaagcttttactc
gagggggtgctctcggcccagtgaatatcgcttattctggtgtttatcagtggtggtatacaattggtttacgtactaa
cgaagatctttatacaggagcgctttttctattatttctttctgctatatccttaatagcgggttggttacacctacaa
ccgaaatggaaaccgagcgtttcatggttcaaaaatgccgaatctcgtctcaaccatcatttgtcggggctattcggtg
taagttctttggcttggacagggcatttagtacatgtcgctattccaggatccaggggggaatccgttcgatggaataa
tttcttagatgtattaccgcatcccgaagggttaggacccctttttacaggccagtggaatctttatgcccaaaacccc
gattcaagtagtcatttatttggtacttcccaaggatcgggaactgccattctcacccttctaggtggattccatccac
aaacgcaaagtttatggttgactgatatggctcatcatcatttggctattgcatttctttttctcattgctggtcatat
gtatagaaccaacttcgggattgggcacagtataaaagatcttttagaagcgcatacccctccgggggggcgattgggg
cgtggacataagggtctttatgacacaatcaataattcgattcattttcaattaggccttgccctcgcctctttaggtg
ttattacttccttggtagcccaacacatgtactctttgcctgcttatgcgttcatagcacaagactttactactcaagc
tgcgttatatactcatcaccaatacattgcaggattcatcatgacgggggcttttgcgcatggggctatatttttcatt
agagattacaatccggaacagaatgaggataatgtattggcaagaatgttagaccataaagaagctattatatcccatt
taagttgggccagcctctttttggggttccatactttgggactttatgttcataatgatgtcatgcttgcttttggtac
tccggagaaacaaatattgatcgaacctatatttgcccaatggatacaatctgctcatggtaaaacctcgtatggtttc
gatgtacttttatcttcaacgaatagcccggcatttaatgcgggtcgaagcatatggttgcccggttggttaaatgcta
ttaatgagaatagtaattcactattcttaacaataggtcctggagacttcttggttcatcatgcgattgctctagggtt
acataccactacattgatcttagtaaaaggtgctttagatgcacgcggttccaaattaatgccagataaaaaggatttc
ggttatagttttccttgcgatggtccgggacgaggtggtacttgtgatatttccgcttgggacgcattttatttggcag
ttttctggatgttaaataccattggatgggttactttttattggcattggaaacacatcacattatggcaaggtaacgt
ttcacagtttaatgaatcttccacttatttaatgggatggttaagagattatctttggttaaactcttcacaacttatc
aatggatataatccttttggtatgaatagtttatcagtctgggcctggatgttcttatttggacatcttgtttgggcta
cgggatttatgttcttaatttcctggcgtggatattggcaggaattgattgaaactttagcatgggctcacgaacggac
gcccttggctaatttgattcggtggagagataaaccggtggctctttccattgtgcaagcaagattggttggattagcc
cacttttctgtaggttatatattcacttatgcggctttcttgattgcttcgacatcaggcaaatttggttaattctttc
tgtgttgtatacgcgagaatatcatttcttttgatagaggggggctatgccttcttatatttctacatctaggatccga
cttgtatcattgatactaataggaactgaaccattatggcaagaaaaggtttgattcagagggagaagaagagggaaaa
attggaacaaaaatatcgtttgattcgtcgatcctcaaaaaaagaaataagcacagctccgtcattaagtgaaaaatgg
aaaattcatggaaagttacaatcctcaccacgtaatagtgcacctacacgtcttcatcgacgttgtttttcgaccggaa
gaccgagagctaactatcgagactttaggctttccggacacatacttcgtgaaatggttcatgcatgtttgttgccagg
ggcaacaagatcaagttggtaaggattccaatattccttccattttctagtcatttctatgatttatgatcatagaata
gaggagccccttgactattctgtataaatgggatattctatttatacagatagagtaaaggggcccatccaaggcctgc
tattcgttcttctttgtccattagttactccttcttatcttcatcgcggggtagagcagattggtagctcgcaaggctc
ataaccttgaggtcatgggttcg--------------------------------------------------------
-----------------------------------aatcccgtccccgcacccttttcttatcttcatcgcggggtaga
gcagattggtagctcgcaaggctcataaccttgaggtcatgggttcaaatcccgtccccgcaccc----tttttgtgac
aaaaaagtgaagtttgactctggtaactagtaaaaaatgaattcctacttttaattcggaccg---ccccccccctttt
ttttgggggggggtacagacactcactctactatcatggtcaattagaccgaattttgtatcccattatttaatttgaa
tctgggcggatagcgggaatcgaacccgcgtcttctccttggcaaagagaaattttaccattcgactatatccgcattt
ttttcgttcttgatacgaagtgtctgaataatatttatttccagctagtccagatactttcttacttcagggccattca
aatcgaattatttattctatatattctatctatattatttcattaattgaattttctttatttatttc---------aa
ttcgaattgaaaaatggaatttcagattctgaaattgaagaagtttgttattcaagaaagtttga--cccccccataat
tttttcttttcttgaattccattttgaggacttatattgaatttgaatatgtctcacaacccgtaagagttcgtgggag
gggtcatttctttcatttttggatctggaatgaatagggtcaagagatgagagaattaaggatacccaccagaaagact
aatccaatccacaatgatgtgccggaaaatacaacatttttgttacttgaccaaccctcgggagaagcaaatacaacgg
gtacactaatcagtaaaagtgatgaagtagcaattaatgcaaaaacagccaattggaaagcaatagtcatgcttctaat
cctccaagctaccaacaaaagaattataccatttgatccctctatcagccaaaaaattgtaataaaataaaaatgcatt
atctcctagagggattttaacacgaatccgcggattctatatgatttatttacacccctttactttattcgtacatgaa
gtcgcgggaatttttgtctttcacagggcatgatggatcatgcatttatctgtactgtatatctagatagattcacaat
agatagatatccagtgggaatctatctatagatagtgatggtatcaactgatacggccatgttctattcggcggaataa
atatataatagaaattatctctcggagagatggccgagtggttgatggctccggtcttgaaaaccggcatagttcgtaa
caaagaattatcgagggttcgaatccctctctctccttttcttcggtgaagatgttgctttatggtatggggtttgcct
ggc----tttttagtatcataaaaggaaagggctcggctatcccacttcgccgagcccataaaaggaatcctttttc--
----tttttttttttctaatttgaagtatgacccggtcctcccaatatgtagggtagtggaatcaaatggattcttact
tcaaacatcagactcctgtctcagttaagaggggtcatggaaagagcaggttcaaaatcacgatcaattcctttttcaa
atcctgctgcagctgcacgagcccttcccgcgtgccataaatgccctacgaataggaagaatcctagaacaaaatgaga
ggtagctaaccaacttctaggagagacataattgactgcattgatctcggtagcaacgccaccaaccgaatttaaagaa
cctaaaggagcatgagtcatatattctgcggaacgccgttcttgccaaggctgtatgtcttttttcagcctactcaagt
ccaacccatttggcccccttagaggttctaaccagggagcacgcagatcccaaaaacgcatagtttcccctccaaaaat
gacttctccagtcggggaacgcattagatatttacctaaacctgtaggtccttgagcggatcccacgttagccccaagg
cgttggtctctaactagaaaagtaaatgcctgagcttgagaagcttctggtccagtcggtccgtaaaattcactaggat
aggcggtattattgaaccagacaaagcaacaagcaatgaaaccaaaaacggataaagcagctaaactataagacaggta
agcctccccagaccatacaagtgcgcgacgagcccacgcaaaaggtttggttaagatatgccagattccgccaagtata
caaatggaacctaaccatacatgccctccaattatatcttccaaatcatccacactcacaatccatccttctccgccaa
agggcgattttagtaaataaccaaatagaatacttgggctaagggtcaagttagtaatttttcgtacatctccccctcc
cggagcccaggtatcatatacgccaccaaaataaagagccttgaatactagaagaaaagcacctaaacctaacaagatt
aagtgaatacctaaaattgtggtcattttatttctatctttccatacataaccaaagaatggaaaagattcttcaagag
tctcagggcccagaagtgcatgataaataccgccaaagcccaatactgccgaggaaattaagtgaagtactccagatac
aaagtatggaaaggtgtctataacttccccaccaggacctactccccaacctagagtggctaagtgcggaagtaaaatt
aatccttgttcatacatgggcttctctggtacaaaatgagccacttcaaataggttcattgctccggcccagaatacga
ttaatccggcatgggctacatgagcccccaaaagtttaccggataaattgataagtcgtgcattcccggcccaccaagc
gaaaccggtagtttcttggtcacgaccagctaaagctaaagttccattaaagagcgtttccacggggtagaacctcctc
agggaatataaggttttcatgaggctgatcttgagccgccatccaagcacgaataccttcgtttaagagaatatttttg
gtgtagaaagtttcaaattcaggatcttccgcggcacggatctcctgggaaacgaagtcataggcgcgtaggttcagag
ccaggccgacgactccaagagcactcatccataaaccggtgactggtacaaataacataaagaaatgtaaccaacgttt
attggaaaaagcaaccccaaagatttgggaccaaaagcgattagcggtgaccattgaataagtttcttcagcttgagtt
gggttaaaagcacggaatgtatttgcaccatcaccatcttcaaataaagtattttctacagtagcaccatgaatagcac
atagtagagcagcgcccaatacaccagcaactcccatcatatgaaacgggttcaatgtccaattatgaaacccttggaa
aaagaggatgaagcgaaatatagctgctacaccaaaactaggcgcaaagaaccaaccagactgcccgagtggataaatc
aggaatacagaaacaaaaacagcaattggcccagagaatgcgattgcattataaggtcgcaattgaacagatcgagcaa
tttcaaattgacgtaacatgaaacctattagtgcgaaagcgccgtggagagcaacaaaagtccacagaccgcccaattg
acaccaacgagtaaaatccccctgcgcttccggaccccatagtaacaacaaagaatgcgctaaactattagcaggggtc
gaaactgcggcggttaagaagttgcatccttccaaataggagctggccaatccatgggtataccatgaagttacaaagg
ttgtacctgtaaaccaaccccctaaagcgaaataggcacaaggaaagagcaatagaccggaccaacctacaaaaacaaa
acggtccctacgtaaccagtcatccataatatcaaataaatctttttcgtctttggtaaatttaccaagggctatagtc
atagtgatcctcctattcaactacttcaaccatttccgagcacctcatggcattttcagggcattcgaggattcgatca
tttatgtctaatttgatttctcgtacacggcccctttaattctactgggtttcgaagataaaaaaaacctttcttggtc
cataacctgaactaggtaaattcatgaactcaattcgactattccttcctactcttaataagcacctgaaccatgaatt
gtcttatgaatcatcaatcagacaaatttgttttcaatcagacaaatttgtttaaagaattgaattgttcaaggaacaa
gggatcccccctctcaatatccgtcgaccccccggctgattcctcttggttcatcaattaatcttcttttttgatcttg
tccttgagttgataaaatcaatattttgatgtattaatttctattggattaaactattctagtatcctatttgattact
ttctattttaccctttcagtttcttttattgtcttttttgttctatttccttttccttcagatgaatagaaaacttcag
agtatttctttcacggttcaaaacaagaaatgcaatttgaatctttttctatttatttcattttgtattgtatttgtca
gaaaaaaagtcgaattccatttcctttttttttgtaaattcaataccaatacaaaatgaaataataggagactttaaat
gaaagtctctttctcgcacccattctccctcatcacattgtcggaaaaacgatatcaact-------------atatca
atatggaaatagttggtacatcaagtcatgatctgatagatatatatcttatctatattgatcttgtgttctggaatca
aagaaagat--aaaaaaaaaaagactcttggaactttaactaaacccctttctgtaaacaagggaaaggtctatcaatt
tactcctcttaaatatcccaggaacaagaaaatggaaccggaaatatcgacagattcttgcagagtc-aaaaaaaatat
gaaatcaaaaaagcccgccgttccaatttcatctctatcgaatttgaatatcagaatagtggatatagtcatgattcta
tgggctaggtctacttactttttg---tttttttttttgttgatttctcatttttagattcgactagatttgattgatt
ggaatcatggaaaa-----------taggaatagttggcgattcaagagacgacttatcattattcattagaataaaca
agtgttccacttgattttcgaaatcaaaatctcttttataacgacaatgagtatactctaacccatgataatgatacag
ttagttacttacttttttttagt--aaaaaaaaacgaaaaatatccatctttattttcccctcaaatctgaataatacc
tataaagtgaggtcttatgaacaaaaagccccttatcggatttgaaccgatgacttacgccttaccatggcgttactct
accactgagttaaaagggccctttaatttcattcaattcgtgaataggtcactactatgcagatagaatccacctatat
agatgtattatatatcaatatagatccattttttgcatatatatcttgactatttcatatttgaatctctactaatatt
ctaatagaatagaaaaatcgatattgacaataaaaaaaaaaatgttcatactataccatgagcatagtatgagagcgcc
gggcacgtatgcccccatcgtctagaggtcaggacacctctctttcaaggagttgacggggattcaaattcccctgggg
gtagggtactacgaacgaaaggaggttgatcgtggattctcaataagcttcgaattgattcttcctgggtcgatgcccg
agcggttaatggggacggactgtaaattcgttggcaatatgtctacgctggttcaaatccagctcggcccaagaattcg
cggatccaccaggaaatgatatagaccatttgttcttcatacgttcttccaaaattccaactacacacg---------a
aaaaaaaaaaagtaaaatttcatatatccctcccgctttatttgattcattctatttctttgttaccacaaattatgat
tttgttaacactctaatttcatatcaggatctctaagtataaagagtcaaaaaaaaacgatttttttctc---------
---------tttttttttattgaaagattgatgattgattattactggatttggcaataactaaaggagtactagtaat
ccaggccgttctcactaaagtaagtaccctcccatgattgatgcgtggagagatcaatcaatcgagatatatagagata
tcaatatatcactcaaacctctgttccaacgcggcgattctaatctaaatagaaatggttaaaatgcaattataggaat
atgtatacttctttatttctctgggattgtagttcaattggtcagagcaccgccctgtcaaggcggaagctgcgggttc
gagccccgtcagtcccgacgcgacggaatcaaatcccatac-ttttttttttcgtttcacatgtctcatcaaacaaatg
ggagagacgtatggggattgtgacaattattggtagcatcatagttaggattcaaaaagatgccgataacacacgtgga
atagaataccatatatttctatttaccgggggcgagaattcatttcttgtacgatgaaaaatgaattgaacagaattca
tgtgatagaatcgtttacttttaagattccaaatagatccttttctggttccgagtttgtttcacttcaattactagtt
tgactttgaaacaatctatctcttcaaattgaagacgtatcttttgagatatgcgtcccattcattattaatccaaaga
aaggtatattaattaataaataaagaccacaacctctcttatagaagagggggactgaataatcttttttatttaagtt
caaaaataggaaggggtactttcaccaaaataaagaacaaactcgaacctagtgaatttcatggaatattcgatttttt
tataccttatattatattagacttggacttctttttctcatattagatat-----tattctattatttttctttttttt
cttttccacaaaaaatagatcattaaaaaaaaagtactgaacttcacttcttttttgattttctatttcatttctttgt
ttgattttgtttgtaggtcaaatgctactgcagcaaataattgtacaaggaaggcaataggttatagaaaaaacaagaa
tggaaaagagggagaaatcaaaagaatcaaaatcaaaaaagacaaataaagggattggatcaggaatcccatttttgat
tcggtatggataaaagatcttcctatgttatactattcaattctcgacgatgagttgatttgatagctcagatatagat
attgttattcatgatattgatccgatttcatatcatcggggtgtaatccatcccgttgaattggcaggcgaaagattta
tcatctcgatgggattaaatcccgagttattgacaaaaaaaaattagagattatggaagtaaatattctcgcatttatt
gctactgcactttttattctagttcctactgcgtttttacttataatatacgtaaaaactgtcagtcaaagtgattaat
ttgaagacaacttgacttgttttcttagtcaacgattgaagaaataaaggcttttcatctcgcgtcttaaatgaaattg
gcggactctaatcagcggtatagtattctatgagatccgacagctagtatgacagaaagaaatatagatttctgccata
ctagctattcttattgtaatgtaacaagttgtactgtataaaactacaggattgatatctattaatcaatctagaatat
ccctcttcttactatacatatatggatttctatatcatctcaattcgatttctttgcttcatctatttcatttatcttg
attccaatcaatctgaaataatcaaccgaagggcaattcttactagtacggttctaatttcagttctattgaataggaa
ttccggcattcatcgaaagaatcaaatcaatgaggaaatatgtgcggataaaagaaaattgctggattttctttgagta
ttccgaaaaaggaattgattgaagagttaacagcggagccgagaggttctctgagaattgcttcagattttgaaaagga
agagtcaaacctaccattttgaactcgtgatccatgatatgaaatgagtgaataaagcataaataacatttttcaaaac
aaaaacgaagaaaaaagcg-----gtaaagtaaagaaagtaagtgggcaatgtgtggcttgcccgaggtacgatcttat
tatgcgcagtctctccatgaacaaccgcaatgtatatcttatttcccatagcatagaaggtatgtatctcctaacttgt
ccttctcttggaccagcaaagagaaagagggaaaaaaaatcaaatagaaatcataaaaatcaaaagtaaaaagattttg
caaaacgatctaaagagtcg-----gttttattcctctgctcaattattttattcctctgctcaattaaattagtagta
cctctagagcccactccttccccatactaccagtgaaagggaaaatgtaaagactaccattaaagcagcccaagcaaga
ctgactatatccatgtaaattatgtcccctatctctatgaagagaatttattccattattgttcactcactaataatag
tggaatcactggcgcagagtcaaaagggtattctgacccgagcccgttgatgaaaggatccaaaaaattcgcttctaac
aaagttcttagaaggtatgatttttctagtggaatcggaaaacgttaagcctaagcaaaatgggcagtgacacctttgg
aagtatcaagggaatcctcgcaagttgtaagaataagatgtggcactaataagacctattc-----tttcttttcttgt
cctcaatctgaattctttcttgaaagatataaaaagctagaagcaagatagatcattatctatgacataccgttatttc
cccttggatcgtatccttgctgtctaagtattgtctctgtgaaagaatcggagggctttctattccatttattccattc
ttgactaggcgttttgaaataaaaagaaagaatttttttgattttcgcatttgagctataaaagccgattttccatcga
agtaaaagactcccacgagtccgtatagaaagtctcttcagctcttaccacaaccacaaattcgattttatgtcgtact
atgcaatctaatctatgcaatcgaattcaaaacccagtacttaaacactccattagtagtgcaagggctcgcatataaa
gatttaccgattcccgtgcactactataactagaatctttccttgaatcctagaggcaaggatttcaagcactttcgct
ttagagaaccgagcttccatatgtttcgaatcaagcaagtagcaagaatctttttcttccgtttgtttccgctcaggaa
aattcggggagttctatcagcaaaaccaaaaaaagaagggattccgcgttttttgttaatcaggcgacacccggatttg
aactggggaaaaaggatttgcagtcccccgccttaccactcggccatgccgccagaatgatacgaaatagatgaaaatc
ttcctcctttgcttggggtggagggcctactcaatttctttttttattgtactttcatcttgaatcccatttgacttca
tccccggtccgaaagactttcttcgttttttgcattggccccatcccttccttgcgttgtatgtatagtatctcaaaac
agaaatatagaaaaactttccctc-------------tcttttatttgattcttttctattttctctatatattgaaaa
aacaaaatgtggtttttcagtcccaatagccaaaagtccggataaattggaaccattaactattaaatgggcttgtaaa
ttcatgaacaattcttggattggaatcgaaaatggtctgtcttttcctagtcctaattagatcaaattgaaattgatac
ataactaatccgtatgaattcttttcaatcaaaaaatccttcccaaattcaattataagagcaaatagaagtctatgta
aaccccagaacctcaattgttctacaaatagcgaatcgggtatctatatatgatgccctatagatagctaattatgagc
aaattgtagtgcttccggttttcattgactagaaaatccaaaattggctgtccccaaaggaactctaataaatgaggaa
agatatgtatctagataactatttacacatgtttactaaatacaagccttcttactatgctatcttatgcacttcaatc
gtattctactaaaaaagtattctagtcaaagatctttcttttctgcgaatcctttattgaacgctagaatccatcaatt
aagtgctaaaaaacatcaaaaatagagccttgattattattatgtctttatctcatcgaacagatcaaatcctaactcc
atttcttttttttggtatccaacccgattggaatatcataaaaatgatagaaattgaatcacttttttgagattctata
caaaatcccataagtctaagtagcatttctcaattcttttccatatctgttacaacttccaatttgagtatccaagaag
tctcttttttactccgttcagatgcatttgatacattccatatgtggatttacttcccaaatttcatgtgattcagtaa
acagaatagaaattccagcattgctagatcaatcccgctgatttgatgaagaatgggtcaatactggaattttttcgat
aaataggaaatcaaaaatgctcggggatggaaatgggggaatgtgtacaatacctggttttaatcagatacaatttgaa
ggattttgtagattcattgatcagggcttaacggaagaactttcgaaatttccaaaaattgaagacgatacggatcaag
aaattgaatttcaattatttgtggaaacatatcacttggtagaacctttgataaaagaacgagatgctgtatatgaatt
actcacatattcttctgaattatatatatccgcgggattaatttggaaaagcagtagggatatgcaaaaacaaaccatt
tttattggaaacattcctttaatgaattccctgggaacttctatagtaaatggaatatacagaattgtgatcaatcaaa
tattacaaagtcccggtatctattatcggtcagaattggaccataacggaatttcggtctataccgggacgataatatc
agattggggggggaggttagaattagagattgatagaaaagcaaggatatgggctcgtgtgagtaggaaacagaaaata
tctattctagttctatcatcagctatgggttcgaatctaagagaaattctagagaatgtttgctatcctgagatgttct
tgtctttcctgaatgagaaagagaaaaaaacaattggatcaaaagaaaatgccattttggagttttatcaacaattttc
ttgtgtaggcggggatcctgtattttcggaatccttatgtaaggaattacacacgaaattctttcaacaaagatgtgaa
ttaggaaggattggtcgacaaaatatgaatcggaggcttaatcttgatatacctcagcacaatacatttttgttaccgc
gagatatattagcagctgcggatcatttgattggaatgaaattcggaatgggtacacttgacgatacgaatcatttgaa
aaataaacgtattcgttctgtagccgatctcttacaagatcaattcggattggctctggttcgtttagaaagtgtggtt
agacgaactatatgtggagcaattagacataaattgataccgactcctcataatttggtaacttcaactccattaacaa
ccacttatgaatcttttttcggattacacccattatctcaagttttggatcgaacgaatccattgacacaaatagttca
tgggagaaaattgagttatttgggccctggaggattaacagcgcgaactgctagttttcggatgcgagatattcacccc
agttactatggacgtatttgcccaattgacacgtctgaaggaatcaatgttggacttattggatccttagcaattcatg
cgagaattggtcggggtgggtctctagaaagcccattttatgaaatctctgagagatcaaacaaaggacgaatgctgta
tttctcaccaagtcgagatgaatactatatggtagcggcgggaaattctttggcgctgaatcggggtattcaagaagaa
caggttgttccagctcgataccgtcaagaattcctgactcttgcatgggaccaggttcatcttcgaagtatttttcctt
ttcaatatttttctattggagcttcgctcattccttttatcgaacataatgatgcgaatcgagctttaatgagttcgaa
tatgcaacgtcaagcagttccactttctcagtccgagaggtgcattgttggaactgggttggaacgccaagcgtctcta
gattccggggttaccgctatagccgaacgcgagggaaagatcatttataccaatagcgataagatcattttatcgggca
gtggagatactctaagcattccattggttatgtatcaacgttccaacaaaaatacttggatgcatcaaaaaccccaggt
tccgcggggtaaatgcattaaaaaaggacaaattttagcggacggtgcggctacagttggtggcgaactcgctttaggt
aaaaacgtcttagtagcttatatgccgtgggaaggttacaattttgaagatgcggtactcattagcgagcgtctggtat
atgaagatatttatacttcgtttcacatacggaaatatgaaatgcagactcatgtaacaagccaaggtcccgaaaggat
cactaatgaaataccgcatctagaagcccatttactccgcaatttagacaaaaatggaattgtgatgatgggatcttgg
gtggaggcgggcgagattttagtaggtaaattaacgcctcagatggcggaagaagagtcgtcgtatgccccagaggaga
gattattacgagccatacttggcattcagatatccacttcaaaggagacttgcctaaaactaccgataggtggtagggg
tcgagttattgatgtgagatggatccagaaaagggggggttctagttataatccagaaactattcgtgtatatatttta
cagaaacgcgaaatcaaagtaggggataaggtagccggaagacatggaaataaaggtatcatttccaaaattttaccta
gacaagatatgccttatttgcaagatggaaggcctgttgatatggtcttcaatccattaggagtcccctcccgaatgaa
tgtaggacagatatttgaatgctcgctcggattcgcgggggatctgctagagagacattatcgaatagcaccttttgat
gagagatatgagcaagaggcctcaagaaaactcgtgttttctgaattatacgaagccagtaagcaaacagccaatccat
gggtatttgaacctgagtatccgggaaaaagcagactatttgatggaagaacgggggatccctttgaacaacctgttat
aataggaaagccttatatcttgaaattaattcatcaagttgatgataaaatacacggacgttccagtggacattatgca
cgtgttacacaacaaccccttagaggacgggccaaacaggggggtcagcgggtaggagaaatggaggtttgggctctcg
aggggtttggtgttgctcatcttttacaagagatgcttacttataaatcggatcatattagagctcgtcaaggagtcct
tggtactacgatccttggaggaacaatacctaaacccgaggatgctccagaatcttttcgactgctcgttcgagaacta
cgatctttggctctggaactgaatcatttccttgtatctgaaaagaacttccagattaataggaaggaagcttaatcgg
aatgaatcaccatttttcttctatcatttttattctatgatcgatcggtataaacatcaacaactccgaattggatcag
tttctcctcaacaaataagtacttgggccaataaaattctccctaatggagaaatagtcggagaggtgacaaaacccta
tacttttcattacaaaaccaataaaccggaaagggatggattattttgtgaaagaatttttggtcctataaaaagtgga
atttgtgcttgtggaacttatcgagtaatcggagataaaaaagaagacccgaacttttgtgaacaatgcggagtcgaat
ttgttgattctcggatacgaagatatcaaatgggatacatcaaactggcatgcccagcaacccatgtgtggtatttgaa
acgccttcctagttatatcgcgaatcttttagataaacctcttaaagaattagaaggcctagtatactgcgatgtgtga
tttgatcgaaattctcattttacagattcgaaatgaaaagctgtcatcccattcgatcgaattgggatgccccggatct
gacatgcctcttgaaaggagtaacatgaagctcagaattatgggtgtatttcatattcccaactaaaaagggggggatt
ggtctatggtcaattcagtaacaaataaataggaattttgagttgtacctcgtgaaatgaaaaagacttcttttgggag
ttattcctttttttagaaggaaatctggtttatgttccagtacgcgaatatgtcatggttgcgggagtctatccatcgc
atataggctttaaggacatcgtagcataaccgtcgaggtgatgtcaggacctaaaagatcgaagggaaggatccataga
caagtaaattccttatgaattacaacccctaagggcattgatcattcaaagggaagtagactactcaagaatttcacat
ttcattttttatttatgtagacatcgatatctataattcactaaagaattcaaaaaatctgaatgaaaaagaatgaatc
aatgaaatgttgttcactgctaacttgagtaaggagtagatcttttggggttttcgagaatttgaaagcgaaaaccccc
ttttttagttggtgtaatataattacttgagccggatgaaaggaaactttcacgtccgattttgaaggggggagatccg
ataggatcctatcccaatttttcttttgccaggcccgtagctaaaaaaccaactttcttacgattacgagggttattcg
aatatgaaatccaatcctggaaatacagcatcccgcttttttttactactcaaggcttcgatacatttagaaatcgaga
aatttctaccggagcgggtgctatccgcgaacaattagccggtctcgatttgcgagttattatagattattcgttggta
gagtggaaggaattaggggaagaaaggtcgacgggtaatgaatgggaagatcgcaaaattggacgaagaaagcagtttt
tggttagacgcgtggaattagctaagcattttattcgaacaaatatagaaccagaatggatggttttatgtctcctacc
agttcttcctcccgaactacgacccatcattcagatggatgggggtaagctaatgagctcggatattaatgaactctat
cgaagagttatctatcggaacaatatccttgccgatctattaacaacaagtagatctacaccaggggaccttgtaatgg
gtcaagagaaattggtacaagaagccgtagatacacttcttgataatggaatccgtagccgcccggtgagggatggtca
gaataaggtttacaagtcgttttcagatgtaattgaaggcaaagagggaagatttcgtgagactctgcttggcaaacgg
gtcgattattcgggtcgttctgtcattgtcgtaggacctacgcttccattacatcgctgtggattgcctcgggaaatag
caatagagcttttccagacatttttaattcgtgggctcattagacaacatcttgcttcggacatagtaggtgctaagag
tcaaattagggaaaaagagccgattgtctgggaaatactgcagcaagttatgcaggggcatcccgtattgctgaataga
gcgcctactctgcatagactaggcatacaggcatttcaacccattttagtggaagggcgtgctatttgtttacatccat
tagtttgtaagggattcaatgcagactttgatggggatcaaatggctgttcatgtacctttatctttggaggctcagac
ggaggctcgtttactgatgttttctcatatgaatctcttgtctcctgcgatgggggatcccatttccgtgccaacccaa
gatatgcttattggtctatatatattaacgagtgggaatccccgaggcatttgtacaaataggtataatccctggaatc
gcagcaactaccaaaatgaaagaatttctgataataactggaaaaaaaaagaaccttttttttgtaattcttatgatgc
aattggagcttatcgacagaaaagaatccatttagatagtcctttgtggcttcggtggcgactagatcaacgcgttatt
gcttcaagagaagttcccatcgaagttcagtatgaatccttggggacctatcatgagatttatgggcactatataatag
taagaagtgtaaaaacagaaattctttggatgtacattcgaacaactgtcggtcatatttctctttttcgagaaatgga
agaagctatacaagggttttgtcgagctcgctggtatctcagttaagtaattctattacaccggtgtgaattcgggtct
ctccagttcaactgggacccgagttcccgaatttctatgtgaattaagatcgagaaaaggaagtttttcaatcattgac
tcaaactcattgttgaatcccactcatcagaatatggaggtagttatggacgaaggagtcaacctagtctttcacaaga
aagtaatagatggaactgccattaaaagacttattagccgattaatagatcacttcggaatggcacatacatcacacat
tctagatcaagtaaagactctgggtttccagcaagccactgctacatccatttcattagggattgatgatcttttaacg
ataccttctaagggttggttagtacaagatgctgagcaacaaagtttgagtttggaaaaacaccaccattacgggaatg
tacacgcagtagaaaagttacgccaatccattgaagtatggtatgctacaagtgaatatttgcgacaagaaatgaatcc
taattttaggatgaccgacccctttaatccagtccacataatgtctttttcgggagccagaggaaatgcatctcaagta
caccaattagtaggtatgagaggattaatgtcggatcctcaaggacaaatgattgatttacctattcaaagcaatttac
gcgagggactgtcgttaacagaatatatcatttcttgctacggagcccgcaaaggagttgtggatactgctgtacgaac
atccgatgctggatatcttacgcgcaggcttgttgaagtagttcaacacattgttgtacgtagaacagattgtggaacc
ctccgcgggatttctgtgagtcctcggaggatgccggaaagaatttttattcaaacattaattggtcgtgtattagcag
acgatatatatataggctcacggtgtattgccattagaaatcaagatattggaattggacttgtcaatcgattcataac
ctttcgaatccaaccaatatccatccgaaccccctttacttgtagaagtacatcttggatctgtcgattatgttatggt
aggagtcctacccatggtgacctggtcgaattgggagaagctgtaggtattattgcgggtcaatctattggagaaccgg
gtactcaactaacattaagaacttttcatactggcggagtattcacaggtggtactgcagaacatgtacgggccccctc
gaatggaaaaataaaattcaatttcaatgaggctttggttcatcccgcacgtacgcgtcatgggcatcctgcccttctc
tgttctatggacttggatgtaactattgagagtgaagatattctacataacctgactattccgccaaaaagttttcttt
tggttcaaaataatcaatatgtagaatcagaacaagtcattgccgagatttgcgcgggaacatccactttccattttaa
agaaagggttcgaaaacatatttattcggactctgagggagaaatgcactggagtaccgatgtgtaccatgcacccgaa
tttacatatagcaatgtccatcttttaccaaaaacaagtcatttatggatattatcaggaggttcgtgcagatcccgcg
gagctccgttttcactccacaaggatcaagatcaaatgaatcctcgttcgacagaaagagaacgaagatatctttcgag
tctctcagctaataatgatcaaatcagatacaaattctttagttcttctttttctggtaaaaaaaaagacgataggagt
cctggttattcagaaatgaatcgaatcatatgtactcttcattgtaatctcatatatccttcgattctacgtgagaatt
ctgatttattggcaaaaaggagaagaaatcgacttgtcattccagtccaatcgagtcaagaacgagagaaagaactaat
accccattcaggtatttcgattgaactgcccataaatggtattttccggaaaaagagtattcttgctttttttgatgat
cctcgatacagaacaaagagttcgggaattactcaatatgagactatggggatgcactccatcgttaaaaaagagggtt
tggttgattatcgaggaatcaacgaatttaagccaaaataccaaatgacaatagatcgattttttttcattcccgaaga
agtacatattttacctgagtcttcttcgataatggtacggaataatagtctgattggagtagatacacgaatcgcttta
aatacaagaagcagagcgggcggattagtccgagtggagagaaaaaaaagggggattgcacttcaaatcttttctggaa
ctatccattttcctggagagacagataagatatcctgggacagtggcatcttgataccaccaggaacaggaaaaagaaa
ttctaaggaatccaaaaaatggaaaaatgggatctatgtccaaaggatcacacctactaagaaaaagcattttgtttta
tttcggcctgtagtgacatatgaaatagcggacggtctcaatttagcaagactcttccccccggatctgtgccaagaaa
aggataatatgcaacttcaaattgtcaattatattgtttacggaaatggcaaaccaattcgggaaatttctgacacaag
tattcaattagttcggacttggttcattttgaattgggaccaagacaaaaaaagtgcttctgccgaggcggcccacgct
tcctttgtcgaagtaagggcaaaaggtctgattcgagatttcttaagaatcgacttagtgaaatcccctattttggatc
cgagaaaaaggaatgatccgtcaggctcaggattgatctctgataatgtctcagatcacactaatatcaatccctttta
ttccaagccaaagatgaaacaatcgcctaggcaaaatcacggaactattcggaccttgttaaatcaaaataaggaatgc
ccgtctttgatgattttgtccgcatctaattgttttcgaatgggtccattcaatgatgtaaaatcccagaatgtgataa
aagaatcaattaaaaaagatgctataattcaaattaggaattcaattggccctttaggaacagcccttcaagttgtgaa
ctttgattcattttactattttataactcataatcaggtcttgctaactaaatatttgcaagttgaaaatttaaaacag
acttttcaagtacttcaatattatttaatggatgaaagcgggaggatttataatccggatccccgcagtaacatcgttt
tgaattcattcaatttgagttggtattttctgcctcacaataattatgaaaattcttgtgaagaaatatctacaatagt
tagtcttggacagtttatttgtgaaaatggatgtatagccaaaaatggaccatacctaagatcgggtcaagttttgatt
gttcaacttgactctgtagtaataagatctgctaagccttatttggccactccaggagcaactgttcatggacattatg
gagaaatcctttatgacggagatacagtagtgacatttctatatgaaaaatcgagatccggtgatataacgcagggtct
tccaaaagtggaacaggtgttagaagtgcgttcagttgattcaatatcggtgaacctagaaaaaagagttgagaattgg
aacgagcatataacaagaattcttggatttccttggggattcttgattggggctgagctaactatagtgcaaagtcgga
tctctttggttaataagatccaaaaggtttatcgatcccagggggtccaaatccataataggcacatcgaaattattgt
acgccaaataacatccaaagtgttggtttcagaggatggaatgtctaatgtttttttacctagagaactaattggattg
ttgcgagcggaacggacggggcgcgctttggaagaatcgatctgttacaaggccttcctattgggaataacaagaacat
ctttgaatactcaaagtttcatatccgaagcgagttttcaagaaactgctcgagttttagctaaagcggctctccgggg
tcgtattgattggttgaaaggcctaaaagagaacgttgttataggcgggatgatacccgttgggaccggattcaagggc
ttagtacactgttccaagcaacataaaagcattcccaagaataagcactttttcgagggggagatcagagatattttgt
tccaccacagagaattatttgattcttgcatttcaaagaatttccacgatacaccagaacaatcatttagagtatttaa
tgattcctaaaagaaagaaaagtcaaaagtcgttttttaataaaaaaactctctaggccctttgatggggtcatgaaaa
aacagataataacaaatagacggtagcgatttggatcggatatcgacacggccaatctccgggaaaaggttccgttgga
acaattatttagctcagggcacctcgccgc----tttttttgaaaaaaaaaaaagcggaaaatgtggggagaaatgaca
agaagatattggaacatcaatttagaagagatgatggaagcaggagttcattttggtcatggtattaaaaaatggaatc
ctaggatggcgccttatatttatgccaatcgtaaaggtattcatattacaaatcttactaaaaccgcgcgttttttagc
agaagcttgtgatttagtttttgatgcagcaagccggggggggcagtttttaattgttggtaccaaaaagcaagcagct
gctttagtagcacgggctgcaataaaggctcggtgtcattatgttaataaaaagtggcttggtggtatgttaacgaatt
ggtccactacagaaacgagacttcatcagttcagggacttgagaacggaacaaaagacagggagacttaaccgtcttcc
aaaaagagacgcggctatattgaagagacaattatctcacttgcaaacatatctgggtgggattaaatatatgaccggt
ttgcccgatattctaattatccttgatcagcaagaagaatatacggctcttcgagaatgtattactttgggaattccaa
caatttgtttaatcgacaccgattgtgaccccgatcttgcagatcttccgattccagcaaatgatgacgctatggcttc
aatccgattaattcttaacaaattagtattcgcgatttgtgagggtcgttctagctctatacgaaatccttgattaata
ataagattaagagaaataaattctttttcgaactccatagatttatggaatcggttactacttttgaatcgcataaaag
agatcaaaatggatggagatgctgtgtgattggttagtatacaaaatagaaaattcaactaagcaagtcaaaaaagaga
tggttgaatcaaaataattccttttaaagttcgatttatgtgagagggcaatatggatgttctatcatgttccaacaac
acactaaaagggttatacgacatatctggtgtggaagtaggccaacatttctattggcaaataggaggttttcaagtcc
atggccaagtacttattacctcttgggttgtaattgctatcttattaggttcagccagtatagctgttcggaatccaca
aacaattccaaatgacagtcagaatttcttcgaatatatccttgaattcattcgagatgttagtaaaacccagattgga
gaagaatatggtccatgggttccttttattggaactatgtttctatttatttttgtttctaattggtcaggagctcttt
taccgtggaaactcgtagagttacctcacggggagttagctgcgcccaccaatgatataaatactactgttgctttagc
tttactcacgtcagtagcctatttctatgcgggtcttagcaaaaaggggttaggttatttcagtaaatacatacaacca
accccaatccttttacccattaacatcttagaagatttcacaaaacctttatcccttagttttcgacttttcggaaata
tattagccgatgaattagtagttgttgttcttgtttctttagtaccttcagtcgttcctatacctgtcatgttcctggg
attatttacgagtggtattcaagctcttatttttgcaacgttagctgcggcttatataggcgaatccatggagggtcat
cattgactagttttcaaactagtcatttttttatcttaggccaaggtactggatgcgggactcgagataatcggcttat
gaaataaaaaggggaaagagataacgatctctttcctaaaattttgatttgatgacccattccatttctaatttagata
atacctagccccttttctattaatagtttcttttgttcaattgaacaaaagaaactattaatagaaaaattattgcatg
aactcttcaatcacgcaaatactgatatttctatgcaatggtttggatcgtccctgtatacaat-------ctacatgt
aggatactgctaa-------aaagaataagaagaagaagttaaaaaacgaaattcataaaaaatgacttggttagcaag
ggcggatctaacccagggatgtggaatctaatggctagaattcaactcttgactggttcaaaaagaattttagaatccg
ggtgagtcgccgatacgaagagtttgtttacgttatggaagaaagacatgtatatgtgatattagatattgactagtta
tatatgatctaaagatatatctaatccgccctactatgaattaagatgagcattcccatataagtcttttcctttcatc
tgtaacgaactatgaattgaatgaaacaagatgaaatcaataaaaagaacaaagaattcaactaatgcttcggaacaaa
gagctggaagaacaaaaaaagttgtatggattcacaaaaatctcgtcgataatataagaactaaaaaagagctatacta
tagaagtagtttggacgattcaataatattagtccataatctcgtcgataatataagaactaaaaaagagctatactat
agaagtagtttggacgattcaataatattagtccattacttgaattggcagttattagttatttcgtctggctgaatct
tattgaggggataatgaaatcataattccttggatgattgtatcattaacca--ttttttttatttttttgtgaggaac
ttatcatgaatccactgatttctgccgcttccgttattgctgctggattagctgtcgggcttgcttctattggacctgg
aattggtcaaggtactgctgcgggacaagctgtagaaggtatcgcgagacagcccgaggcagagggaaaaatacgaggt
actttattgcttagtctggcttttatggaagcgttaacaatttatggattggttgtagccttagcacttttatttgcga
atccctttgtataatcctatcaatatcaaaagtc-ttttttttttgattcttcgatgtccggggacttgctccttgctt
tttcgaattatatcaatatttgactcctac---------------aattccttattcgttcgttgggatactaacctgc
gggagggtaatatttgcggatgaggaattagcagcataccgattcgctttcttccttcccgttcttagcaacggaaacc
cccttttcatttttttagggattggtacaagaacctaattatttcacaattgccgtgaaacccgccctagattctacta
agtattactcttattagcaatccccaattg----------aaaaaaaaaaaacataatcaactccatttttgattctgt
ttaggctgtttagaaattttgaaaataaaatatattaattcaaaaagaaataggaatagcaataaatagaaaaagtgtt
taagtgatacaaaaaaaaactctattcgatttttattgattttatctataagaggagattgtatgaaaaatgtaaccga
ttctttcgtttccttggttcactggccatccgccgggagtttcgggtttaataccgatattttagcaacaaatccaata
aatctaagcgtagtgcttggtgtattgatcttttttggaaagggagtgtgtgcgagttgtttatttcaagaataggctg
gacccaaccggctgcacccttttcattataactaggacaaaggaaaaggtgcataatcccgcgaatgacttctgaataa
attcagttaataaatcatagttaagaaccatagcatttcgtgattgattgggaaatccactttgattctctattaacca
ataatgtgggcccattaatatggttaaagctaaagcagttgaagtccaaatgagggtagcatggtattctttctactac
tatgtgaatatgtgaatttaatacaaaaacggtttcaaaacgaatagttccatttttttgatatagaacactcatgtcg
ataaaatgatttgaaacctttattggaaaaaggatcggactcctttttttatcttatccaatgcggaattgatgaccta
tgtaatgtataaagtaagaggaattctttggatttgaagaaaaaagataaacaactttgctgacaattccatatttttt
gtttggtcagaagagtcctccgaataatattccggagttggattcgggctcagtttggatcttttttttggaatatgaa
tagagaagagaggataggctcattacattcaaat-aaaaaaaaaaaaagataggggaatttgacataactgattgaagt
aattgagcgtgagagccaaatgaatcgaaagattcatgtttggttcgggaagggattatggaagttttgaaataactgg
aaagctaatctactttcattaagtgatttattagataatcgaaaacagaggatcttgaatactattcgcaattcagaag
aattacgcgagggggccatcgaacagctggaaaaagcccgggcccgtttacaggacgtgcaaatcgaagcggaagggta
tcgagcgtatgggtactttgggatagacgagcaaaggcacgagtcgattaattcaacttataagaccttggaacaatta
gaaaataacaaaaacgaaagcattcattttgaacaacaaagggcgattaatcaagtccgacagcagattttccaacaag
ccttacaaggagctttaggaactctgaatagttgtttgaacaacgagttacatttacggaccatcagtgctaatattgg
cctgtttgggtcgatgaaagaactcactgattagtccttctattgtaggcattattttttcttacaaaaaaatgaagaa
ctactcatggcaaccattagagccgacgaaattagtaatattatccgtgaacggattgagcaatataatagagaagtaa
agattgtaaatactggtaccgtacttcaagttggtgacggcattgctcgtatttatggtcttgatgaagtaatggcagg
cgaattagtagaatttgaagagggtacaatcggcattgctcttaatttggaatcaaaaaatgttggtgttgtattaatg
ggtgacggtttactgatacaagagggaagttctgtaaaagcaacaggaagaattgctcagatacccgtgagtgaggctt
atttgggtcgtgttataaatgccctggcaaaacctattgatggtcgaggtgaaatttcttcttctgagtctcggttaat
tgaatctcccgctccgggtattatttcgagacgttccgtatatgagcctcttcaaacaggacttattgctattgatgca
atgatccctataggacgtggccagcgagaattaattattggagacagacagactggtaaaacagcagtagccacggata
cgattctcaatcaacaagggaacaatgtgatatgtgtttatgtagctattggtcaaaaagcctcttctgtggctcaggt
agtgaatgctctccaagaaaggggagctatggaatacactattgtggtagcggaagcggccgattccccagctacatta
caatacctcgccccttatacaggagcagctctggctgaatattttatgtaccgtgaacgacacactttaatcatttatg
atgatccctccaaacaagcacaggcttatcgccaaatgtctcttctattacgaagacctcccggtcgcgaagcttatcc
gggagatgttttttatttgcattcacgccttttggaaagagccgctaaattaagttctcgtttaggtgaaggaagtatg
actgccttaccaatagttgagactcaatcgggagatgtttcggcttatattcctactaatgtaatttccattacagacg
gacaaatcttcttatcggccgatctattcaatgctggaatcagacccgcgattaatgtgggcatttctgtctccagagt
aggatccgcagctcaaattaaagccatgaaacaagtagctggaaaattaaaattggaattggcgcaattcgcagaatta
gaagcctttgcacaattctcttctgatctcgataaagctacccagaatcaattggcaagaggtcaacgattacgtgagt
tgcttaaacaatctcaagcaaaacctctcaccgtggcagaacagatactgactatttatactgggacgaatggttatct
tgattcattcgaaattgcacaggtaaggaaatttcttgatgagctacgtgattacgtaaaaacgaggaaaccgcagttc
gaagaaatcatatcttctactaagatattcaccgaggaagcacaagcccttttgaaagacgctattcaggaacagaagg
aactctttctagttcaggaataagtatagtggtaaataatttgatcactctgcatgttttcattgattatgaaatgaaa
tccatttttcaattgaattatttcattttcaattcgttctattttctattgaaaaagttaattaatagaacatagaatt
ctataactataagctaagcctcatattattattataatataagcgtctcttattcaaatcactcaaaatagcaatatcg
ttcttgagatagaaatctccaaaaatggatgtcaaatttgcgtccaataggatttgaacctataccaaaggtttagaag
acctatgtcctatccattagacaatggacgccctttttattctttattccgatttcctttttgactctcttgtcttgtt
cggaaaaaaaagaaagactatgtgagagaattttgtgaattgcctattggatgctatattaatcatattaattattcta
attattcatagaattattattcatagaattagaagaaaataatatgattaattagaatagatagagcgggtagcgggaa
tcgaacccgcatcgttagcttggaaggctatcggttatagtcgatgttgattcatcattttgaacatctctaattcaaa
accgaacatgaaactttggtttcattcggctcctttatgcaagatggatcaatttccaactatagatagaaataaatct
atctaataagtcaatgaaataaaaaaattccacccataatatctatgtcagcttttctctttgaatccattcaaaagaa
ttcgctttctagacaatccctctagaataaggaaaaggaataggatattctaattctaacaatattcctagttacttcg
ttctctatttctatttgaaataatccttaggattaggaaaagtattttgtttccaccgagct--aaaaaaaaaaaaaga
gatctcgatgtctctagtaaactaaaggcatcctttaatagctagtttgcttcaacctttcctatataaatataatatt
ttcatagctaaaaaaatggataacaat-----ataaaatattattttataaacaaaaaatggaagatttagttacgatt
agaaatccacctttctatctttatccatggatcttttactcatacttattaaattggaagtcttgatccaattcaaaca
aaaattatgtttcgcaatttaataatccaaatttccaatttctacttgacctttggatacaaatcacgagaatgtatat
ttttacccgaacccttccttgcgggataaaagatgaaatccttttaagaaataaagtttctgctcggactatgaatcaa
accgagcgaccccttaactatacaagggattaagaaaacgaatcacacttttaccactaaactatacccgctacaatgt
gattattgtatcaaaatacactttttgtcgaacacgacaatcggacgtaatcaagataggatcagaaaataatgatgaa
tattatagcattggcctgttttgtcagtcgacctaatcagattaggaaaggaaaagaggactgacaattcaaataact-
aaataataaataagacgttctttcttttgatggaggattttggccgggccggatacggctcgataaaacgatttatggc
atcacatagaaatgcattgcccaacaatccgcagttctattttttctttttta-------tatattacttaaaaaatag
gagttaaaaaaagaaaaaatcttagaattctaataataagaaatcacactttgattctctatgattcaattctatctca
tagatatggaaatagttcttaagtcggattgttgggtcaagcatttttgttttccaaatcaagcaaatttatatgattg
ggaacaaaaaaagggcccggctcggtactgaccaggccaggccgcgaaaagaaaataaaaaagatctttcggacgaata
tttttttattcgaaatatatctttcaagctttttcttgatctaaataggattgcttataaaagttatctatatatatat
taaagttgtatatatcatatattaaagttgtatatatcatatagtaaagttgtatatatcatatagtaaagttgtatat
atcatatagtaaagttgtatatatcatatagtaaagttgtatatatcaatctagtccaactacaactagcccaataata
aatattt--tcatagctaaaaaaaatggatacaatagatacagaggatattttttcaagcggtcctcttttgtgtaatg
gaagaatggaatatagtcattatccttttcaagttggagagatggctgagtggactaaagcgtcggattgctaatccgt
tgtacgactgtaccgagggttcgaatccctctctttccgttgagtatttggtattttatttacaaatctttccgttgag
tatttggtattttatttacaaattccaagtttcgaacccccgttttttggaattcatttttgatttctcattttttttt
tatcattaatatt------ttaaaattggaatttctaatttttatttacttttttgatttctatttaatagcgaaaatc
ctaagaacattcaaaaatgaagcaagtaaaaaaaaaaggactctttttcattcttattcttcacgtccaggattacgtc
ctggatcgttagataggaatccgaagatgaagagagaaacaaagaatatcaccactgtgtaaacaaagagtttgagagt
aagcattacacaatctccaagatcc--tttttttttttttgaaaaaaaaaaaaagagaatagattctccatttttataa
cacatatactattttgacaccactaaaggaaaggattttcagaaatgaaataaaaaaattctcagaaaattgtaataag
agttgattctttcattacaaaaaacgaccccctattgtgaggactctaataggatctttcaagaaacgaaatccgaatg
aaaaaatggcgcgattcccatttatcgaaaactatctaagaattgtttaaatcgagggttcattcatactctaaga---
--------------------cttatccgttgttagaatttgtttctcgaataactcatgtctaggatagtattcaagat
tttatcgaaaacttacagcagcttgccaaacaaaggctaagagcaaaaagaaaaggggtattactggcataacatctac
gattggattcaaaaaagcgtaggcctcgggtaatttggctaagaaaaaacgactcgaataaagatcggaattaagacag
atcaaactaaagatattaagcataacaaccc--tttttttttattgcacttggagataattgtattttgattgagttaa
tataataatcatagtagtgatatacgttaaaaattacgaaagtagggtagacccaaaatcc-ttttttttttttttttt
gaactcacccaatccaaaattattctattttcttttgcgaattgaagaaatcatcctttcatacaatatcttaattgaa
ttatatgtaatgatcaataaattcagtttcagtctatatctacatgtgtcaaaatcctaggaagagtatagtccgtcga
tatttgcactggaattgacgaataaccaataccaatactagtgttttgtagtatcgaatagaaattgaaatggggcgtg
gccaagtggtaaggcaacgggttttggtcccgctattcggaggttcgaatccttccgtcccaggaaagacatttttttg
tctttcatttctatatagaattttgtttttcatttctatatagaaaaagattgtc-----ttttttttttaagatttca
gagtagaatattgaatggatattatgtgattcttgtttctgattttgaatcattctatttttctgtgaatcatatcttt
ttcacaaattgagttcaaataagtacatggcaaaacaaaaaatacatacagatagacggagctgtatcgaagtgggagc
caggtaataagatagatcacaacacaaataagaatttgaaatcaattcaaagggggttgaatgcgactttcgtcgtata
tccattccctgacgatattcctattttatcttagttagttatttcgaattaattatggaccttataataagagttaatc
accaacggagcatcttaatt-------tcactagttgtgtctgtacaaatcggattaacaaatcatcaagttacatact
tagcacggtttttgtttaagcctcttttttaggtatttcaactcctatttcatttggctctaatacagaattggaaatt
ccccggactaatggagacgggggaattcgtgcatgctattccccttgcgtttaatcaaaattattgaacctccccaatc
aaagaaactgcgcgaaaaatgaggaaatgcttaatggattattatcgttctagtcgatttccgtgataaggtttttc--
-----------aaaaaaaaaatttttggattcgtgaatttgcaatgttcaacata----gaatat----aatattcgtg
taaatggagtccaatgaaaattgttcagtcta------tttgacaggggggattccttcttttttgtttcggattttcc
ttttcagtatgaaatgaaaaaaataagaacctccaatttactttccatcaagcttttttatgcattccaaaaaagaaat
tcgattatgttgacatataatat------------taatatgttgtcatattataatatatgtacaatacaatatggat
ggatgggtagattagaata------------------------------------------------------------
--------------ggttgacatagaatatgttgccgtattataatatatgtacaatacaatatggatcgatgggtagt
ttat-ggg-----------------------------------------------------------------------
-------------------------------------------------------------------------------
-------------------------------------------------------------------------------
-------------------------------------------------------------------------------
-------------------------------------------------------------------------------
-------------------------------------------------------------------------------
---------------gggttgataggatagcaaatgggctttcaattcggc-----------ggtcactacactagatg
atgaaatttcctattatta-cttcttatttttagttcagtacaagagaaataaactta------ttatttttagtgttt
actcagtatgatcaataataaccatcaagattccaataaccatccggattccgttctacaaaaactttatcctcaaact
tgcgaactttatactcaagcttgcgaaatttatactcaaatttgcgaaatggagtatcaacttttcgacattt------
----------atattcagctcgacggtttaagtctaagcgaaagcaaaatttatactgaacgtcttcgcgaaatgcata
ctcgctatcttcgcgaatttgagtatcaactttgccaaatttataatcaagtagcaaaaatggatactcaacttggcaa
aatttatacggaaattcacgaaatttattttcaacttggtacttgtatgtttaaaggggagcttttttttctgaacaac
aattcatacctccttctaaaaaaaattgatactcaacttcaggaaattaagactcaacttcaggaaattaagactcacg
ttcgcgaatgttatatgcaactttcttcttatattggtaaaaaagagggttgttctatgatccagaattc---------
---aagcacaattggtgctcaacttcgcgaaattcagattaaacttcgcgaactttatactccacttcttgcttatttg
aaggcatcagaccatgcgaaacgttggcatgatgacttcgatgatgactccgatgatgacgccgatgatgaatgggagg
tttactcggctcgtgactcggatcttgac--------------------------------------------------
-------------------------------------------------------------------------------
------------------------------------------------------------------------------t
gggatcttgactcggctgatgactcggctgatgactcggctgatgcctcggctgatgactcggctgatgactcggctga
tgactccgatgatgcctcggctgatgactcggctgatgactccgatgatgcctcggctgatgactgggaggtttactcg
gagggtgactgggatctttactcggctgatgcctcggctgatgatgcctcggctgatgactgggaggtttactcggatg
gtgactgggatctttactcggctgatgcctcggctgatgactcggctgatgactccgatgatgccaggtatgctgactg
gtatgctgactggtatg-atgaatccgatgatgacgatgagaaagatcctatcaagcctaccaagcctcaaaggagtaa
gaaaaagcctc--------------------------------------------------------------------
----aaaggagtaagaaaaagcctcttgaggataaggatggccaagatcaagatcctatcaagcctaccaaggctaaaa
ggagtaagaaaaagcctcttgaggataaggatggc--------------------------------------------
-------------------------------------------------------------------------------
---------------------caagatcaagatcctatcaagcctaccaaggctaaaaggagtaagaaaaagcctcttg
aggataaggatggccaagatcctttagat------------------------cctttagatcctttacctttagatcc
tttagatcctttagatcctttacctttagatcctttacctttagatcctttacctttagatcctttacctttagatcct
tta----------------------------------------------------------------------------
--------------cctttagatcctatgaagcctaccaagcc------------------------------------
------------------------------------tgaagggcctaaaaagcctaacaagtctaacgaggaagcggaa
gagcttgaaggggataataaggaagaccttgaagggcctaaaaagcctaacaagtctaacgaggaagcggaagagcttg
aaggggataagcagaaggataagaaagatgggattttcgtactcaattatgacgatgagtatgaggaagaccttgaata
tgacgatgagtatgaggaagaccttgaatatgacgatgagtatgaggaagaccttgaatatgacgatgaggatgaggaa
ga------------------------------------------------ccttgaatatgacgatgagtatgaggaag
accttgaaggggataataagcctcataaggaagaccttgaaggggataataagcctc---------ataaggaagacct
tgaaggggataataagcctcataaggaagaccttgaaggggat------------------------------------
------------------aagcagaaggaagaagaggagaagcagaaggaagaagaggagaagctgaagga--------
-ctgtccctggcactggtttcaccagatttaccctaagcattggggctgtccccaccgtaagcatcgggatcgcaagtc
ggttcccgctaaggagcgcgagttggttcccgctcagtctaccaagcgggataccgatccggattccgaggcgtctcta
aaatcgaactatgcgcatttatgggttcactgcaaactttgttctggattcaattataagaaaattttgaagtccaaaa
acaatgtttgtgaacaatgtggatctcatttgaaaatgcatagttcagatcgaatcgaccttatgcttgatccaaagac
ttgggctcctatgcatgaaggcctgctttctctagatcctattgaatttcattcggagaaagacccttataaagatcgg
gttgcttcttataaaagaaagacaggattatcggaagctattcaaacgggcagaggttacctaaaacgtattcacctag
gaattggacttatggattttcagtttatggggggtagtatgggatccgtagtcggcgagagaatcacccgtttggtcga
gtatgctaccaatcgagttttacctcttattctagtgtgtgcttccggaggggcacgtatgcaagaagggagtttgagc
ttgatgcaaatggctaaaatatcttctgctttatctgattatcaattcaatagaacggtattctatgtagctctcctta
catctcccactacgggtggtgtgacggctagctttgggatgttgggggatatcattcttgcagaacctaatgcctacat
cgcattcgcaggtaaaagagtaattgaacaaacattgaatattgaagtacctgagggttcacaaacggctgaatattta
ttcgataagggcttattcgatcaaattgtaccacgcaatcctttaaagggttctttgagtgagttatttaattttcacg
gttttg---------------------ttactttgaattctcaagtaattaatatttataattatttgtatagttagtt
tatctgaatcaaagtaaaaaaaaatgtatttttggtgaaataagattcaattgtagaaagaatcgtgcggacaattgtt
ttatattgatattcctgattactaatcaggaactccctaggaacaagat--aaaaaaaaaatgcatgcttatgcaatgc
gcaattccaattagtcaaataaatggaattttctttttcctttcttgtatagagtagaaagatactctttctactctat
ctcccgagaaatctttagtttgactaagaatccacgttcttggattgaatcct---------------------aatga
atctttcgggaactcgtttgtaataaatagaaaatccaaacggaaagaaaaatgagaattcaaatttgacgacaagaat
ggattctcctagatctatttttgtatttcatgtagaaagatgaagatgaataagtctcatttatttaattatacactcc
ttgcacttatttattatatatactcacttagatatacttagtataattatatacgaattataattatactaagatatct
ttataacaataccaggtacaaatattccaccgaggtaccccattctatgacagacttcccctctatttttgtgccttta
gtgggcctagtatttccggcaattgcaatggcttctttatctcttcatgttgaaaacaacaagattgtttagatccaac
gggc-----cctgatctattcttttcaattaagacttcgatatagataatacggatatctctttaatatagtagggtaa
tgcggcttcttgtgaacagaaacgaaggagctcttttgtatggctaaatagatgatatggataaatgagttatggctat
tttcatcggaatcggggcggatagctgaaatagaaagtcaatctatctatatgtagatagattcataggagatcataga
aattggatgttattattttagccctaaccaattcgatgaattacttcgcaagggttccatcagaagggcgctagttgat
gagagttacttcggaaccaaaaaaagaaaagtcaaatccatttggacttttttctaaattccaataaaatgcaactgga
tctagtatgatttggcgatcagaacatatatggatagaacttatagtggggtctcgaaaaataagtaatttctgctggg
cctttctcctttttttaggttcattaggattcgtattggttggaacttccagttatctcggtaagaatttgatatcttt
agtttcctctcagcaaatccatttttttccacaggggctcgtgatgtctttctacggaatcgcgggtctctttattagt
tcttatttgtggtgcacaatttcttggaatgtgggtagtggctatgatcgattcgatcgaaaagaaggaatagtgtgta
tttttcgttggggattcccgggaaaaaatcgtcgtatcttcctacgattccgtatgaaagatattcaatccatcagaat
agaagttaaagagggtatttatgcgcgtcgtgtcctttatatggaaataaaagggcagggggccattcccttgacgcgt
agtgatgataatttgactctgcgagaaattgagcaaaaagccgccgaattggcctatttcttgcgcgtacccattgaag
ttttttgaaatttactg-----gaagaataaactctttctccgcagtagggaaacaattcaagaattctcttttttgct
atagcatagcttcaagttttttcaaaacgtgcattcgagctaaagtaaagtagacgtatgcggaacagcgagaaaataa
aacgaaactttttttgttcgaaaatcattcaaaaacgagtagcaaatcgaaataatggattcatctagcatatcaaaac
atttcggactaaagaattgatctttttattttcaataggaattaattgatacgttagatgcagatagatcttgtcaatt
ctctctc--ttttttttctttcttttggggttggatctcttataacgagaacatttatgtattgtttttccactcattt
gggatcaaaacaatattcttgagaaatcgatttccatttttcctggattattactgtgggtaaccaacgca-ttttttt
tttttcgaaatgcaattttttctattttgatagaaaggggattcctttggctggaaatcaaaataatattcattactgg
acgtggttctttctgggattcattgaaaaagattcgaatttgatccattgaggtatctggaaacaagattttttgaatt
ctttttgcattcgaagtgggctcttattctatttctttattctttctagattccagtactaaccgccgaattccaaatc
aaagtggggaatagattcacaggctcgcggccttggaatagaacttatggttgatagaaaaagattagatcgcagagat
tcgtcgaagggggtgggttcattaacaattcaaattcacagatg-aa-----aaaaaaaaaaaaaaatttcttccgctt
ctatatcttacagctatagtcttttttccctggtggatctccctcttatttaataaaggtcttgaatcttgggttacta
attggtggaatactacgcactcggaaacttttttgactgatatgcaagaaaagagtattctagacaaattcatagaatt
agaagaactcttactcttagacgaaatgataaacgaatacccggaaacacatctccaaacacttcgtataggaatccac
aaagaaatggtccgcttgattaagatgcgcaacgaggatcatatccatacaattttgcacttatcgacaaatataatct
gtttcattattttccgcggttattctattctgggtaataaagaacttctcattcttaactcttggatgcaagaattcct
atataacttaagtgacacaataaaagctttttcgattcttttattaactgatttttgtatcggattccactcgccccat
ggttgggaactaatgattgcttatgtctacaaagattttggatttgctcagaacgatcaaattatatctggtcttgttt
ccacttttccagtcattctagatacaatttttaaatattggatttttcgttatttaaatcgtgtatcaccctcacttgt
agtgatttatgattcaatgaatgactgatactattttacataagcaaaacgtttcaagacgtacttaccctttcgaccc
ggacgaggatttctcctactccaatattccagtaaaccgatttcagtaaatagcagaattgtggatagggactatacaa
gcaacccacctaattttattgtagaaattttcgggatcaatgattggaccgtgcaaatgaaaaataccttttcttggat
aaagaaagagattactcgatctatttccctatcactgatgatatatatcataactcggacatccatttcaaacgcatat
cccatttttgcacaacaggggtatgaaaatccacgagaagcgactggacgtattgtatgtgccaattgccatttagcta
ataagcccgtggatattgaggttccccaagcggtactgccggatactgtatttgaagcagttgttcgaattccttatga
taggcaagtaaaacaagttcttgctaatggtaaaaaagggggtttgaatgtgggcgctgttcttattttacccgagggt
tttgaattagccccccccgctcgtatttcacccgagatgaaagaaaggataggcaatccgtcttttcagagctatcgcc
ccactaaaaaaaatattcttgttataggtcccgttcccggccagaaatatagtgaaataacctttcctattctttctcc
ggaccccgctactaataaagatgttcacttcttaaaataccccatatatgtcggcgggaatagaggaaggggacagatt
tatcccgacgggagcaagagtaacaatacagtttataatgcgacagccgctgggatagtaagtaaaataatacgaaaag
aaaagggggggtatgagataaccataacggatgcctcggatgggcgtcaagtggttgatattatcccctcaggacccga
acttcttgtttcagagggcgaatctatcaaacttgatcagccattaacaagtaatcctaatgtgggtggttttgggcaa
ggggatgcagaagtagtacttcaagatccattacgtgtccaaggccttttgttcttcttggcatctgttattttggcac
aaatctttttggttcttaagaagaaacagtttgagaaggttcaattgtctgaaatgaatttctaggttcgcagatttat
caacattaagttcgtaaaaagaatcaaactcttgttggcagttatctcatgtatgatccaaaaaattatgacaaacttt
cttcttctttctattctttttctacccggtgctggcaattagttgtaccgcatttctagtcatagtagattgtgaagaa
gaccatttgactttctttatcccttcttttttttcaagccaaatcaaattggagctgcacgactatgtcat--------
------------------------------------------tattctcagattgaaatgccatagccatagaatgtat
caaaagttttctattctaagaaaaccaaatcgaaaattccacaggatactaatcataagataagtaaggggagacgtta
aagaaaagcattattcgtcttcttagtctttgacacaagaaaggaactttacccattcctttcttgtgtcgtactggtt
ttgatcctcaaaaaggactatactggtcttaccgatcactgttctttggttccgctttttacaggtctctcagaacctt
ttttcgatagaaatatttattacgtatttatttcatttaatgaatatcaaaaatgaatatcaaa------agtgaacaa
acaaaaaaagaaagaaaggaaaatttcttgagaaaatggaacttattcgatgaacttataaaaaaaattgcaactttga
tttgatgagctactaaatgaaatcgagctaaatagggtaagggtctctcagaaaggaattctatcattgtcatccagga
aaactaaattgatcaattccttcgtgcttctgactttgaaagtctctatcaagaatattatcaagtaagagatgtttta
aatcacttcctaaagttttcaaaaaccattattttctcagaaaaaaatgaaaggcagttttgaaaacattggggaaggc
gatccattttctcatttagatgaacaaattttgcattatgaaagcttaagaacac-ggggggggtcctgcattcttaag
ctttcgtgtctgcaacttagttcatcggattcttatatttattattacagagatgagcctaacccggagtatgcaccat
aaaagaaaatacctattaaaccgatcacaagaataccggctacagtacctattatccaaagaggaatccttccagtagt
atcggcca-tttatcccgcttccctccaccatttcatcaagttgtcatgctagagacataaacagtcatagataagtat
tagatacgatccttccgaatgggataagagaatttctactattagttcgtattctttacgtaaacttaattgaagaaat
aattggaaaataaaacagcaagtacaaaaatgagtaataacccccagtagagactggtacgattcaattcaacatcttg
ttcgttcgggtttgattgtgtcatagctctataagttgtattaggtttatcgttggatgaactgcattgctgatattga
ccccaaaaaagaaacggtaggtacagctagtccatgaacagccaaccatcgcactgtaaaaattggataggttcgatct
atagtcatttggtcctcctaaaaagatctactaaattcgtcgagttgttccaaagagtcaaaacggccagttattaatg
gaattccttgtcggctctctgtaaaatattcgtttggacgagggcttccaaacacatcgtaagctaaacccgtgctgac
gaataaccaacccgcaatgaatagggagggtatagtaatgctatgaataacccagtatcgaatactggtaataatatca
gcaaaagaacgttctcctgtgcttccagacatgctgagctccacatattcttgtacaattaaagggggatcgattccct
aaaagatgatatcaggcaatgtaaattcgctgagtggcatctttgtgagatcgtcaatatagtacctagggtgtttttc
gagtataccgaatcagtatagctatccttcttctgacacagcaatgcaattttcatcagtagcaaaatgaagtactaga
gaatttctttattcttttcttgttggttgtcgaggtagaatcgtgcatgtaccattgaatgcccaatttttcaaattta
tatcggataaggtttctttcgcttccggctaggaaacttaagctaggataaaatgtgaattgaatccggggggttgctt
tctaataagtgatgagggggattctcatatttgggataattcaattagatgcgaaattgaaaaatatcccttgctgtag
gtgtaaactgtagaagtttttggtagaatc-tttttttttttttttcattttcagaggaattggttattcgtagagtaa
gaagtaagcgtaatatatagtattgatactagaaagagaacaacgaaaaaatagacttgtaataatcaagaattgtgat
acacgcattgttttgttgtattcgattgaaaggttgtttcttgaactaattacgagagcggcggcggtttaggatatga
aaagacaatttcgaatcatctaata----ttatctaataaatctagaaaaaatgtataacttcgaaaggaaaatttgta
attactggtctcagaatctatttggacgaaactaaagatttgattttcttgattgatctgatcgtgcgataccctttct
aaactcaatttcatttccatttcctttatttgtttgaatattatttgc-ttttttttttcattttgactcattaaattc
agtagcagtagtagttcacataatatctcaaatgaaaggtattcgagggtcactttttattgtattgtactgt------
-----aaaataaaaaaatagattcaatacg--a-----aaaaaaaaaaaaaaaaaaaaaaagatcaaaatcgaaatgat
tttctaattttgttccgtatgaattcaaaaaagtttgattttgtgaatgattacacgccgcccctcttccttattattg
tttcaatattggtttcttcaagagttggctaagaaataccgcgcttcctaattccgggatgggtagatgttacaaatga
ttaattgatttctttttctatctcccatcctctcttctctctttttgttaataccgtttataatgattgatgagttaac
aactgggatgtgaactttttctttcatttcaatattggaaacttaggaaagtgctttctcaacatatggataaaaaaag
aacatatttcatttagcccctggatccttatgcttactataactagttttttcggttttctactagcggctttaactat
aacctcagttttatttattggtctgaccaagatacgacttatttgaaattaattgactgaatagagctcataaaaggaa
atcttttggtggtattctatggttcct----------------------taccgcgtcaatttccaattagtgctcgtt
gagattcatgggcaatgcggattactatttagggatagatattacctctcctttttcctttcaaacaaattcaaatgat
tgaagtttttctatttggaattgtcttaggtctaattcctattactttagctggattatttgtaactgcatatttacaa
tacaggcgtggcgatcagctggacctttgattaattaattaacatcttttttggattgacctcctgtgaattaaagaaa
agaggagttcaaatagtgtctcgtcttaacctaaccaagacccgaatcacgctctgtaggatttgaacctacgacatcg
ggttttggagacccgcgttctaccgaactgaactaagagcgctttctaatcccaatagctaaggctgtatgtaaggacg
aatcttttgttttgtaatcccaatacctcttgtatgctatcatatagcatacatatcttatatatacctagactaaaaa
acgattctgtatgcatgatttgaatcaatttcaatcgttactgctcagaggagaagtaataggtagggatgacaggatt
tgaacccgtgacattttgtacccaaaacaaacgcgctaccaagctgcgctacatccctttcaattggtcggctgtgtca
ttgtagagaattcctgtcttgttttccaaatccttattttttatccttagccatatccattgatatacaagttatcttg
ccatttctttttttggtctcatataacaaccatctaataatagaaggcttatatatcta--atatatatattattagtg
att------------------------------------------agttattcgaagacttatat--------------
-------------------------------------------------attattatatataatatatattagatgaat
cgtaaaaaagaactcaaaatgaatgttttgggggaatactcgtttggaaagggctgttttttcggttttaagaaagggg
acaccattatctaacgaatccgtgtacatttcaattggaattaggaattccgtgtacaaacccaagtggttctttctta
tcgtaactgcttccatatacatccgagcccctatggattacaattatacattacaataaagaaggaggattttcaatgc
gagatctaaaaacatatctttccgtcgcaccggtactaagtgctctctggttcggggctttagcgggtctattgataga
gatcaatcgtttcttcccggatgccttgacattcccctttttttcctagttattaactattgacgtgggaggtggtgaa
gaagattagagatagaatcaaaagatcttttactaagccctccccctcttttcttgtatctaaaatagaattcgatccg
attaagtacaataaagtaaaggaggaaagagaaataaaaacgtagattcaaccccggcaaaatttggtttacgcatcca
attcaattgataaaaaatatcgtgagagcgcaaatttgtctaaa-----------------------------------
-------------------------------------------------------------------------------
---------acaagaatatcatacaagatattgaaatgaaataagactatcttcgaatagaattctattgtaaatagaa
ctaaatgaaagagagttagaaatcgttattttacttttttctatgtatattaatttctatgtatattaatttagattat
ttttatttatttaattgaatattac------------------------------------------------------
---------------ttactatattttgttgtgattgcaacgaaatctttgcaaatttctagttagagcaacttctatt
tctttttttccttcc--ttttttttacctttagatcggaaaaaagaggggttggttaaatcaaaaactcaaagggggtt
tatgttatggccaggggtaaagatgcccgtgtaacggttatcttggaatgtaccaattgtgttcgagggggtgttacta
aggaatcaacgggtatttccagatatattactgaaaagaatcgacacaatacgcctggtcaattggaattgaaaaaatt
ctgtccctattgttacaaacagacaattcacggggagataaagaaatagatcgaatcaagagtcaagtgtctgt-----
-------cttttttttacaaggaacatgaaaagggacacaccgtattcttaattgttatagggaacaggatttctagaa
tctatgatatggcttaaatctctaataacttttctagaatagaaaaaagaaaaaacgaaaccctttccttttgtcattc
tcattttttttggatcagattcaactagtattttcaggataaggactaaacaaaccatggataaatccaagcgactctt
tcttaaatctaagcgatcttttcgtaggcgtttgcccccgatccaatcgggggatcgaattgattatagaaacatcagt
ttaattagtcgatttattagtcaacaaggaaaaattttatcgagacgggtaaatagattgactttaaaacaacaaagat
taattactattgctataaaacaagctcgtattttatctttattaccttttcgtccgaaggcgca---------------
-------------------------acggtttaaaagaagccagtcgaccgcccgaactgttggtcttagaaccagaaa
taaat--aaaaaaaaaagcttactcctc----gattgaattagttgagagtttgtttgaaaaattcgagaatccaatct
tgcttagattgttgtattgtaagaaaaaacaagaatgtgggaacaagaaatctttttttattggatattggacgtcttt
actgattttattttgagcggctttatcatattctcttttttatcatattctccttatcctattaatttctactctacct
tcccggagttcattctccagcgcactagatttccaatattgtagcggattcttgccaatctacttcttttaggatctga
ttggaaatcatataaagacaattcctatttaatatagctagttgggcaagcattttacgattaagaaacaactgcctct
tgtacagattgtgtattaatttactataaatagaggatctcccattctcgcgaattgctgcatttattcgagtgatcca
caaacgacgaaaatctctcttttgtctagttctatctcgatgagacgaaaaccaagctcttattctctgttgaatgatt
gctcgagtcaggtttccacgagccccccgccagcttgatgcaaagaaacgcgtttttgttctacgtctacgagctatat
atccccgtctaattctggtcattgaataaatgaaactttaatgaataactaatcaa-----tttctttcagttattctt
ttcctctttcctagtttcttaataacaaaacggattcttccaacgtataaaacaaaaattccaacggctttggctacta
taaccttcccgaccacgatttttc--tttttttttttatcggcatttcacctcgaaataagaaattgtattgatactcg
gtattaaaaaacataaaagataaaaaaatac-----tcaatagaaatgaataaagaaatggtgggttccttcgtttcta
tggttacgtcttaaacggtgaggtcctctctatacaccggagccccttacttcatttaatcaatgccattgggaacgtg
tacagttcacattctctggctctacccatgaattatctagtcataggtctttcacaacgagacctacctatacagtaac
gatattgaattatgaagattagctgagtcgctgacccttttagtccgttttttccaatttttccaaagtagaggcatga
gatttctgctttgaaaatggcatttcccccgcttaatggataaccatttgttaccaatggggaattttttcatcttcaa
ttcaaaattgaaatgattggatttgcaccaatggaaaccataaattccaacacgctagaatatatcttttttttatgtc
ttttttagtgaacggcccttgcttccattttatcccattcacaggtactgacattgagacttgaaaatgagtttccttt
attttgtccgagcgaggatctgaacgagtcgcacatacaccctagtacatgttcctcggcgctgaggacatccccgcag
ggcgggcgatttcgtgacatttctgattggctgtcttgtgtttctaataagttgtttaatagttggcatcttgaatcgt
atccat-----aatgagtgggtgggtttagatcaatccaaacccggtctgcttaggaacaattaggaacaaccgtcgac
attatgaaactccgcggttgtgattaggagaaggtaagggacgtgcaatcaaaacatctcgtaaaaaagaatttaaatt
aaaatggatgttttgggagaatgctcgtttggaaagggctgttttttcgtttaggcgacaccattatctaacgaatccg
tgtacatttcaattggaattaggaattccgtgtacaaacccaagtggttctttcttatcgtaactgcttccatatacat
ccgagcccctatggattacaatttatacattacaataaagatatacactacaataaagaaggagcaagtgtttcttccc
agatgcgttgacatcgcctttttttccttttttttttttcgtagtcattttaaagggaaaacgaaaggcaaacttatcg
caattttgggggtctggtttcatccggtgcgtcggggtcgagcgaattgtcctgactagcactttcatccggtgcgtcg
gggtcgagagaattgtcctgactagcactttcagcccgtagacgagcaagaagattttgaatccctatatcatcaacaa
ttccataatatttggcttcggttgctgtcataaaataatttctttccaaatggtcgtttagaacctcccggggtagcct
tgttctttctagataaacccttatgaccattttgcgaatgtcttctacttcccctgagtccagttgtacctctagcgat
tggtctttgtgagtataatcggactcgggctgatgtatcattaccctaccgttagggcccattaggcgtttggacgttt
ctccgccgaccagtagaaaggatgccattgaggcgagtacccccaggcctagtgtatacacaggaggtgttacgtattg
catagtatcataaatgagtaatccggctactgccagcccgccgggagagtttataaagaaataaagattttgagtcgca
tcctgtatggtgagaaatatcatcagcccagcaatgtgattcgcgacctcgaagtgaattgcgtcgcctaaaaagatgg
atctggttcgataaagtacgttatacaggtcaacccaagtcgcgtcgtc---ttcctcttcatcttcttcgtctccgtc
aagcaggaaagggattttaggcataccaatcggcataaaaataaaaagcgagcaaga-----aaaccgcgaccctaaaa
gaagttaaagaagttagagtaaatgttttgttatcggccttaggcgggtcgggctctctcatgtgtaatcaacccg---
-------------------------------------------------------------------------------
--------------------------------------------------------------cccccattgcgtattgg
tacttatcggatatagaatagatctgcttctcattgttcctacgaaccgaattgttacgtttttactaaaaaaacaaga
atataacaactattaatcctttctccgagagaatccaccgaaaaggggaggtccagagcatcgtttttccaatgcaata
aagttacatagtgtctatttttcgttgataaaggggtatttacatgggtttgccttggtatcgtgtgcataccgtcgta
ttgaatgatcctggccgtttgctggctgtccatataatgcatacagctttggttgctggttgggccggttcgatggctt
tatatgaattagccgtttttgatccctctgaccccgttcttgatccaatgtggagacaaggtatgttcgttataccctt
catgactcgtttaggaataactaattcatggggtggttggagtatcacagggggaactgtaacgaatccgggtatttgg
agttacgaaggtgtggccggctcacatattctgttttctggcttgtgcttcttggcagctatctggcattgggtgtatt
gggatttagcaatattttctgatgaacgcacaggaaaaccttctttagatttgcccaagatctttggaattcatttatt
tctttcagggctagcttgctttggttttggcgcatttcatgtaacagggttgtatggtcctggaatctgggtgtccgat
ccttatggactaactggagaggtacaacctgtaaatccagcatggggcgtagaaggttttgatccttttgttccaggag
gaatagcctctcatcatattgcagcggggactttaggtatattggcgggtctatttcatcttagtgtccgtccgcccca
acgtctctacaagggattgcgtatgggcaatattgaaaccgtcctttccagtagtattgctgctgtcttttttgcagct
tttgttgttgctggaactatgtggtatggttcagcaactacccctattgaattgtttggtcccacccgttatcaatggg
atcagggatacttccagcaagaaatatatcgaagagttggcgcggggctagccaaaaatcaaagcttatcagaagcgtg
gtctaaaattcctgaaaaattggctttttatgattacatcgggaataatcctgcaaaagggggattattcagagcgggt
tcaatggacagcggggatggaatagccgttgggtggttaggacatcctatctttagagataaagaggggcgtgaacttt
ttgtacgtcgtatgcctactttttttgaaacatttccggttgttttggtagacggagacggaattgttagagccgacgt
tccttttagaagggcagaatcgaagtatagtgtggaacaagtaggtgtaaccatcgagttctatggtggcgaactcaat
ggagtcagttatagtgaccctgctactgttaaaaaatatgctagacgcgctcaattaggtgaaatttttgaattagatc
gcgctactttgaaatcggatggtgtttttcgtagcagtccgagaggctggtttacttttgggcatgcttcgtttgctct
gctcttcttcttcgggcacatttggcacggtgctagaaccctcttcagagatgtttttgctggtattgacccggatttg
gatacgcaagtggaatttggagcattccaaaaacttggagatccaactacaagaagacaagcagtctgatacaggattg
catttctatgttattttttttttctttattttgttgatttcacataggttaaccgaaaaatcttcttcgccttttcttt
gaccctttctttttctttatcggagagataatctcaaataaataggtacggaagttataattgtaagtaaagcacgatc
gaatttatggaagcattggtttatacattcctcttagtctccactctagggatcatttttttcgctatcttttttcgag
aaccgcctaaaattcaaactaaaaagacgaaatgatttttgattatatcaattgaagagcctcccagcattgggaggct
cattacttcaactagtccccgtgttcctcgaacggatctcttaattgttgagagggttgcccaaaagcagtatataagg
cataccccgtaaaacttacaagtaaaccagatatagagatggcgactagggttgctgtttccattattagataatttca
agaacaaaaaaatggatctcggaaaaagcgtttatttacaacggaatggtatacaaagtcaacagatctcaattaatac
aaaataggatgtatggctacacaaactgctgaggagagttctagagctagaccaaaaaaaacaggtttaggggggttat
tgaaaccattaaattcagaatatggtaaagtagctcctgggtggggaactacccctttgatgggtcttgcaatggctct
atttgcggtattcttatctattattttggaaatttataattcttccgttttattggacggaatttcaatgaattagatt
cacaataaccgcgaattcttagctttttcaatacaaaataaagcatttcggttttggattttgatctcattctattttt
ttgttattggtagttcgatcgtggaatttctttctgtatttccggaatatgagtgtgtgacttgttataatggatctta
ttgatagtacagagagtgggtctgtcatcttgatatagatggttttacctcgtcggatattcattctcgtatctggagc
acggaatagatgaaatagatccaaaaaatatatatattcactatgattcctacttaatattcacaccccgtgaccggat
tccaaaaaaatttccaaagagttataaatcgaaatctttttcttttctttttaaacccccctgttttattttgatccaa
gtaaaaaactttctttggatttttcgtcattatatctatcattcaataagtgatgatccaatggttcttactcagggaa
tctttggatttcgtttgaagttttattgaatcatcgcggttcgagtatgaatctggggtttccatcgattcatagggtc
ttaacaagagaattcctatcattaataaagaaaacaagagtaaagctgcattacacaaaaaaaaacaaatcaaagaaat
aggtaaatagaagattcaagaggcctggaacgagcaactgagctgacttgaaatttgggcattatgaccacaaaaaaga
gctttcggatttttgattttgactctttcgtattttcccagaagtgataggggttgattacgaagtttcaaacgttcta
ttccatatcccctgtaaccaaagcaattttggggttttttgtttgagctgtacgagatgaaattctcatatacggttct
cagagggggagtccctttggtttacctatctcaataaagtctatgattggttcgaagaacgtctcgagattcaggcgat
tgcggatgatataactagtaaatatgttcctcctcatgtcaacatattttattgtctggggggaattacgcttacttgt
tttttagtacaagtagctacgggatttgctatgactttttactaccgcccaacagtcactgaggcttttgcttctgttc
aatacataatgactgaagctaactttggttggttaatccgctccgttcatcgctggtcggcaagtatgatggtcctaat
gatgatcttgcacgtatttcgtgtctatctcacaggtggttttaaaaaacctcgcgaattaacttgggtcacaggcgtg
gttctagctgtattgactgcatcgtttggtgtaactgggtattccttaccttgggaccaaattggttattgggcagtca
aaattgtaacaggcgtgccggacgctattcctgtaataggatctcccttggtagagttattacgaggaagtgctagtgt
gggacaatccactttgactcgtttttatagtttacacacttttgtattacctcttcttacggccgtatttatgttaatg
catttcctaatgatacgtaagcaagggatttctggtcctttatagaaaatatagagcctagatatttgtaatcaagcat
ttctcacttgaggaggaacaatagcatttcattgctacaaatatggattattgaaaagaataagacatgtatttggata
tttcccttcaactagaactatttgtgtcaaataacgaatactatattgtctagttgaagggaattctccgaagagaaaa
tggattatgggagtgtgtgacttgaactattgatcgggccgcgcagatggatatatgcccttacttatctgccacattg
aaatttacaaccaaatgtgtctttgttccaaccaccccgtataagccccatccagaggataggctggtttgtttgaaga
gaatcttttccatgatctagtatcatatccggccatatcgtacatgagcaggctccgtaagatccatagaataagtgat
gggccctaagacagattttgttttagctatttgacttacgtaatagtatagaaatgcagccatttcctctgcatcaacc
tgatttaggatactatcggagtgaaacaaggggtctaaagaagagcagaggttagactctattagtaacaagtaaatcc
tttgtatggaatggaaatttttgggttggggataaaggaaaattgcaaggtctgagacaacccagaaggcgcttgatta
ggatgaactttgtaagcttacttgggtattgagcatttacgtgtaagaactaaattccttgcaatgggtagttgcaact
gcgaaaaacggaatccggtccattttttattacatggattcattcatgtaggtgtgtatactatattta----------
--aatttagttcgacttttttttgactatatcgatttagttgatatggatccatttggttcctttgattcttgctcgag
ccggatgatgaaaaattatcatgtccggttccttcgggggatggatctttataaattcacctatcccaataacaaaaaa
acctgacttgaatgatcctgtattaagagctaaattggctaaggggatgggtcataattattacggcgaacccgcatgg
cccaacgaccttttatatatttttccagtagtaattctgggtacgattgcgtgtaacgtgggcttagcgattctggaac
catcaatgcttggtgaacccgcggatccctttgcaactcctttggaaatattacctgaatggtatttctttcccgtatt
tcaaatacttcgtacagtacccaataagttattgggcgttcttttaatggtttcagtaccttccggattattaacagta
ccttttttggagaatgttaataaatttcaaaatccattccgtcgtccagtagcgacaacggtctttttgattgggactg
tagtagccctttggttgggtattggagcaacattacctatcgataaatccctaaccttaggtcttttttaaattgattc
aattgtgaaagaaaatagcacggcttgcgtatctagggaatcgtcgctttaaaattaaagtcaattttccctagataca
cctattcacttcaattcaattgacttccggatttcttccgaatatataaattattctaaagattcaaagccca------
------------------------------------------------------------------tttcatctttttt
ctgtcctttcgttttgtttagaaaaaaagatgaaataaaagcattttccacgttttcttcgttaaatcggttatgaaat
gctttttctatttctagaatgtccaagatctgttttacatcttctatacgaaaatgtttcattttcataaggtcttctt
gactcttattcaaaaggtccgataatgtatggatcttggaccctttgagggaattatagatcctggggggcaattctaa
ttggtcaataaaaatagatttcaatgctatttcgtttttcggtttccttagcttagctaattttttatgaaaagtaaaa
agggggaaagtcacattgtacttattctttcctaaatgtaagttttcttcttccgcatgcagaaagggaagaaataaat
caattaaattccgggaggcttcgtgaagtgcttctttaggagttaaacttccatttgtccatatttcgagaaaaagtat
ctcttgtttttcattttgattcccataagaatgaatactatgattcgcatttcgaacaggcataaatacagcatctata
ggataacttccgtcttgaaagttatttggtgattttatatgatatcctcgattcctctcaatttgtaatccaatacaca
aatgaatcggttccattaggctagctatatgctgtgtgttatcaatgatttccacagacggtggtaataggatgtcttg
agcagttacacacccgggacccttgacacaaatagacgcgttacaagttccatacaaattacttctcaatacaatttct
ttcaaattcattaaaatttcatgtactgattcttgaatacctactatggtagaatattcatggggtattttttcaaatt
tggcgcgggtgatacatgtcccttctatttccccaagtaaagctcttcgcatcgcaatgcctattgtatcggcctgccc
tttcataaggggggaaagaataaagcgtccataataaagacgcttactgtctactcttgattcaacacacttccactgg
agtgtccgagtagatactcttactttctctcgaaccatattaataggatttgattagatcattgaatcatttatttctc
ttgaaatcgatttccgtttgatttctacacacgcctttttttcgggggcctacagccattatgtggcagaggggttaca
tcacgtatacaacttaatcgtataccacttctacgaatcgctcgtaatgccgcatctcttccgagaccgggacctttta
tcctgacttctgctcgttgcataccttgatccactactggccgaatagcatctcctgctgcggtttgagcagcaaatgg
cgtcccttttcttgtactcttgaatccacaagtaccggcggaggaccaagaaattacccgcccccgcacatctgtaaca
gtcacaatagtattgtggaaactcgcttgaacatgaataaccccctttgggattttacgcgtactcttacgtgaacgcc
tacgcgcattcctacgtaaacgtaaacgtaaacgtaaaccagcgcttggtatagattttgccatactttataatcgaaa
tcagaaatatatggatatatccatttcctatcaaatcaaaggaaatccttttttgcatcggatcctatcctttacgtta
gaaagtcctttttaaacagattagccttgtctttgtttatgtctcggattggaacaaattactataattcgtcctctcc
tacggatcagtcgacattttgtacaaattttacgaacggatgcccgtattttcataattgtcgttccttaacttaattc
caaatatgcttattggaaggaaataagtttcttgaaattttgaacctcaaattctagctccatgaggggaatactgaag
ttgaaaaaagcatccaatctttcgaatacttgttgcggagtctataaattttatacgttttatggttgaagcataacgc
cttacttcaatttggactcgactccctcgtcgtatacgtatcaaactaagattccgttggatcctttctgaactagaac
ctagaattcgatcttcattagctaaatgaaatctgaacataacattaggaactgattccgaaatgaaaccttcatgaat
cgcttttttcgagcattctaagtaaaacccttagaagtattaactaatagagaggagtgagacccacttctccgaccct
ttttcttttccaaaaaagattaccatatataacacaaaatttctccgccgattccttctagtctagcctctcggtctgt
cattatccctcgagaagtagaaagaattacaatccccatcccgcctaaaattctaggaattttttgatagttagaatag
actcggaggccaggtcgactaatccgttttaaatttaaatttaaaaaagttctagagggagagggtcctttcctattcc
ttctatgtcgtagggttaaaaccaaaaaagatttcttgttttcctggtgttttcgcacgttttcgataaaaccctcccg
taaaagtattttaacaatcttttcggccatgttagtagattctattcgaaccgtcccttttctattcatgtcaacattt
cgtatagaggttattatgtcagcaatagtgtccctacccatgataaactaaaatgattgttgtctcctatttttgatat
aatcaacatgcttttatttcaaaattgg-----------------------------aaatagataataaaaaaatgag
ttaatagaaatagaaattatgctgtattagtttcaattctttaatatcttattgtctttaatatcgataatatcttatt
gtctttaatatcgattttttgaatatcaaatcgattatagctttccaaattctctattatgttatagaaaggtatatgc
gtaagatacaatctaatggactaattaatctatttcattcaaatactatgtataatagaactatactagtcggcatgat
cttataatacctcaggtgctaatgaaactattttagtgaaacttaactctctcaattcgtgggcaatcgcaccaaaaac
tcgggttccttttggatttccttcttgatcaatgacaacagcagcattgtcatcatatcgtattatgataccgtcgtca
catttaagttctttacaagtacgtacaattacagctctgaccacttctgatctttctagggaggtgcttggtaatgctt
ccttgatcacagcaacaataatgtcaccgatatgagcatatcgacgattactagctccgatgattcgaatacacattaa
ttctcgagccccactgttatccgcgacattcaaacgggtttgaggttgaatcatatcatttttaatctgttctttcaat
gcaaagtaaagaatgaagt--aaaaaaaaaaaaagaaatattggttgt--------aaaaaaaaaaagacactcgcaac
tgttttttatccctaagacttttttctttgattctacgttcctatcctgaaataatgaattgagttcgtataggcattt
tcgaggctgctatagaaatcgcctttctggctatattttctgcgactccacccatttcataaagtattctacccggttt
gacgacagctacccaatattcggggtttcctttacccgaacccatacgtgtttcggccgctcttaacgtaacgggtttg
tctggaaatatacgtacccatgtttttccaccacgtcgtacatttcgcgtcattgctcgacgccctgcttctatttgtc
tagatgtgatccacgccggttcaagtgcctgcagagcatatttaccgaaacaaatacgattgccgcgataagatatccc
tctcattcttcctctatgttgtttacgaaatctggttcttttggggttatagttgatggttctttcgcaattccacctc
tactccaaaaccggacatgagagtttcgtctcatccggctcctcgcgaatcaaaggattcaagttgaatgaaaatctac
tctggattcttttttgagatttcatctaatctattcgaaatttctatatcttgtttggatatccacttcaagatgtatt
tcatttctcgattcttt---------------------------------ttttctttttataaaataatag--atata
tatttgtttggagaatatatcgataaactagagaatctattctctaatgttgttttttataacgaatccttattttctt
ttgccttgtctcata--------------------------------------------ttatcatattggatagaaca
agattgagtaatctaataaaacccttcgcgggcgaatattcactctttcaatatctacttcagttgtagggttagctca
taatttctcggaataaatgaattgttccccggttcggtccgccatcccacccaatgaattattaggattcgtttttcaa
gagaatcctctgtagtcacgggttccgtcgttcccatcgcttctcaattaatggttaggtttgaattctacaatggagc
ctttcgtggaatttgttcttgagtcaatcttctcagtctttattggctccaggctcttgatttttttctaggaatcgat
tcatctagtctagttatgggtgaatcggtattgatgctttataacactgtcttttatgagatgactcagaaaccttaca
tatattggaatggtatatcattgatattcttgttctttctttctctcacccttccatttatctatatccttttcttttt
tagattcttttatatacatcaattttatatacataaagaacataatttgatacat-----atataaagaattcaattgg
gttttcttttgtttatgcaaaaaagatttcagctgctacaatgatatgaccgctagatcatatcttgactggtttttgg
tatccagataatgcgaagcgatgagttggttattagtccatagtaggggtcggtccatttttttgaatcctattcctct
aaaacaaccaacgagtcacacactaagcatagcaattatataaacgtatcaatcaaattttgattcaatcttatactta
tagaattgttcatttttttcctttaagagaaaaaaaaatgaaaggaacgagttggttgtttttttctcatttaatggat
agagtgtaacgacaagtaaagtcttcctatccctcctctctaatcctctctaaatatccaaattttgatgcctaatagc
ccatggatagttcggactgtatagacacaataatcaattttagctcgaatggtttgtagaggaacccgaccttctttca
tccataggacacgtgctatctctcctccgttgatgcgccctccaatttgtactcgaattccttttgtatccgcctgttc
ggctaattcaatagccttttggattgctttgcgaaaggaaactctattatttaattgtccggctataaattctgccaga
atattggggtctccgtagggttttgtaatttttgtaatagtaatgttgatttttcggttcacagaattgatttcttttt
gtacaatcctctgtaattcttcgattcttcgtgtcccatcttctattaataactttgggaatcccatatagattttgac
ttgaatcagatcaattctttttcgaatctctattcgggcaatcccctcgacacccgaatccgaggatatttgcatattt
ttttgtatataattttggatacaatctcgtattttttgatcttcttgtagaccgtcagaataatcttttggttgtgcaa
accaaatcgaatgatgactttgagttgtaccaagtctgaaaccgagtggatttattttttgggccatagtccctcacta
ttatagatatcatgatatgtcatatttttgtcctta-ttttttttcccacgcgtctttttttaaggagaagaaatcttc
ttcaaattcatcgaaagacgtatcttgcaatacaattcttatatggcaagtgggtcttcttattggataactccgtcct
cgagctcgcggttttaattttttcacagtagtgccttcgttgacttctgctttactaataactaaagttgcttcattga
aagacatattgtgcctagcatttgcggccgcagaattcactaattttaaaatgggatcacacgctcgataaggcataag
tgctagtagcataagggtttcttcgtaggaccgcccacgaatctgatcaatcacccttcgcgctttgggagcagacata
gatatatattgccctaaagcatagacttcgccgtatgttttcttttttttcatacgcttctcctttttttcataagctt
ctcccttagaaatacaattttgaaaattagaaatacaaaattttgaaaattagaaatataaacaa--------------
----------tataactaataatctattctcatttttgaacgacgagatttattatcatttttcgcatgttcgtgaaaa
ttgatagtaggtgcaaattctcccaatttatggcctaccatataatctgttatataaataggcaaatgctcttttccat
tatgaatagcaatagtatgcccgatcattgtaagtataatcgtagacgccctagaccaagttcttataagtattttgtc
ctcccttctgtttagcttctccatttttcttaataaaggattcgctacaaaagggttgtttttgagtgaacgtttcata
atgcattacccccccc-tttttttttacatttttttttgaagacgacgaaagaaattagattttctaccctatttacta
cggcgacgaagaatcaaattctcactatatttattcctttttctacttcttcttccaagtgccggataaccccaagggg
ttgcgggtttttttctaccaattggggccctcccttcaccacccccatggggatggtctacggggttcataactacccc
tcttactacaggacgcttacctagccaacgtttcgatccggctctacccaaacttttctggttcaccccaacattcccc
acttgtccgactgttgctgagcagttgttggatatcaaacggacctccccagaaggtaattttaatgtggccgatttcc
cctcttttgcaatcagtttcgctacagcacccgctgctctagctaattgtccaccctttccaagtgtgatttctatgtt
atgtagggccgtgcctaagggcatcttggttgaagtagattcttctttttgatcaatcaaaaccccttcccaaaccgta
caagcttcttccaaagcatacggctttctggatgtaaatgatgatatctatccagatggatcttctatatatcgtataa
tgaagtaccacacgagtggatatatagaaatccaaatctgccgaatcactcatgttatgatcttctacatcctaggtct
tcccgttccgtcatctggcttatgttcttcatgtagcattcagaccgaatgactctatgaaattacgtcgatacttcca
catattacgagtaacgtaggagacatctctatttttcccccccgggaatctttcgaattaccactgcttaactttcaat
tcgcctctgaccatcaaatgaaatgtgaataacccgtcctcctctctttgaaacaagggggcttctggttttgtcggtg
cttgaaacaattttgtcttctccatattactatgtctctagagtcaataattttatatgaggaactactgaactcaatc
acttgctgccgttactcttcagttttctgttgaggtctatcctgtagaggtactcaaattggatcagtgatcgatttct
aggtttcgtcggaaacctaattggttacttccaattacgtaaatcaatagttcaaaccgcactcaaaggtagggcattt
cccatttttataggaacttctgtaccagaaacaatggtatctccaattatggcccctctgggatgtaaaatatatctct
tctcaccatccccatagtgtatgagacaaatggatgcatttcgattagggtcgtattctatgcttacgattctaccata
tatgtctctttcattccgtcgaaaatcgattttacggtatagacgcttatgacctccccctctatgccctgcggtaatg
attcctctggcattacgacctttactacaacgaggctgtccatagatcaaattttttcgtgtattggatttcacttgac
tgtctacggctccattgcgtgtgctcggggtagaagttttgtataaatgtatcgccatgctattaagtattttgattta
agttcttttctttctaagaggtggaatagaataacccggttgaagcgtaatgatcatacgtctgtaatgcattgtatgt
cccataataggtcccattcttctaccctttcccgggagtcgatgactattcatagcttgtaccttgacaccaaagaaga
gttcgacccaatgctttatttctgtcctagttgatcctgattcgacattagaagtatattgatttttccccaataaccg
aacacctttgtctgtaaatactgcatatttgattccatccataaatcgattttcttccctatgagttcgagtctcaata
agaatgctagttcttactgttcatatgttatgatatgaatatatcatatgttaagatatgaatataccacatcaattcg
ttatgtatggatgatgagattccattgatacagagccaattccaatagacttattggagggtcccattggcgtgcatcc
agtaggaattgaacccacgaattcgccaattatgagttgggcgctttaaccattcagccatggatgcttagcggggatc
ctcgtacatggtgaataacccaattacaattgaaatgaaatctgtaggataaatcaacaacaatccaatctcatttcgt
ttcatttcatatagaaacaacaatccaatctcatttcgtttcattgctt-----aacaacaatccaatcacatagattt
tcattgcttatagaaacaaacaatccaatcacattgattttcatatcaagaatagcataaatagacaaaaaaaacaata
caattcaagaatagcataaatagacaagcaaacaatacaattcaagacaatttattttcataaatag------------
-------------acaaaaaaaaacaataggaggtgttcgacatgggaaatcagcgtaatcgagtgaatctgaatg---
---gattctgggtttttgaattgagagagatcaagacaatttattttcataataacacaaaaaaaaacaataggaggtg
ttcgacatgggaaatcagcgtaatcgagtgaatctgaatg------gattctgggtttttgaattgagagagatcaaga
caatttattttcataataacacaaaaaaaaacaataggaggtgttcgacatgggaaatcagcgtaatcgagtgaatctg
aatccattcagattctgggtttttgaattgagagagatattgagagagatcaagaattctcgcta--------------
-tccattcaattcagtgggatctttcattcacatttttgtccaccaagaacgttttctaaaactcttggacccccgaat
ttggagtgtcctgcgttcacagggttcaacaggtgtagtactatttttggtagcggtccttatatatcgtattaacaat
cgaaatatgatcgaaagaaaaaatatctatttgacagggcttcttcctatacctacgaatttcgctgggcccagaaatg
agacattggaagaatcttttctgtcttccaatatcaataggttgattgtttcgctcctgcatcttccaaaaggaaaaag
gctctctgagagttgtttcctggatccgaaagagagtactcgggttctcccaataactaagtggaggaactggatcgga
aaaaggagggattctagccaactgaaaggatcttctgatcaatccagagatcatttcgattccattggcacggaggatt
cggaatatcacacattgatcaatcaaagagagattcaacaacgaaaagaaagatcgagtcttttggatccttcctttct
tcaaacggaacgaacagagatagaatcagaccgattctctaaaggcctttctggatcttcctcaaagtcccggctattc
acggaaggtgagaaggagatgaataatcatctccctccggaagaaatcgaagaatttcttgggaatcctacaagatcca
ttctttcttttttctctgacgaatggtcagaacttcatctgggctcgaatcctactgagaggtccactgtggatcagaa
attgttgaagaaagaacaagaggtttcttttgcccctttccggcgatcggaaactaaagaaatagtgaatctattcaag
acaatggcgtatttacaaaagaccgtctcaattcatcctatttcatcagatccgggatgtgatatggttccgaaggatg
aactggattcagaagagagatttcaagaaatggcagatctattcactctatcaataaccgagccggatctggtgtatca
taagggatttgccttttctattgattcttccgtattggatcaaaaacaattcttggctgaggccagggatgaatcgaaa
aagaaatctttattggttctacctcctgttttttaccaagagaatgaatctttttatcgaaggatcagaaaaagggggg
tccagatctcctgcgggaatgatttggaagatccaaaaccaaaaatagtggtatttgctagcaacaacatcgtggaggc
agtcaatcaatatagatggatccgaaatctgattcaaatccaatatagcacccatgggtacataagaaatgtattgaat
cgattctttttaatgaatcgatccgatcgcaacttcgaatatggaattcaaagggatcaaataggaaatgatactctga
atcatagaacttttatgaaatatacgatcaaccaacatttatcgaatttgaaaaagagtcaaaagaaagggtccgatcc
tcttattttgatttctcgaaccgagagatccgtgaatcgggatcctaatgcatatagatacaaatggtccaaggggagc
aagaatttccaggaacatttggaacatttcgtttctgagcagaagagccgttttcaagtggtcttcgatcgatatcgat
caatacgtaatcgatatcgatcaatacgtaatcgatatcgatcacgtattaaccaatattcgagtgatcggtctgaggt
tagcgacaaaaaagataatcgatatcgatcacgtattaaccaatattcgagtgatcggtctgaggttagcgaccaaaaa
aatttggctaagttccgttctttcgttttctccaagttacttctttttttgtctaactcacttccttttttctttgtga
gtttcgggaataccccccccattcagaggtccgagatccgcgtctctgaattgaaaggtccgaatgatcgactctgcaa
tcagttcttagaatcaataggtcttcaactcgtttatttgaaaaaattgaaaccattcttattggatgatcatgagact
tcccaaaaatcgaaattattgttcaataagaaaccagaggggatgattgactcattccatactagaaataatcgcggga
aatctttggattcctatttctcaatgatatcccacgatcaagacaattggttgaatcccgtgaaaccatttcatagaag
ttcattgatctcttctttttataaagcaaatcgacttcgattcttgaataatccacatgacttcggcttcttttgtaac
aaaagattccccttttatgtggatatcaagaatttggattttacgtatggacaattcctcaatatcttgttcattcgca
acacaaaattttctttgtgcggcgacaaaaaaaaacatgcttttttggagagagatactatttcatcaatcgagtcaca
ggtatctaacctattcaaggattttccacaaagtggtgacgaaaggtataacttttacaaatatttccaccttgcaatg
cgatctgatccattagttcgtagagctatttactcgatcgcagacatttctggaacacctctaacagagggacagagag
tcaattttgaaagaacttattgtcaacctctttcagatatgaatctatctgattcagaagggaagaacttgtatcagta
tctcaatttcaattcaaacatgggtttgatttattctgagaaatgtttctcatccgaaaagaggaaaa-----------
-------------------------------------------------------------agaaaaaacccgaaaaga
ggaaagagaaaaaacccgaaaagaggaaagagaaaaaacccgaaaagaggaaagagaaaaaacccgaaaagaggaaaga
gaaaaaacccgaaaagaggaaagagaaaaaacccgaaaagaggaaagagaaaaaacccgaaaagaggaaagagaaaaaa
cagagtctttatctaaagcaatgggttgagaaagtgcagatggatagagccttgcaaggagagagggtttctttaattc
tctcaaactggaatctattcaaaacatatgttatgccatttagccttacctcgacagggtacaatttgctaaagttgat
gtttttagatactttgggatcatacgtaatgccgctactaaggagcagtccaaaatttgtatccatttgttatgctata
tctgatccatgcggaatatcatggcgaattcttcagaaaaaattgtgtcttttacaatggaattggataagtgcgattt
cgaataagtgtttccataagcttcttctgtctgaagaaagtattcatcgaaataatgagtcaccatcgatgacagatct
gagatggccaaatcttggggcgttcctctattcaatccttttccttctttttgttgctggacatctcgttttttcacac
cttctctttttatcccaagactttagtgagttacagagagatttcgcaagggcccaatctttgatgattccatcataca
tcgtggagttgcgagaacttctggatatgtaccccgcacctcgttctttcaagaagctctttctagctgctcgggaaaa
attagtaaattatctacgatggggtggtggacgcaaatcttttcttatccatctcttcgagctcctcaatatcacacca
aatcccatcgatcgaatcgcttttttgaaaaatacgagacatctaagtcatacaagtaaagagctctattcattgataa
cagagctaggggatttctcttctctctgttctggtcaacgttatcgttatgatcaaataatagaaaatgtgaacggtcc
ttgttgtttgattgacgataaaatagaatcctggatctcgaactgtgatgcgattgaggataaagaaagagaattcttg
gttccgttttgcaacttcacgagagaaacaaggattgatcaaattctattgagtttgactcatagtgatcatttatcaa
acaatgactctgcctctcaaatgagtgaagaaccgggagcattttacttacgacacttagttgacattcataaaaaggg
tctaatgaattatgagtgcaatacatcctgtttagcagaaagacggatattccttgctcattatcagacaatcacttat
tcaccgtgcggggataatcgttctcatttcccatctcatggaaaaaccttttcgctccgcttacccctacacccctcta
gggctactttagtgataggttctataggaagtggacgatcctatttggtcaaatccctagcgacaaactcctatgttcc
tctcattacagtagttctgaacaagttcctgaagaactggacgcctcaaggttttgatattcacgagagtggcgtttat
gatgagtatggtgacgatgcggaggaggcgaacgattacggggccagtttttttgattttttggacaatgacagtgacg
attatgaggatcgtgacagtgacgattatgatgagcctggtgccagtgacgattatgaggatcgtgatatggaagattt
tgttgatagcgagatgacggagtggctaactaagacgaatgtgccacttgtgtatcagttgctggacgatgaaatagac
gaattttatatcacccttcaattcgaattagcaaaagcaatgtctccttgcatactatggattccaaacattcatgatc
tggatgcgaaagagtcggattacttatccctcggtctattagtgaaccatctctccagggattgtggaagacgttccac
taaaaatgagattcttgttattgcttcgactcatattccccaaaaagtggatccctctctaataggtccggatggatta
agtacatgcattaagacacgaaggcttcttgttccacaacaacaacagtgccttttcaccctttcatatactaggggat
ttcacttggaaaataaaatgttccatactcatactaatgaattcgagtccacaatcttgggtcccagtgtaccagatct
tgtagcacttaccaacgaggccctatcgattagtattacacagaagaaatcaattatagacactactacaattagatat
gctcttcatagaaaaacttgggatttggaagccgacagaaacctaagcccggctaaggagcatgggacccttttctatc
aggtaggaagggcttttgcacacactgtacttctaaggaattgccccatagatcctatatctatctatatcaagaagaa
cttatgtgaagcaggggattcttctttgtacaaatggtacttcgaacttggaacgagcatgaagaaattaacgatactt
ctttatcttttgacttgttctgccggatcgatcgctcaagaccttttgtctccccccggacccgatgaacaaaatttga
tcacttcttatggactcgttgagaacgattctgatctagttcatggcctatctgatatagttcatggcctattagagtt
agaaggcgctctggtgggatcctcgccgacagaagaggaagtagaagggacagaagaggaagtagaagggacagaa---
---------------------gaggaagtagaagggacagaagaggaagt-----------------------------
--------------------------------agaagggacagaagaggaagtagaagggacagaagaggaagtagaag
ggacagaa---gaggaagtagaagggacagaagatgaggaaggagaagggacagaagaggaagtagaagggacagaaga
tgaggaagg---------------------agaagggacagaagaggaagtagaagggacagaagatgaggaaggagaa
gggacagaagaggaagtagaagggacagaagatgaggaaggagaagggacagaa---gaggaagtagaagggacagaag
aggaagtagaagggacagaa---gaggaagtagaagggacagaagatgaggaaggagaagggacagaaaaagattccag
tcagtttgataatgatcgagtgacattgcttcttcggcccaaaccaaggaatcccttagatattcagagacttatctat
caacatcaaaaatacgaatcggagttggaagaagacgacgacgacgacgaggacgtcttcgccccgcaaaagatgttgg
aggatttattcagtgaactagtttggtctcctagaatatggcacccttgggactttatattggattgtgaggctgagat
tccagcggaagagattccagaggaagaggatccgcttccagaagaggctctagagactgaggttgcagtgtggggagag
gaagaagagggagaagcggatgacgaagaggatgagcggcttgaagctcaacaagaggatgagctgcttgaagaggaag
acgaagagctaaaagaggaagaggatgagcttcacgaggaagaggaagaggaagaggaagaggaagaggaagaggaaga
ggatgagcttcac------gaggaagaggaagaggaagaggaagaggatgagcttcaagagaatgattcggagttcttc
cggagtgaaacccagcagccccaggcacgagatggattttccgaagaagaaggatgttttcgaataagccaattcatgt
gggtccctggagatccactctctttcctatacaaagatacgccctttgtcgaagtgttgtcatatccagaggaagctac
agagatttcaaaggagcttcttcgtcttcttaatcccaaaacaaagagggatgcccctaaacgcgcacgtcaacgctgg
tggaccaagaagaagcaagacaagcactacgaactcgtgcttgatcgccagagatggcttataaccaagagttcattat
ctaaatctaatggatttttccgttctaatactccatctgagagttatcagtatttatcaaatctgttcctatctaacag
aaggctattggatcaaatcacaaagacattctttagaaaaaaatggcttttcc----------------cggatgaaat
gaaaatcggattcatggaacagtagaagggtttcccattacttagccggaaaaatatgtggccatgaaatagggattaa
gtggaagagagttgactgagtggtagagtcgtggaaacacccgtttcttccctattttggaccttagctccacggaaca
atatgctactgctgaaagacggaagaattgaaatcttagatcaaaacactatgtatggatggtatgaactgcctaaaca
agaatttttgaacagcgaataaccagagctattactcactacatccaaaaatttccattaatgaaagatgtgaatccat
tggaaaatcaaaactacgcatgtcggatgaaatggttgttgctatctgttccaataacgaatctttggtttcagtttaa
ctaaataaaatagatagacttttctcttcgtctcaggtcgacggatcgtctcaattggaggatcccctatatggataat
acacattccagttgaccgagcctaattcgaattgttccgaagcaaagatatccacggagcggttcgtactattcagata
ttcacgaccaagaagtactgtattccctttcggataggccctgaaaggagaaggaaggctggaatgccaacaggcgtct
agtattgaattcacccgattcgagagtacccattttgggaacgtccagtgccaaagtcactgaatgggtaagccgccaa
tccctaaaacggactatgccatgtactttatctgctgggttacgggagggcattttaccagaggtttatattgtatcaa
tctacccttgtgtgattccaagcatatactcggagggtgggtgcagggcggacaatttcaaagtggactctccattcat
tagatagagaagatcgccaagatttcgtgatccactgccgaacttattccaattccaagagctcggatcgaatcggtat
atcaatatcgattcgatccgagctctcttattgaattgctcattcaatgagtattctcaatattatgccttgaagagga
ctcgaacctccacgctctttagcacgagattttgagtctcgcgtgtctaccatttcaccaccaaggcatcttgaaactg
aatcgtattccacgaatatgatatctatctagtgtgatgtatggaatatatgacaaaggcggagtgctgaagtatttct
attgatcggtcatgtcatataggcccaagtcggacatccaattgtttcgatttgaattatctggaggatgccttatata
tcaatatcaaaaag------------------------------------tatatca------------------atat
caaaaagtatatcaatatcaaaaagatggacaatcaaacccatttctcgattcaatagaagtcaaaagagtggaatagg
gtcccaaataaggagagatatttaaaaagcgggtccgattacgcctattcctaatcctaaatggaatgtaacgacgccg
ggatccatatgtaaacatagtatctatttagatacgcttgaatgaccccttctcataatgagaatgtatataaggtccg
gtatggaatgaacttataatcatggaatcgactcgatcatcagatgatagattataagttcataacccgagccccttcc
cattttgggcggaacagatctactaattctttgattccagttagtaagagggatcttgaactaagaaatagattctaga
agctaaaaaagggtatcctgagcaattgcaataatcgggttcattgatattcctggtatagtggatgctattacacata
caatcatactcaattcgatggaattgtttgatcttaaaggggatcttctataatttcgcacgtgaggtgttatttcttg
ctttcgtccagtcattaataacttgattatttttagataatagtagatagaaacaacgctcgtaaagagtcctattgaa
accaagaagtataggcctgcctgccacccacaccagaataaatggagttttccgaaaaaacctgctagtggaggaagac
ctcctagggataagagacatagggctaaagagagagccaaaaaaggatctttcgtgtataatcctgcataatctcgaat
gttatcagttccggtacgtagaccaaataatacaatgcaagcaaaagttcctagattcatggagatatagaacagcata
taagttatcatgctcgcatatccaccgtttgcgtctccaacaattattccaataattacatatccgatttgacctatgg
acgaatatgcaagcatacgtttcatgcttgtttgagtaatagcaatgagattccccaatatcatgctaagaatagctag
aatttccagaagaggatgccattcgtttgatgagaaataaaaaggaatatcgaaaattcgagtggctgaagctgaagca
gctactttcgaagtaacagaaagaaaagcaacaactggagtgggagagtcagagtcgaaaagaggattcctcacttctt
tctctcattcaaaaccgtgcatgagactttcatctcgcacggctcctaagtgataaaagaaagaagaactcattttctt
tcttttttgattaccttcctcgcgtatgtataagaccgaatccattcgatttctaaaaaggattactaatccttaactt
ttcgaggaatccttcatcagtggttgtgaatgactattttttttcaatcttttcgaccttggttccgtaggaacaagtc
agaaagattgagaaatagaaccatctgatttgattcgttctcaatagccacgcgatgatcatcttagggtgatcctttt
gtcgacggatgctcctattacactcgcagtctctgaaggatgagaaccaactatgtagcatctacaccgagaattcaag
tattgtatacgtcattagtccgatcttttgtagaaactacccgtaataacgaacttgcaaaatggatctgtttatcata
aagagattcgttgttcctgaccctgcttgaccttaattgttatttgaacaagtaaaagttatgtcttggtccgagtggg
gatagcatttctcttctgcatgtccatggagttttgaaaattccaaacatctccgagatagatagagaggtaggaattt
atcgaacgaaccgcactccttcgtatacgtcaggagtccattgatgagaaggggctggggaaagcttgaacccaattcc
tacagtgatgaatataagcgcaattgaaattcctggggagttatacatttgtgtattgataagaccattcactatttct
tgaagctcgatctcccccccggatgaaccatatagccaagagaaaccatgaaccagaatagaagagcttgcccccccca
tgagtaaatatttcatagtagcctcattagaccgtacatctttcttggtatatccagataataggtaggagcataaact
gaaacattctggagctacaaagatagttattaaatcgttagcaccgcataaaaacattcctcctagggtcgcggttaat
acgaataacagaaactctgttatagccatttctgtacattcaatgtactctacggatagaggaatgcatagagttgaac
atagtaaaataagaaattgaaagatttcgttgaaattgttcgtttggaaatttcctgaaaagagaatcctaggttcttc
tctccatcggaacaatagggccgttatgctcattactaaacttattgaagagatgaaatagaaccaaggtatatctgtt
tgatcagaggttgaatcgatcatcagaagaagaattaggccaaaaatgaggataccttctgggaaaataaaacttccat
cgaagagaggcaaatgaaaggctttcataaaaattctcgtagaatcgagaatgaggttttcattctgtacatgccagat
catgaattagtaaccgcatccaatctccaaaaaaatgccaattgtttcgaactttctatttttggaatggaatatttac
ggaatccccatgaataggatcaaaccttattccaccgtatttacatgagattcctctttcttattcttaagcaagtccc
cgagatggcttagtggatccatgatttatgtttcatctttcgtttcttttttgtttgtttcgagaaatatatcgatcaa
ttccgattctttctttttctattgattcttttccgatcgagatatatggatccacggatctatgtgtctatagagatcc
tctgttcatggattaacgaaaatgcgcaaaagctctatttgcctctgccattctatgagtctcttcccttttgcgtatg
gcaccgcccctccctttggtagcatccaccaattcggaacttaatttgaaagccatatttcgacccggacgttttcggg
atgcccctaataaccaacgaatggcaagtgctcttccttgtgtggatcctatttcaatgggaactggatgagtcgatcc
gcttgcacgtcttgcttttactgctatatcgggagttactctacgtattgcttgacgtaaaacggatagtggatttgtt
tctgtcttttgttgaatctttttcatggctcgatagagaatttgataagccaatgatttttttccgtgtttcagaatac
ggttaatcaacatgttaactaatcgattacgataaattggatcggattttgcagttttttcttctgcagtacctcgacg
tgacatgagcgtgaaagggattcaagaatcagttttctttttataagggctaaaatcatttattttggccttttgaccc
catattgtagggtggatctcgaaagatatgaaagaaagatctccctccaagccgtacatacgactttcatcgaatacgg
ctttctacagaattctatatgtatccgtgagatcgagtatggaattctgtttactccctttcaattgagtatccctttc
cctccctttcctgctaggattggaaatcctgtattttacatatccatacgattgagtccttgggtttccggaatagtgt
aaaaatagaaagaagtgcttcgaatcattgctatttgactcggacctgttctaaaaaagtcgaggcatttcgaattgtt
tgttgacgcggacaaagtcagggaaaacctctgaaattatttcaatattggaccttggacatataatagttccgaatcg
aatctctttagaaagaagatcttttgtctcatggtagcctgctccagtccccttacgaaactttcgttattgggttagc
catacacttcacatgtttctagcgattcacagggtatcatcaaatgatacaagtcttggataagaatctacaacgcact
agaacgcccttgttgacgatcctttactccgacagcatctagggttcctcgaacaatgtgatatctcacaccgggtaaa
tccttaacccttccccctcttactaagactacagaatgttcttgtgaattatggccaataccaggtatataagcagtga
tttcaaatccagaggttaatcgtactctggcaactttacgtaaggcagagtttggttttttggggttgatagtggaaaa
gttgacagataagtcacccttactgccactctacagaaccgtacatgagattttcacctcatacggctcctcattcaat
tctttcgaagtcattgggtccttttcctcgtttgagaatcttctcccctcttccactccgtcccgaagagtaactagga
ccaattcagttacgttttcatgttccaattaaacactttccatttttgattattctcaaaggagaagattcttcttttt
accaaacatctgcggatccaaccacgatcttataataagaacaagagatctttctcgatcaatccccttg---------
--------------------------tccctcattcttcgagaattagaaagaaccttttcaagtttgaatttgttcat
ttgaaatctgggttcttctacttcatttttatttacttc----ttttttttttgatttcttttccttttttattccctt
ccatcattccttaagtcccataggtttgatcctgtggaatctgacccattttctcattgaacgaagggtacgaaatata
tcagattgatttttcgatcaaaagtactatgtgagtgaaatcttccgttttttcctctttctctatccctatcccataa
gtacagcctttgaatcaatagagaaccttttcttctgtatgaatcgatattattccattccaattccttcccgatacct
cccaaggaaaatcccgaattggattccaaattgacgggttagtgtgagcttatccatgcggttatgcactcttcgaata
ggaatccattttctgaaagatcctggctttcgtgctttggtgggtctccgggatcctttcgatgacctatgttgtgttg
aagggatatctgtatgatccgatcgattgcgtaaagcccgcggtagcaacggaacgggggaaagtatacagaaaagaca
gttcttttcaattcttttctattctattagtattagttagtgatcccggctcagtgagtcctttcttccgtgattcact
tttggcaccagtcctacattttgtctctgtggaccgaggagaaagggggctccgcggaaagaggattgtatcatgagag
aagcaaggagatcaacctctttcaaatatacaagatggattctggcaatgcaatgtagttggactctcgtgttgatacg
aatgaatcatcctttccgcggaggtcc------gcctgctaggcaagaggatagcaagttacaaattctgtttcggtag
gacatgtatttctattactatgaaattcataaatgaaatgaagtagttaatggtggggttaccattatcctttttgtag
tgacgaatattgtatgtgttcctaagaaaaggaatttgtccacttttcggggtgggtctcaaaggcgcgcggaaacaca
gaagaactcttgaatggaaatggaaaagagatgtaactccggttccttcggaaatggtaagatccttggcgcaagaaga
aggggttgatccgtatcatcgtgacttggttctgatttctctattttttgaattgaagaataccgcttttcctacctgt
atcgaatagaacatgctgagccaaatcttcttcatggaaaacctgcttgatttagatcgggagaatcgtacggttttat
gaaaccatgtgctatggctcgaatccgtattcaatcctatttccgataggagcagttgacaatggaatccaatttttcc
attattttcgtatccgtaatagtgcgaaacgaaggcccgtctccaagttgttcaagaataaatagtggcgttgagtttc
ttgaccctttgtcttaggattagtcagttccatttcttgatgggagcagggaagggatataactcagcggtagagtgtc
accttgacgtggtggaagtcatcagttcgagcctgattatccctaaaaccaatgcgagtttttctattttgacttactc
ccccgccgtgatcgaatgaaaatggataagaggctcgtgggattgacgtgaggggataggtatgcctattccgaatccg
ctttgtctacgaacaaggaagctataagtaatgcaactatgaatctcatggagagttcgatcctggctcaggatgaacg
ctggcggcatgcttaacacatgcgagtcggacgggaagtggtgtttccagtggcggacgggtgagtaacgcgtaagaac
ctgcccttgggaggggaacaacagctggaaacggctgctaataccccgtaggctgaggagcaaaaggaggaatccgccc
gaggaggggctcgcgtctgattagctagttggtgaggcaatagcttaccaaggcgatgatcagtagctggtccgagagg
atgatcagccacactgggactgagacacggcccagactcctacgggaggcagcagtggggaattttccgcaatgggcga
aagcctgacggagcaatgccgcgtggaggtagaaggcccacgggtcgtgaacttcttttcccggagaagaagcaatgac
ggtatccggggaataagcatcggctaactctgtgccagcagccgcggtaagacagaggatgcaagcgttatccggaatg
attgggcgtaaagcgtctgtaggtggctttttaagtccgccgtcaaatcccagggctcaaccctggacaggcggtggaa
actaccaagctggagtacggtaggggcagagggaatttccggtggagcgatgaaatgcgttgagatcggaaagaacacc
aacggcgaaagcactctgctgggccgacactgacactgagagacgaaagctaggggagcgaatgggattagagacccca
gtagtcctagccgtaaacgatggatactaggcgctgtgcgtatcgacccgtgcagtgctgtagctaacgcgttaagtat
cccgcctggggagtacgttcgcaagaatgaaactcaaaggaattgacgggggcccgcacaagcggtggagcatgtggtt
taattcgatgcaaagcgaagaaccttaccagggcttgacatgccgcgaacccttttgaaagagaggtgtgccttcggga
acgcggacacaggtggtgcatggctgtcgtcagctcgtgccgtaaggtgttgggttaagtcccgcaacgagcgcaaccc
tcgtgtttagttgccaatgttgagtttggaaccctgaacagactgccggtgctaagccggaggaaggcgaggatgacgt
caagtcatcatgccccttacgccctgggcgacacacgtgctacaatggccgggacaaagggtcgcgatcccgcgagggt
gagctaactccaaaaacccgtcctcagttcggattgcaggctgcaactcgcctgcatgaagtaggaatcgctagtaatc
gccggtcagccatacggcggtgaattcgttcccgggccttgtacacaccgcccgtcacactatgggagctggccatgcc
tgaagtcgttaccttaaccacaaggagggggatgccgaaggcaaggcttggtgactggagtgaagtcgtaacaaggtag
ccgtactggaaggtgcggctggatcacctccttttcagggagagctaatgcttgttgggtattttggtctgactcttcc
ttttcacccaaaacgaggccagctacatctgagtgaaacttggagatggtagtcttctttcgtttctcgacggtgaagt
aagaccaagctcatgagcttattatcctaggtcggaacaagtc------------------------------------
-------------------------------------------------------------------------------
-------------------------------------------------------------------ggtaggatcccc
ttttggacgtccccatgccctttccgcgcggggtagcatgggggcgaaaaaaggaagtaaaataaggaggctttgacat
agcagcgggccccggtgggaggcccgcacgacacgacgatta-------------------------------------
-------------------------------------------------------------------------------
-------------------------------------------------------------------------------
----------------------------gattagctcattggtaggacgacgattagctcattggtaggacgacgatta
gctcgttggtattggtaggatccccttttggacgt--------------------------------------------
--------------------------tgacataggagcggatgacataggagcgggccccagcgggagtcccgcacgac
gacgacacgacgacgacgattagctcgttggtattggtaggatccccttttggacgt----------tg-----ggagc
ggatgacataggagcgggccccagcgggagtcccgcacgacgacgacacgacgacgacgattagctcattggtag----
-------------------gacgacgattagctcattggtaggacgacga-----ttagctcattggtaggattagctc
agtgttagagtt----------agagcgggccccagtgggaggcccgcacaacgggctattagctcagtggtagagcgc
gcccctgataattgcgtcgttgtgcctgggctgtgagggctctcagccacatggatagttcaatgtgctcatcagcgcc
tgaccctgagatgtggatcatccaaggcacattagcatggcgtacttctcctgttcgaaccgggtttgaaaccaaaccc
ctcctcaggaggatagatggggcgattcaggtgagatccaatgtagatccaactttctattcactcgtgggatccgggc
ggtccgggggggaccaccaggctcctctcttctcgagaatccatacatcccttatcagtgtatggacagctatctctcg
agcacaggtttaggttcggcctcaatgggaaaatgaaatggagcacctaacaacgtatcttcacagaccaagaactacg
agatcgccccttttattctggggtgacggagggatcgtaccattcgagcctttttttcatgcttttcccggaggtctgg
agaaagctgcaatcaataggattttcctaatcctcccttcccgaaaggaagcacgtgaaattctttttcctttccgcag
ggaccaggagattggatctagccgtaagaagaatgcttggctgataaataactcacttcttggtcttgcgaccccctca
gtcactacgaacgcctccgatcagtgcaatgggatgtgtctatttatctatctcttgactcgaaatgggagcaggtttg
aaaaaggatcttagagtgtctagggttgggccaggagggtttcttaacgccttcttttttcttctcatcggagttattt
cacaaagacttgccagggtaaggaagaaggagggaataagcacacttggagagcgcagtacaacggagagttgtatgct
gcgttcgggaaggatgaatcgctcccgaaaaggaatctattgattctctcccaattggttggaccgtaggtgcgatgat
ttacttcacgggcgaggtctctggttcaagtccaggatggcccagctgcgccaaggaaaagaatagaagaagcatctga
ctccttcatgcatgctccacttggctcggggggatatagctcagttggtagagctccgctcttgcaattgggtcgttgc
gattacgggttggatgtctaattgtccgggcggtaatgatagtatcttgtacctgaaccggtggctcactttttctaag
taatggggaagaggaccgaaacatgccactgaaagactctactgagacaaagatgggctgtcaagaacgtagaggaggt
aggatgggcagttggtcagatctaggatcgtacatggacggtagttggagccggcggctctcctagggttccctcatct
gggatccctggggaagaggatcaagttggcccttgcgaacagcttgatgcactatcccccttcaaccctttgagcgaaa
tgcggcaaaaggaaggaaaatccatggaccgaccccatcgtctccaccccgtaggaactacgagatcaccccaaggacg
ccttcggcatccaggggtcacggaccgaccatagaatcctgttcaataagtggaacgcattagctgtccgctcttaggt
tgagcagtaagggtcggagaagggcaatcactcattcttaaaaccagcattcttaagaccaaagagtcgggcggaaaag
gggggaaagctctccgttcctggttctcctgtagctggatcctccggaaccgcaagaatccttagttagaatgggattc
caacccagcaccctttgagattttaagaagagttgctctttggagagcacagtacgatgaaagttgtaagctgtgttcg
ggggggagttattgtctatcgttggcctctatggtggaatcagccggggggccggagaggcggtggtttaccctgtggc
ggatgtcagcggttcgagtccgcttatctccaactcgtgaacttagccgatacaaagctatatgatagcacccattttt
tcgattcggcagttcgatctatgatttcttattcatggacgttgatatgatccttccatttagcagcaccttatgatgg
cggagccttcaagttaagggcgaggttcaaacgaggaaaggcttacggtggatacctaggcacccagagacgaggaagg
gcgtagtaagcgacgaaatgcttcggggagttgaaaataagcgcagatccggagattcccgaatgggtcaacctttcga
actgctgctgaatccatgggcaggcaagagacaacctggcgaactgaaacatcttagtagccagaggaaaagaaagcaa
aagcgattcccgtagtagcggcgagcgaaatgggagcagcctaaaccgtgaaaacggggttgtgggagagtcatacaag
cgtcgtgctgctaggcgaagcagtggagtgctgcaccctagatggtgagagtccagtagccgaaagcatcactagctta
cgctctgacccgagtagcatggggcacgtggaatcccgtgtgaatcagcaaggaccaccttgtaaggctaaatactcct
gggtgaccgatagcgaagtagtaccgtgagggaagggtgaaaagaacccccatcggggagtgaaatagaacatgaaacc
gtaggctcccaagcagtgggaggagcccagggctctgaccgcgtgcctgttgaagaatgagccggcgactcataggcag
tggcttggttaagggaacccaccggagccgtagcgaaagcgagtcttcatagggcaattgtcactgcttatggacccga
acctgggtgatctatccatgaccaggatgaagcttggatgaaactaagcggaggtccgaaccgactgatgttgaagaat
cagcggatgagttgtggttaggggtgaaatgccactcgaacccagagctagctggttctccccgaaatgcgttgaggcg
cagcagttgactggacatctaggggtaaagcactgtttcggtgcgggccgcgtgagcggtaccaaattgaggcaaactc
tgaatactagatatgacctcaaaatatcatcaaaatcatacataaatcataaatagggtcaaggtcggccagtgagacg
atgggggataagcttcatcgtcgagagggaaacagcccggatcaccagctaaggcccctaaatgaccgctcagtgataa
aggaggtaagggtgcagagacagccaggaggtttgcctagaagcagccacccttcaaagagtgcgtaatagctcactga
tcgagcgctcttgcgccgaagatgaacggggctaagcgatctgccgaagctgtgggatgtaaaaatgcatcggtagggg
agcgttccgccttagagggaagcaaccgcgagagcggcggtggacgaagcggaagcgagaatgtcggcttgagtaacgc
aaacattggtgagaatccaatgccccgaaaacctaagggttcctccgcaaggttcgtccacggagggtgagtcagggcc
taagatcaggccgaaaggcgtagtcgatggacaacaggtgaatattcctgtactaccccttgttggtcccgagggacgg
aggaggctaggttagccgaaagatggttatcggttcaaggacgcaaggtgcccctgctttttcagggtaagaaggggta
gagaaaatgccccgagccaatgttcgagtaccagacgctacggcgctgaagtaacccatgccatactcccaggaaaagc
tcgaacgaccttcaacaaaagggtacctgtacccgaaaccgacacaggtgggtaggtagagaatacctaggggcgcgag
acaactctctctaaggaactcggcaaaatagccccgtaacttcgggagaaggggtgcctcctcacaaagggggtcgcag
tgaccaggcccgggcgactgtttaccaaaaacacaggtctccgcaaagtcgtaagaccatgtatgggggctgacgcctg
cccagtgccggaaggtcaaggaagttggtgacctgatgacaggggagccggcgaccgaagccccggtgaacggcggccg
taactataacggtcctaaggtagcgaaattccttgtcgggtaagttccgacccgcacgaaaggcgtaacgatctgggca
ctgtctcggagagagactcggtgaaatagacatgtctgtgaagatgcggactacctgcacctggacagaaagaccctat
gaagctttactgttccctgggattggctttgggcctttcctgcgcagcttaggtggaaggcgaagaaggcctccttccg
ggggggcccgagccatcagtgagataccactctggaagagctagaattctaaccttgtgtcaggacctacgggccaagg
gacagtctcaggtagacagtttctatggggcgtaggcctcccaaagggtaacggaggcgtgcaaaggtttcctcgggcc
ggccggagatcggtcctcgagtgcaaaggcagaagggagcttgactgcaagacccacccgtcgagcagggacgaaagtc
ggccttagtgatccgacggtgccgagtggaagggccgtcgctcaacggataaaagttactctagggataacaggctgat
cttccccaagagctcacatcgacgggaaggtttggcacctcgatgtcggctcttcgccacctggggctgtagtatgttc
caagggttgggctgttcgcccattaaagcggtacgtgagctgggttcagaacgtcgtgagacagttcggtccatatccg
gtgtgggcgttagagcattgagaggacctttccctagtacgagaggaccgggaaggacgcacctctggtgtaccagtta
tcgtgcccacggtaaacgctgggtagccaagtgcggagcggataactgctgaaagcatctaagtagtaagcccacccca
agatgagtgctctcctattccgacttccccggagcctccggtagcacagcgacgggttctctgcccctgcggggatgga
gcgacagaagttttgcgaattcaagagaaggtcacggcgagacgagccgtttatcattatgataggtgtcaagtggaag
tgcagtgatgtatgcagctgagacatcctaacagaccgctagacttgaaccttgctcctacatgacccgatcaggcatt
cgccatcgattttcattgttcaaccctttgacaacatgaaaaaaccaaaagctcagccctccctctctatctatccaac
caagggatggaagggcggagtcctttggtgtcccctccagtcaaggggcctcacaatgactagtcaatatgcttttctc
ttatgcctttcctcgttcacggttcgatattctggtgtcctaggcgtagaggaaccacaccaatccatcccgaacttgg
tggttaaactctactgcggtgacgatactgtaggggaggtcctgcggaaaaatagctcgacgccaggatgatacaaagc
ttaacacctctcattattattacgactttttcatattgaaaaagaaaaaaaatgaaaaggtcgttttattcaaaacccc
aattatgaaatcccttctctcccacttcacacctcggaacgcaccgttattatagagagaaaggcgctttcacatcttc
ttaacccaaaatggctggggagaggaaaggttccctttttttttagggtactcccgggaacagatccagtgaagacggg
gcggggcctgtagctcagaggattagagcacgtggctacgaaccacggtgtcgggggttcgaatccctcctcgcccaca
accggcccaaagggggaaggacctttccctatggggggtaggaaaatcatgatcgggatagcggacccaaggctatgga
acttgggtatgggtcttttgtcgaaatggtattatttatcgttaagggctgaaaaatgaaatatagtatgccctgcccg
aatccgcatatttttttgatgttttacgccccgtaactcttcctcagccaggcttggtcaaaagagcagagcaagtaaa
actattagtagcatagcaaaaatgggttcctcctcattaatatgtttgctcgcggtaattgtggcctctcgggagaatc
gataactgcatctttgatgcacttgctagtacatctgagaattcttaattggctagttgtaaatagccccaggactgcg
gaacaaagggttatcccggacctacaccgagatattgacggtgattctcaaatatcgaagaacagaatgtgataggatg
agatagaatgcaatagaaacaaagacacagggaacccacggattaacttactcttaaccctaatggtcaaagcgagccc
tttcattctgaattctttaattcggaatgaatcaaatctccccaagtaggattcgaacctacgaccagtcagttaacag
ccgaccgctctaccactgagctactgaggaacaacgggagattagatctcatagagttcaattcccgttctcaaatcat
aaccaatatgagctcgaagtttccttcgtaactcccggaacttcttcgtagtggctccgttccatgcctcatttcatag
ggaacctcaaagtggctctatttcattatattccatccatatcacaattccattcatttaatatccctttggtgtcatt
gacataagagatgtcgtttctagtctctatctttctatatatggaaagttc---------------aaaaattctcata
taataagaatccagaaattgacatagaaaaagaagaatccagaaattgacatagaacaaaaaaagggaggtttgtaaag
aaagaatccattaataaaaaaatgaatataaaaatggaatacaataagagatacgaagagatacgtccgcccccgaaat
atttgagactttctcctaaaaagaaactcgtaaggccgaatccgtttagaattccatcaattacgcgtctatcaaaaaa
atgacttagttcagccaatcctcttatacccccagttaaggatattgtataaaaagaatctatataaccacgattatat
gaccaatcatatatccaattttggattttgtcccacataactcgattggcacttcttttataaaatgaattaagtaagt
tgaaattttgtaaagatgaataaataggcttatataagaaagtcgctataaatatccccaaaagggctatactgacgga
aaaacttgcattggtcacaaattcataccaatccgtaaaattatttgaattttgatgtaaaaggtttatagacggattt
aacaattttgataatatatcgcaatcacttccttcttgattaaaaggaattcctatggctgcaacaaacaaagtaaaga
gcactaatacaaagagggaaaatagcatagtattgtccgactcatggggataagaaaaagtctttctattcggaaaatg
agtaacagtaataaaagggcgtatcctcttttttacattaccatcaagtttacatttgttattccaaaaaaaagacgta
ctttcattattattcattgtcaataaatttaataaacaaaacggattttgaatcctttttggtacttgttttccccata
aagatattgaatagacggagctacttttttgaccactataattttgaaaatgaacgtttaaatgtccatcaaaagtaag
taaataaacacgaaacatataaaatgcagtgaatcctgctgtggaacaagctattattgcgaaaattggcgaatacaac
caactatcattaagaatttcatctttggaccaaaaacaagcaagaggtggaataccacaaagagaaagcgtacccacca
aaaaagccgtttttgtgattggtacatgcttttttaaaccgcccataagaaccatattctggcttttatctggagaata
gccaacaatggattccattgaatgaataatggatccggagcctaaaaacaacaatgcttttgaataagcatgagtaatc
aaatgaaataaagcagctcgataagaacccatacctagagctagcatcatataacccagttgagacattgtagaataag
ctaaacttcttttaatatctttttgagcaagggctaaagtagctcctaatagtactgttattatacctatcaaagatat
caaattcattatgtaaggtgtgattacaaaaagaggaagaagccgagctacaagaaaaatgcccgcggctaccatagta
gcggcatggataagagcggaaataggagtgggcccttccatggcatcaggtaaccatacatgaagggggaattgcgcgg
atttagcaactgcaccagcaaataagagaaaggaacacaaagtaacaaataaaaaatgaacttgattattattatcaat
taagttattcactatttcgaacaaatccctaaattcaaaactacccgttatccaataaagacctaaaattcctaataat
aaaccaaaatcccctacacgattagttacaaaagctttttgacaagcagttgctgcaataggtcgcgtgaaccaaaaac
ctattaataggtaagaacacattccaactaattcccaaaaaatataaatttgtatcaaattagaactagtaactaatcc
taacattgaggtattgaaaaaactcagataagcaaaaaatcttaaatatccttgatcatgagacatataattatcacta
taaaaaagaaccaaaattccaacagtagtaattaatattaacataatagaagcaagtggatcgattaagtgaccgaact
ctaaagaaaaatcattattaatggtccaagaccatacatattgatagataaaacttctatttatttgttgaatagagag
atagacggaaagaagcataaccatgcttaacagtaaaatgctaggaaaagaccacacacgacgatgattttttgttgct
gtcggaaaaagtagaagtcccattcctattagaataggaactggtagtggaatgaaaggtataatccatgaatattgat
atgtatattccataaaacaaccttgttttattcttaattaattgtttctgattcaccggctcttatctctttttttttt
aggttcaatacttcggaaatgcattctata-----------------------ttaatattaataataatttgaatatt
aatataataattcgattttttgattctaatttttatatttaga------------------------------------
---taatttaataatatctatatatatataataatatc---------tatatatatataataaatatataattgtattg
catttttgttagtattaatttaatagatgtttagtattaatattctatttattttt-----------------------
---------------------------------atttaatttattcgattttatattgaaatagaaaggaagatccttc
tgaggatcccataacttgatcccccccc------aaaaaaaaaaaggattttcgttttggttgaaattttgataattat
taactaattcatcagcgagctgcttgagtttc------tt-----------ttttttttttgaatagaaagaaaacatt
tttctttccaagaaagactaaaagattttccacttctctttcaaaaacatatagaagaaagagacttcaaataaaaagg
ttcaattactaatgattaactactagtttgatttttcatttgaatttcaaaatgaaaattcggcggactcgctttttga
acttgatcgg-----tgtaatataaaaaagaaagagtgaa-----aaggaatggggtttttgaaacctttcgatctatt
ttttatctgtatctctagagcaccctaagaatagatagggatattaaaagaatagatagggatattaaaaaaagacttt
agaattttgtgttccattttgatccaccggaaaaccaaagaaaaatgcaaattgtttgcagaatagatgtctttcacat
ccaactatagaaatgaataacttgtttttaaaattttcatggcagttccaaaaaaacgcacttctatatcaaaaaaacg
tattcgtaaaactatttggaaaaaaaaggcatattgggcagccttgaaagctttttcgttagcgaagtctctttctact
g-------------------------gaaattctaaaagttttttctactcgaaattctaaaagtttttttggagaaac
aaaaaagaatcaaacccgagattaactaatattaatcctaaaatggtacttttttgttttttgtttgaaat--------
--aaaaataaataaataaaagatagaaagtttcactccgtattaatggaatgtagtttattatttccgaatggggagtc
ttactttccccatccatttccttttcacactaatgtaaaaatagaataataaatgagaaataattctagactaataact
aagtttctgtttctatagttagactatatgcaat--aaaaaaaaactagaaaattgaatccttcaatctcgacgattaa
tctacaaatagattagtattatttcaactacgccggccgctatggtgaaatcggtagacacgctgctcttaggaagcag
tgctaaagcatctcggttcgagtccgagtagcggcatgtgatcttctaaaagagatacaataaggcctataatgaattc
aattctgaatttgaattccgtatatataattgagta---ccccccccttttttttttatgatattttatactctagaac
atatattaactcatatatccttttcgctcgtttcaattggaattacaatttttttgataaccttatcagtcgatgaaat
cataggactatatgattcgtcagaaaaaggcgtgataggaacttttttatgtataacaggattattagtcactcgttgg
gcgtattcgggacattttccattaagtaatttatatgaatcattactttttctgtcatggagtttcgcgattattcata
tgtttccatattttaaaaaacagaaaagttatgtaaggacaataacctcgtcaagtactatttttacccagggccttgt
tacttcaggtcttttaagtgaaatgcagcaatcagaaatattagtacctgcgctccaatcccaatggttaatgatgcac
gtaagtatgatggtattgggctatgcagctcttttgtgtggatcattattatcagtagctctcttagtcattacatttc
gaaaagctctaagaatttttagtaaaaagaaagcatttttaaaagattcattttcctttgtggagatccaatataggaa
tgaaccaagcaatgttttactaagcacctcttttatttcttctaaaaactattacagggctcaactgattcaacaatta
gatcgttggagttctcgtattattagtctaggatttatctttttaaccataggtattctttctggagcagtatgggcta
atgaggcgtggggatcctattggaattgggatccaaaagaaacttgggcatttattacttggaccatgtttgcgattta
tttacatactcgaacaaatccaaattttcaaagtgtaaattccgcaattgtggcttttctgggctttattataatttgg
atatgctatttcggggtcaatttattaggaataggcttacatagttatggttcattt---------------------a
atttacattaacacattaacatataatttaatgaaatagatatatacctagaaatacaaataaagaactcgactatttt
gtaaaattgttaaataaaataagaaat--------------------caaaatatctattctatataatagattaataa
gatagaatc-------------------------------------------------aaaatatatatagtataaata
taaaaactatataagtaagaatagaagaataaga-taagaaaacttcgtat-aaggtgcacgaaccatttgaatcaagt
agtgtagtgattcaaatggttctcccaaagaccaa------atcgatttggttccaattcatttttccttattattatt
cttttttgtttacttaagttaagtagttaagtgaaaactttagagaaaatcgaagttaagagaaaaaagacttctttct
cattgtacaacgaacaatatttaaactaataggattcgttttccatttattcttttttcttgaaaactatcg-aaaaaa
aaaatgagatataatagcttctactttttcaaccgataatgacagaacgaaatccggataaataccaatcccaattatt
ggtagaaggagagagatcgaaacaaataactctcgcggaccagaatcaaagaaataatagtttggaacattaaatagct
tgtatccgtagaacatttggcgtaacatagataatgaataaataggagttaatatcattccaattgccattaaaaaagc
aattagtatttttggcattaaaagatacttttgactggtaattatgccaaagaatactaataattcggcaacaaaaccg
ctcaggcccggtaatgcaagcgaagccatcgataagatactgagcatcgtaaataattttggaagggggatagccattc
cacccatttcatcgagataaagaaggcgtattctatcataactcgttccggccaagaaaaaaagagccgccccaataaa
gccatgagagattatttgtaaaatggctccattaagtcccgtatcgcttagagatccaattccaataattatgaaaccc
atatgagatatagaggaataggctattcttttttttaaattaagttgaccaggagatgttgaagctgcatagattattt
gtattgcacctactataatcaacccgggagaaaataggcaatgagcatgaggtaataattccatattgattcgaaccaa
cccataagctcccatttttaataagattccagctagaagcatacacgtactataatgtgcttccccatgtgtatctggt
aaccatgtatggaagggtataatcggcaatttgaccgcaaaagcaataagaaatcccacatagaatattacttcgagtg
ccacaggatacgactgattcgctaatgtttcaaaattgagtgttggttcattggaaccatataaaccaatacccagaac
tcctattaatagaaaaatggacccacccgccgtgtacaaaatgaactttgtagctgaatagagacgtttctttcccccc
cacatcgatagaagtagataaacgggaattaattcgaactcccacattaggaaaaaaagtaaaaggtctctagaggaaa
atgatcctatttgaccgctgtacattgctaacatcaaaaaatggaacaattgggcatctcgagtaactggccaggccgc
taaagttgctaaagtggtaataaatcccgtcaataaaataggtcctatagaaagcccatctattcctaatctccaataa
aaatcaaaaaaatggatccatttataattctctgttagttgggttaatggatcgtccagttggaaatgataacagaatg
tataggttgttaaaagaagctctaaaatacatatacataaagtataccatttcatgaccttattacctctatgaggtag
caagaaaattaaagaacccgtcaatatgggaaaaactacaattattgttaaccaaggaaaagaattcgtggtaaagaca
agatacacttggacccaaaaaccccgcgctcaaaacgacaaata------------------atatatatata------
----------------------tttctttttgagtacggggttttttcggtaaaaaaagaaactgtattcaaaatggat
tgaagtggtttttctggaacgtattaataagctagacccatacttcgagttgtttcatgccataaataaactcgaacgc
tcaaaaaatccgttggacaggccgattcacatctcttacaaccaacacagtcctctgttcttggagcagaagcaatttg
cttggctttacacccatcccaagggatcatttctaatacgtccgtcgggcaggcacgtacacattgagtacatcctata
caggtatcataaatctttactgaatgcgacattggatctatcaattttggaatgtcataaactttcgatctagtaactt
ataaatgaatcatatatttagacaccagatgaatcaatgattttaccagaatttttcacatcaatcgaattccggagcg
actcaagagattgagccaagatactttaatttcgtgccctttttgatatccacgtatcatatacgctaatttatattca
tgctagttgaatttcaattgctgaagagtctcatttttataatgtatatactacttatttattcaataaattggattga
ttgatacgaattgattttctgttacgataaattgacgaaacaatagccaacccaatagcggcttcggcggctgcaatag
ctataataaaaatggaaaaaatatctccttttaattggcgactatcaaaaaaatccgaaaatgttacgaaattaagatt
aaccgaattcagtataagttcaaggcacataagagcccgaaccatatttcgactcgtgatcaatccataaatacctata
gaaaataaataggcactcaaaacaagtacatgttcgagtatcattgaccagctccttattaatttgaattcatttcaat
atgaacaacaattccacaaatttggtttccgagaagaagtactaataagtacaaaagaaagaaatagtattttcttctg
caattcaaatagaattgaaaagaaatgaaaacaaagtgccatttttcttgctgttaacagttataaagattggattgat
cattgacgagcaacggcaattgcacctatcaaagaaactaaaagtattattgaaatcagctcaaatggaagaaaaaaat
cagttgataaatgaattccaatttgttgactattacctatcaaatcttgctctataatctgatttgattttgtcgtcca
aataatcccgtaccaagacgtatctagaatagtagtaattagtgaaataaaaatacttgtacaaaccaacgacgtaatc
ccatcaccaacagtccaaagagtcaaatctttggaatattctgaaccattcatgaacatcacagcaaataggattaaaa
catttatagctcccacgtaaataagtagctgcgcagccgctacaaaataggagtttgataaactaaaaaataaggatat
gcaaacaagaaccaatcccaacgaaaaggcagaaaaaatgggattggtaagtaagaccacccccagacctcctactata
agacccgatcccagaaaaactaaaagaaaatcatgtattggtccaggcaaatccattctatttaaaagataactaaatc
gaaatgtgtttcatgattttattgacccgaccgggaaatttttgatgatatgctcgtaattgaattctaatcgaatgcg
ttttaattggtgtaggtacacaactagtggacccccctttcactcgaaagaaagcctagttagtttaagtttag-----
-------------------------------------------------------------------------------
-------------------------------------------------------------------------------
-------------------------------ttcgaaattcttctttaatcaaaaagttttgacgttttttattttatt
tgcgctgaattcaaaattgtccgaattgtataatcgtcgattactgacattggtaaacgacccaaagcgatttgattat
aattcaattcgtgacgatcataagtagaaagttcatattcttccgtcattgataaacagtttgttggacaatactcaac
gcagttaccacaaaatatacaaactccgaaatcaatactgtaattaagcaatcgtttctttcgaacaccggtttccaat
ttccaatcaacaacgggcaggtctataggacatacacgaacacatacttcacaagcaatgcatttatcaaattcaaaat
ggattcgaccgcggaaacgttccgatgtaattaatttttcataaggatattgaatagttacgggtaaacgatttgcgtg
ggataaggtaatcatgaacccctgaccaatgtaccttgcagctcgtactgtttgttgaccataattcatgaacccagtt
accatagggaacatatcgtaaagatctatgaagaattttagctttgtttctttctcttgtttgagagacaccctaaata
tagaatagcccattcctttttcctttacagtgaaagaagttgggaagaagttgttaataatagattaccgagagaaatg
ggtaaaagaaatttccatccaagatttaataattggtccattcttagcctaggtaaagtccatcttgttgtgatagaaa
tgaacaaaaacaaataagttttagctaatgtagtaaaaataccaattgtcgttccaaaaactctacccactttagttat
ttcaaagagcccaggaacgaatatgtacgagatagagatattccaaccgcccaagtaaagaactgttacaaataacgaa
gaaactaatagatttagataggaagcaacgtaaaataaaccaaatttgatacctgaatattcggtttgataacctgcta
ctaattcttcttctgcttctggtaaatcaaagggtaatctttcacattctgctagggaagaaattagaaaaacaagaaa
ccctataggttggcgccacagattccacccccacaaaccatattttgattgggcttcaactatatcaactgtacttgaa
ctgttagataatcatagtcggtgataacatcactgttcgcatcgctattccagaaccgtacgtgagattttcacctcat
acggctcctcgggggccaccaataaatctaaggacctctttgatattctttatcttgatacggttggagtatcaatata
tattatatagatagagtcaaaaacggggggaaggtcccgaattaaaccaatggaattctgtctgctaggggctataata
ataattcttgaattcaaaaagcacttctgaattgatcttgtcctttaataatttcaatttttctttgttgagtaataac
ctaatccttcaataaaatactccttgtagcaatatcaagagatatttcaacccagccttttcattacgaaaaaaatgaa
gcattccattagttcatgaatcatgacaggatatcgctatgaatctataaaagaatcaaaagatctttttgtttttctt
cctattcttctttctgaaactgggggtttcaaaaaaggattatttcgttcctgatagtcattttgtaatctgtggatag
gagcatactctggatcggaatcgcgaggagtactgcttgattatttctaccaaacttcaagccccaattagtattcttt
ttatgttatgaaaaaggatcctgttggataatttacataatatatctccatcactaatcctttatgtatttttgtgttc
ctaaccatccacttcttttttatcaatcatccgttcgggtactacatagaaacaaacgagaatcaaaactctatacggt
tgatattttgagcccgcttcaagctaggatgactaatcaaccaatcttgggggaaaagttttgctgatatttactttct
tttcattcttgtacgtaggaaatgagactcactctttttactgcaaaattggaagctgttttctttcactcatataact
atctgatttagtccatcaacatcaataatgaataaaacaatgaggatatctattccatttctttactaacaagaaagaa
atcaagaaagggttaaacgaatcgcacgtagagatattgataacagacaaagagttaatggtatttcataactaattga
ttgagcagcggctcgtagaccacctaaaaaagaatatttattatttgatccatatcctgacataagaagtccgatggga
gcaatactggaaacggcaatccacaaaaaaacaccgatattgagatcagataagacaaggtgagagctaaaaggaatta
ctgaataacttagtaaaatggatataactgctatggatggtcctatgctgaataaacgagtatctcctcgagacgggag
aagattctctttgaaaatgagttttattccatcagctaaagcttgaagaattcccataggccctgcgtattcaggccca
atacgttgttgtattccggcggatatttccctttctaaccacactattacgagtacacctagagtaatccccaatacaa
gactcaaaataggtacaagcatccatatgattccagagacctctttcaaggattgcaatctggaaaaagaattcatatc
ttgtactgcggttgtatcaattatcatttcaacgatctacttctcccataatgatatctatgctacctagtatcgtcat
aatatcagccaatttcattcttttaactaactgaggaagaatttgcaaattgataaaaccaggcgggcggattttccat
ctccaaggaaaaccactttgatctcctattaaaaaaattcccaattctccttttggagcttcaacgcgtacataaagtt
cttgcttcggcaattcaaaagtgggagaaggttttttactaatgaatcgatattcaaaaccgtcccattctggatcctt
ttctctatcaaagcatcgtatttccaaattttcataaggcccccccggaattccttccagagcctgctgaataattttg
atagattccgtcatttcactcattcggactaaataacgagctaatgaatccccttctttttgccaccggatttcccaat
ccaactcgccgtaacattcataacgatcaactttacgaagatcccattctattccggaagctcggagcattggtcctga
taaaccccaatttattgcttcttccccgccaataatgcccaccccctcaactcgttctaaaaaaataggattccgcgta
ataagtttttgatattccgaaactgctgttaaaaaataatcacagaaatccaaacatttatctatccatccatacggta
gatcggccgccactcctccgatacgaaaataattatgcatcattctcataccggtggcagcttcaaatagatcatatac
taattctctttctctgaaaatgtagaaaaagggagtctgtgcaccaatatccgccataaaagggccaagccataagaga
tgagaagctatacgactcaactctaacataattattctgatataacttgctcttttaggtacttgaatattccccaact
gttcgggtccatttatggttattgcttctgtgaacatagtcgctaaataatcccaccgtgttacataaggcagatattg
tataacagttcggttttccgcaattttttccatccctcggtgtaaataacccaatattggctcacaatcaataacatct
tcaccgtctagagtaaggatgagccgaagaacaccatgcattgatgggtggtgaggtcccatattgactatcatgaggt
cttttcttgtcgttgttacattcataggttattcctcaattctttctttcatgaattgcttaaaacaaaaaaaatttca
tcaaaattcaagatctaagaaatgaaataattcaagttcttgttcaaattaacgagttgttaattctcggatatctagc
tgactaattaattctgtataacggactttgtctttctttgacaaataagacagcaggcgttgtcgttttcccaggattt
tacgtagacccctctgggataaaaagtcttttctgtggaattccaaatgggaagtaagtcttcgtatcttattggtgaa
gctaactacttgaaattcaacagaccccctgttttcttcttgtgaaataacggaaatgaatgccttttttaccataaaa
aaatattctatcgtccttttttctttttgaactaaatgaattttaccaatcagtaagaataatgctagtcatttttttt
tttttttttatatatatatttttttttttatatattttttatatatatataagaatctaatttctttaggaactccgaa
ttttctcaac-----ttatgaaatcattttatcaaataaagttcatcaatccaatttacgagttggttgaaatagtaat
ctgaaagcatggtatattttgacactcaaaacac--------------------agaaaataaaaagaaacaaaagaaa
agaaaaaatacgattctgttcatttatttatagatctaatcgatagtggtctgt-------gcattggatttccattcc
gataccggaatggaaatccaatgcatctcgttgtttcagatatcaaatagggtatagaatggatataaaaaagggtatc
cttaacgaattttcaatcgcggatacatacgtatccttagcatactgaaacggctcccattctgcgcattaaaccaata
tcgattcatacaagctaaatcttctaatcgataattaggccaaagaaatgattttattagtttctttttctttttttcg
ctgttatccacaacttcaccacagttttttacgtatttccaaaatactggatttttatagatacgattttttctttttc
cccttctcgaatagaaagaaattagaattcgcaattctctacgccgtttggtggataaaatagtttcgggaacaaacaa
atcagaatcacttttgtgcatagtttccgcattggtcttaggcataaaaaaatttcttcgggctctgtatttttcagta
agttcgaaactatcattatgatcgtagggatcaagctgctcaaccaaggaaatctttatcagttgatagatcaaaaatg
atgcgtcctgattttgtctagatatacgaagtggttcgatactgaatattccgtgggtaagcataatggtcgcaagact
attgtttcttgtcgaaaactccattttcagtctttcccttttgatagagcttagcaaatttcttttcatccttttctca
tctgtaattttctggattctactcaattcgtaggcattcaatttgagttcgtccaatcggtcctcctcatcgtcctcat
catcatcctccggcaatatcacttgaaaattacggatatccccgctttttgggtattccgcgatgggccgttgccattt
gtctgatccaaaggctgtgtaaggaattttgttttcttgtacttgtacttttctttttcttttttttctcgcttttttg
tcttcttcttccattctcgctatattcttcgctctttgtttttttagtttctctatattcttcgctacattcttcgcta
ctttgttttttagtttctctatattcttcgctacttttttttttagtttctctttttttctctctttttttctcttttc
tttctctattttttcttcttcagtctctattttttttttttcattctctatttttttttttgcattctctattttctct
ttttttctcttttgtttctctatttttctcttttgtttctctatttctttttgtttttttttctctattagttgcgcta
ttcgtttattttttctctctttttgctctcttttttgttttaaactcgctacaagtgcatcccaaattctcgctttcgc
ttgcgcgtgcaattcttggtttgtatcctttggactgttttttttttcaagaaaaaaatcgataagattttgaatagca
ttttcattttcattttgaataacattttgccttccatcttcaataggatcattttcattttcattttgaataacatttt
gccttccatcttcaataggattttgaataagatttggattttcttcttgattttcaaaaattaaattttttgatagtaa
attttttgataggatccacggttttacttgatacctaagatccagtttgagcaactccgagaagaagaaccaacctttc
agatccgagatgcacctatttggtagttctgtattcattccccgccaatcaaaaagtgggttttgttttttagttcttt
gagaattttgaaaagtccaaaaaaccccaggcttaatactggtattaccatttgccgcggtccagtacttaacagcatt
accactatttgtcgcggtccacatcttaacaaaccggtctttgtctttatcgtttccaccaattaaactaccagggaaa
agtctccaaggaacatatttgcggtctggaaacgtatacagatccagaagatcattttgtactaaaaactgattgctaa
gagcaataccttctggactatcaactaaattcactttccgtctattgtaattgtaagaatttttttgtttattatttat
acatacatacttatcttcggaattaatagattgataggaaaaaaggtcatagctataggattttatagagttcttaata
tccccggccctttgacctaggtaagtctcgactacattttcttcatcgtctaatgaatttgcttcaaagaattgttttc
gtttttcattagaataccttttatttaagtctgtattttcgtccatacgttcttgattgactttagttcgccatttttg
ggggcttaagctattccatataatgggagatacgctatattgatgctgagcctttaaccagtttttccattgatttttg
ccggaattcaaactatttttatgttttaatttcgaatgaaagagttcttgtgcttcaaaataatcctttagttctttct
taagaaaacgggatgttccgtcatattgaagaacatatcttaacttatctaagtgaataagttgggtttgttgggtttg
gtataatttgtaaaatacatatgcttgggacatagaggctaagtccgaagtatctgttgccttctttctcttatactta
tagccattccaagtatccccaagcttaatatcattctcagaaatcctaatatctttatcataaagcgactctttaaaaa
tcgaaataaagggatttttttttttc------------------------ttttttttctttgttttatacactgtttc
tttatttgtttcagtcttgccaatgccaatggatttttcaatcattttttttgaaaattcaaaaaaacgttgtggatgg
atcttgcgaatagaaatggcacgttcaaggggattgaggtatatccttttaatattgcgggatatccttttaatgaaaa
atagtagaacataataggattttcggattcttagaaaataaaatttgtgtcggcgagactttattctttctaatttctt
taaaatatttttttttgcttgtacgagtttatcaggagaatcgggtttaggagtgaaaactattttctttctttctttt
gtaactttatctatctcatcccagactgctcttagttcattatccagatccgacggttctttttctggatccgccactt
tttcttctggtaatgaatcatctttcaaagctctaactggaccttgcaacaacgattcgctaatcctaggattcctact
cattctaaaatcttgttcgtttttaagattatctatgtctttttgagaacgagtgaactccggggtttctcttcctcca
gataattcaattgggtgtctttttaaacgagctctttttagaaatagaaagcttttgatgaaccatttttttgtttttt
ttaagacgtttcgaaaacgtttgcttagaattatagaatgtttcttttcaaattggcgaattttctttttgagttcgtt
tctaatgggattaaaaaagactccccaatccggggttattagatcaccgaaaggacggtcggttaagatcccaaaactt
gttaaaaaacgaacccctcggtccccttcgaattgcgctttgcctttcttcggacctttttctttcttcggatcttttt
gaaaaaagaatcgtctgtaccaagg------------------------------------------------------
ttctttcttcggacctttttctttcttcggacctttttctttcttcggaccttt-------------------------
--------------------------ttctttcttcggacctttttctttcttcggatctttttctttcttcggatctt
tttgaatggatcgcgtcttagatctgtaccaaggtttaaggtaaaaagggttggtgaccagtatctgaataccgtcatc
ggcccagtctggtgggaattggtcgaaggcgattttttctgagactttcataccattataggtgcatatagcatacctt
tctctcttcaaacgggcgaagtctattttccactcggtagcttgcaataataacatacgggctatatttttccctatta
tgaatgcagggaatacaaccttttttctaagaaaaatatgcagtaataatatgaaagttcttatgacttgaccatagtc
aatgttctcccacatttccgttacattctcaattcgtatatcatcctcgacgtcttcgtaggattgcccgtcttcggcc
cccgcctgtttcagcatttccctcgtctcagccacaatcgacttcgtatccggaatcatcactttaaattcatctttct
cgttatcgtcatcgtcatccactattttttccccttttatccgggtttcataaaagaatttcacctgcacggctaagtt
aaccaaaccatccaaaaaagtgcgggggcccaaagcgaaaagcggggagcgtgcatttacttgagttgtgcgacaaacg
tatgctttacgtctgtcctgacgcgcggatcccttgattaggcctcgacgaaaatcggacatatggcctaaaaaacgta
tcgcatatgtttttcgatgccgcacaaaattaccctgctcatctatcaacggcttccgttttttcgaatccttctcagt
aaacaccgctacacgtttgaatgggagtattcgaatctcatgatccgagaactgagtctctccctcggctccctccagt
tgttccaactcgtcgattaattggtatgaccatcgaggaacttttttattgatttcttcttctagttcaataactgctt
ttttatttctttggggctccgttacaaaagcatgaaaaagaatgtcatcaaaagatggcgggctatagctatagcctgt
ggcgaatgaatacttttcgattgtggctgcgtcgaatctgattccgtgtgggttgatttcggtttttggggttgcgccg
aatttgactcctcgtgggtagctttcgttttgttttcttttgatttcgtttacttttcttttgatttcgtttacttttc
ttttgatttcg------------------------------------------ttttgtttgcttttgacgtttttttg
tttgcttttgacgtttttttgtttgcttttgacgtttttttgtttgcttttgacgtttttttgtttgcttttggaaatt
tttttctttttttttggtactgcagggccattaattctatttactaacgttttcacgaagggataatctctctcgttaa
caaaaagtaggtgaagcttatttaccgggtttttcatcctgcttagtagggctatggcatttttttgttcccgcaagtc
atcatcattcttatttcggagcgttgccattgtaatattattctttaagaaaacaacctttatcaaatcgcttgtcttc
cttccgccatcgtcgacttcagggtcgctctttccacgaagcgctccggtcaaaaaaggatcggctatttcaggcaagt
attctttttcaggcaagtattcttttttagttttattagttttataattacacaaccttttccttgtttcgaggacatt
ttgcaggctagatcttttccttcttgcgaggacattta------------------------------------gcagg
ctagatcttttccttcttgcgaggacatttagcagacttttttttttatctaaagttttaattcgattttgaaattctg
tactcaggctgttctttttttttttattgcgagaaatccactgtctataactcccaggagcagaccacctaagagcccg
ccatttagctttagcatagattcgtgggaacctcgaagccatttttctttgtatcatttcccagaaagttgccaaactg
ggtggatatgtaaaacatattctttgttttccatcgcttcggcatgcataaaaaaaatattgtgacatctcatttttga
cagccttttcaacgccagcacacgtttttatatatcgtaatggacggagtggtttttgcgggtcaaaaagagaagtgat
aatagggatttcaaacgagaataaatcgttc---------------------ttttctttcaatattgatatttttttt
ttcaatattgatattttttttttcaatattgatattttttctttcaatattaataacttcggattctcttccctttctt
ccgaatgaaaaataggcgaaggagaaataagttcttcggggaatccctcttgtttctcttgcaccccctcttccacata
tccttcttgcgcagcaagcattcccttatatgcttcctgcatagctcgcgcagcttcgatttccatttctcttcgctga
gcttcgattagccaaaatgtgtattgcacaacttgctcagctcggattcgcctcgctttttgctcagcttgtatttgct
tctcgtctttctgagcttgtatttgattcgcgtctttcgcaacttgctttgccagatagctttctaccacaccttgctt
gaattcttgcagagcttgcctttgtgctgccctttgcgctctcctttgcgcttcgaattttttcgttagtctttcttca
agtttcttctcttctctggcagcttgggtttcgttcgatagttttctttgaagttgtaattttttgtcggccgggtctg
catacaaaaggggtgtttgatctaaatataaaagaaagatagcaaataagataatactaaagaggtgctccatatcctg
tctgaattttgctcccacgtacacattctcaaatccacgaagtatcaacctagcataaaagcgaatgttaatttttagg
ccgcttattagcgaagaaccccttatccaccaccgtgcatcgtctaataacttagaattctttatcctaactaatgccg
attcaacctgtttcatggctaaaatctcacgaattaaaccagcaacaaaagaatttcgccatttttcgataatgtactt
agtcgctggaataagtacattacatgtaatgtacttcattgtcttcgatctaataacctgaagtagccaaacaaatacc
aatccagcccatttcaggactaaaatatgaccaattaaccaaccaacaaagctacttaggacaaataacatcttattgt
tgcatcgaaagatataaatgtagcttaatcgggttaacattggccttcccaacaagctaaggctgaataattgaaaaag
caaattattcaggaataccaattgaaacctacgattccgcattgacttagtgagcaatgggaaagcaaaacgctggctc
ggccattgaccgctattgctgaataagtaatgaaagaaaaaatacggtgcaagtagtaaaaggattgtatgaggtctac
ctaacgctagatgcagaggcccataaaggattgatatgaatatcaaaagttgtcctgtaaaaaaacctgcagtttctga
tgccttcttttcgattgcgtctggatcgtcgttcaaaaaccgtggtcggagaaggaacaggtaagaggacccgatggaa
aatgcgctaataaatccataatagagtccgaccataaccacggaattgtttatcttcatgcatacgtatacgagattaa
c---------------------catcacaaacctccttgtttgttgtattttgttatttttttatcttttttataagat
aatta--------------------------------------------------------------------------
-------------------------------------------------------ctttagaaagtggagtagaattac
ttttg-------aatagaatagttctttttgaagctgaagctattctttatctttattttatctttatatagaatatgc
aatttgtatttactctatgtaatttgtatctttatatgtaatttgtatctttatttttatatgtaatttgta-------
-------------------------------------------------------------------------------
-------------------------------------------------------------------------------
---------------------------------------------------------------------------tttt
tatatgtaatttgtatttttatatgtaatttgtatttttatatgtaatttgtatttttatatggaatttgtatttttat
tat---ttttatatggaatttgtatttttatatggaatatgtaatttgtatctttattttataatgtaatttgtattta
ctctatgtaatttgt-------------atttttatatggaatatgtaatttttgaagtgattcttt--ct
>I-frandV
TAAGACGGGCGAACGACGGGAATTGAACCCGCGCGTAGAGGATCCACAAACCTCCGCCTTAATCCACTTGGCTACATCC
GCCCCTTAAACTTAAAAATACCATATCATGAACAACGAACTTTTCAATAACATACCA----------------------
TATAGGACCAAAAAAGTATGGTACATCGTAAGAATTGCATCGAAACCAGATAGTATCAACAAAAAAATGTGGTCCATCT
GAAACATTGCGCACGAATCAAAAAAGAAAAATAGAATAGAAAGAAAACTAAGGAAAGGAGCAATAAGCAATTTCTTGTT
ATATTAATCGGTTATTGCTCCTTTCTTTTCAAATCAAAAACTCGTATACACTTACACTAAGACCAAAGTCTTATCCATT
TGTAGATGGAGCTTCAACAGCAGCTAGGTCTAGAGGGAAGTTATGGGCGTTACGCTCGTGCATAACTTCCATACCAAGG
TTAGCACGGTTAATAATATCCGCCCAGGTATTAATTACACGACCTTGACTATCAACTACAGATTGGTTGAAATTGAAAC
CATTTAGGTTGAAAGCCATGGTGCTAATACCTAAAGCAGTGAACCAGATACCTACTACAGGCCAAGCAGCTAAGAAGAA
ATGTAAAGAACGAGAGTTGTTGAAACTCGCGTATTGGAAGATCAATCGGCCAAAATAACCGTGAGCAGCTACGATATTA
TAAGTTTCTTCCTCTTGACCGAATCTGTAACCTTCATTAGCAGATTCATTTTCTGTGGTTTCCCTGATCAAACTAGAGG
TTACCAAGGAACCATGCATAGCACTGAATAGGGAGCCGCCGAATACACCAGCTACGCCTAACATGTGGAATGGGTGCAT
AAGGATGTTGTGCTCCGCCTGGAATACAATCATGAAGTTGAAAGTACCAGAAATTCCTAGAGGCATACCATCAGAAAAA
CTTCCTTGACCAATTGGATAGATCAAGAAAACAGCAGTAGCAGCTGCAACAGGAGCTGAATACGCAACAGCAATCCAAG
GGCGCATACCCAGACGGAAACTAAGTTCCCACTCACGGCCCATGTAACAAGCTACACCAAGTAAGAAGTGTAGAACAAT
TAGCTCATAAGGACCACCGTTGTATAACCATTCATCAACAGATGCTGCTTCCCATATTGGGTAAAAATGCAAACCAATA
GCTGCAGAAGTAGGAATAATGGCACCCGAAATAATATTGTTTCCATAAAGAAGAGATCCAGAAACAGGTTCACGAATAC
CATCAATATCTACTGGAGGAGCAGCAATGAAGGCGATAATAAATACAGAAGTTGCGGTCAATAGGGTAGGGATCATCAA
AACACCAAACCATCCGATGTAAAGACGGTTTTCGGTGCTGGTTATCCAGTTACAGAAGCGACCCCATAGGCTTTCGCTT
TCGCGTCTCTCTAAAATTGCAGTCATGGTAAAAAAATCTTGGTTTATTTCATCATCAGGGACTCCCAAGCACACGAATT
ATCTAGAACTAGATAATTGAGGACTTGTTATTCAACAGCATAACATGACTTATATACCCGTGTCAACCAATATCCATCT
ACGATATGATATATATAATGGGTTGCCCGGGACTCGAACCCGGAACTAGTCGGATGGAGTAGATAATTTCTTTGTTCAA
AGAAAAATAGGTCAAAAAATCCCTCCCCAAACCGTGCTTGCTTTTTTTCATTGCACACGGCTTTCCCTATGTATCGAGC
TAAAAGTCAATTTCGTCGCTAGACATTACTCTACGAAAAATGAAATACTCATTTAATCAACCCTTACTCTACTCTTACT
CTTCTTGCATGAGCATTTCAT-AAAAAAAAATGAATGAATTTGTTTAGTATATCTCTTTACGTCATCATTTAGTAAAAA
TGGATCCTTCCGCGTCGCCTACCCGATCATTGATACAAGGAATATCCAAATACCAAATTCGGCCTCTATATAACCTTCC
CGACGCTTTTGGGAAGATCACAGCAAGAACAACTCCTTCCTCTGTAAGGAATTCGTCCCCTAATTCCGAACCTAATCTT
TTCAAAAAAGCGCGTACACTACTTTTATGTTTACGGGCCAAAGTTTTAACACAAGAAAGTCGAAGTATATACTTTATTC
GATATAAACTCTTTTTTTTTGAAGACCCACTGTGATAATGAGAAAGATTTCTGCATATACGCACAAATCGGTCGATAAT
ATCAGAATCGGATGAATCATTCCGGGTCGGCTTACTAATGGGATGTCCTAATGCATTACAAAATTTCGCTCGAGACAAC
GATCCAATCAGAGGCAAAATTGGAACTGTTGTTTCGAGCTTCTTCATAGCATTATTTATTAGAAATGAATTCTCTAGCG
TTTGATTTCGTACCACTGAAGACTTTAGTTGCACGTTTGAAAAATATCCCAAAAAGTCAAGAGAATACTTACCTAATTG
GTTTATGTTGATCCTTCCGGGTTGAGACCAGACCGAAAAATGATATTGCCATAAATTGACAAGGTAATATTTCCATTTA
TTCATCAAAAGAGGTGTATCCTTTGAAGCTAGAATAGATTTTCCTTGATATCTAACATAATGCATATTCGGATCCTTGA
AGAAGGATCGGATGTCCAGAAAATCAGTCCCAACAAAAACTTCAACAAGATGGTCTATTTTTACATAGAAAAGGATTCG
CTCAAAAAAGACTCCAGAAGATGTTGACTGGAAATGCGAAGATTGATTGCGGATAAAAAGGAAGATAGATTCGTATTCA
CATACATAAGAATTATAGAGGAACAAGAAGAATCTTGAATTCCCTTTTAAAAAAAGGGTAATATGCTTTTTTGGAGTAC
TAAAACTATTCCAATACTCGTGTAGAAAGATACGTAATAAATGCAAAGAAGAGGCATCCTTCACCCAGTAGCGAAGGGT
TTGAACCGCGATTTCCAAATGGATGGGATAGGGTATTAGTACATGTGACAAATAATCTAAATGTGAAAATTGGTCCTCT
AAAAAAGGAAATATTGAATGAATTGATCGTAAAGTAGGAGATTTTGCTATATCTTTCTCTTTCCTTTCAAAGGAAGATA
AAACTCGTAGCGAAAATGGAATTTCCACAATGACTGCAAACCCTTCTGATAGAATTTTCGAATACAAATTCTGATTGTG
GCCCCAAAATGGATTTTGAACAGAACCATTAGCCGAAATAATCAAATGATTCCGTTGATACATTCGAGTAATTAAACGT
TTCACAATTATTAAACTATATTTTTTGTCATAATCAACTTCATTTTCGAACAAAGTAGATCTATTTCTATTTAAACCAT
GATCATGAGCAAGTGCATAAATAGACTCCCGAAAAATTAGGGGGTATAGGAAGTCGTGTTGTCGAGATCTATCTAGTTC
GAAATATCCCGGGAATTCCTCCATTTGAAATTCGATTTGAATCCAAGTTAGGAATTTGTTGGTTATGAAATGATACATA
GTGCGATACGGTCAAAGCAAGGTATTCTAGTAATACAATAATAAATACCTCGGAAACAAATAGACTCATCAACGGACTC
TCTATCCTCTCTTTCTTTTTCAATCTAATTAGTTTAGATTCGTTATAAGAGACTAAGATGGGTTAGGAATCCTTTATTT
TTCACCCCAATCGCTCTTTTGATTTTGGAAAAACTATCTTTATCAATATGCTGCTTCTTTTACACATTTATGTCTAACC
CAAAGCGGGCAATAGCTAATAGTTAGGACTCATAAAAAAAAAAA-----TGAATAATCATGGAAAAACCTTTCCCCATC
CTGGCACTAATAGATTTTTAACGTGTAATTAGATCGGAGAACCGTTCAAATTAAGAACAGAAGCTCGTTGCTTTTTCTT
TCCCTATAATGAATCGGGTTCCTAGGACTCTATCCATTTATTCACTCGACCCAACTCTGAATTTATTTCATTTTTTGCT
TACTAAGAATGAAATATTCTCCGAATTTTCAATTGATACGACATGCTGCTTTTTCCATGCATTCCTTGCAGTTCAGGAT
CAGTCGTGGTCTTACAAACCCTACCGAAGATATGAATGAATCCATTCCTTCATACAAATGTGTAAAAGATGCTAGACGC
ACTTAAAAGCCGAGTACTCTACCATTGAGTTAGCAACCCCCCCC-------AAAAAAAACCAATTTACTATGTGTAGAT
ACAATCGCAATAAAAATAACAAAAAGAATTCTTCTTTGTCTCACACAAAAACAACCTCGTGTATCACCAGCAATCTAAT
AAACCCATCTTTTTGATTTGAAATTAGTAGAATTCCCACACCCTTTTGAGTTGATTTGCTTTTGACTGACGTAAAAAAC
CAAACCTAGGGAAGATAAAGAGATGCGTTTATACACGATCGAATTATATTTGTTCGATACACTGTTGTCAACATTAATC
TAATAAATCGAATACTTAG-AAAAAAAAAAATAGAAATGAATAAAATCTTTGTCTTGGGTTTAGCCCTAGAGAATATCT
CTAAATCGAAAAAGAACAAAGAAGAAATTAAGGACAAAATGGCAAATAATCCCGATTTCTTTGTTAATTTGATGTATTT
CCAACGAAAAACTGCCAATCCAATTGGCAGTAATGTAAAAATTGGATAGGTCTCGCCGGTCCAACTCCTTCATTTATTC
ACTTCATCTTTTTCTATCTATCTTATATCCCAATAAAGATATAGCAAACTTATATCCCATATCCCAATAAAGATATAGC
AAAAAAGGCGATTTTGATCGTTAAAGAACATCGCATTCTATGGTAATGGTAACAATAATAAAAAAGGATGAATTGAATA
GAGTAAAAGA-GGGGGAGGGGAAATAGTATAGTAGAAAAAAAGGATCCAAAACTATCTACGAATCACCCACACCCTCTT
CTCTCTTTTTTATTTATCTTCTCTCTTTTTTATTTA--------------------ATAGTTCAAAATTTTTAAATTCA
TTAATTGACTTCCATTTGATTAAGACTAAATTCTGTAAAAACCCCCGCTTTCTTTAAAATATCATAAACAGTTCCTGTG
GGTTGAGCGCCTTTTTCAAGAAAATATAGAATACCTGGAATATCTAAATAGGTTTTATTATTTATCGGATCATAAAAAC
CCACTTTCCAAAGATCTCTTCCTTCTCTGCGGGATCGCACATCAATTGCAACGATTCGATAAACGGCTCATTGGGATAG
ATGTAGATGAACTATAA-CCCCCCCTAGAAACGTATACGAAGTTTTCCCCTCGTACGGCTCGAGAAAGCAAAAATTCGA
ATTAGATCTCTCTATCGAATTTGAATGTTAAATAGATCCATAACATGATCCAATCCATTAGGCTATGGGCTATTTAATA
CTTTTTCTTTATCGAAAAAAATCATTTGTATTCTCATAACTCAAGTTGGATAACTCTGAAATAGCTCAAAAGAAAAGCC
TTAGTTATTTCATTTTTGAGTGGTCTCTAACCCCTT------------------------TTTCTTTGTCTCATTTAGA
ATATATTTGGATTCTTCATCCTTTTCTTGAGCTAGTTGTCAAGACAGTTGAAAAGGGGTATTTTCTTGTTCCAAAATAC
TTTATCTTTGCCTTGGATCATTGGGTTTAGACATCACTTCGGTGAATTTTAATCATTTCAAAACGACAGCAACATGCCC
CTTT-----------------------TTATGATTTCTTTCTAGCAAAGAATCATACAAACGGCGGATTCCCGCACGAT
ACACTTTTGATACAAAGAGGTTCACTAATTCGAACAAATTTTCC--TTTTTTTTTTTTTTGAAACTTGCTTGAATTGGA
TCCTTTCGATTTATAGATCGAAAAGATACTTACGAAGTTGGAACAGCTTATTAATATTAACCCTAGACCCTTGCCCCTG
AGAAACGAATCAAGACTTTCTACCCGAGCTACATCCTATACTGGTAACATTAAACCCCAACAAAAGAAGGGGGGTTCTA
GTCGAACAGAAGAAAGGGTGTCGAGCCAAGAGCACCTTCATTTCGATTTTATATAGAATAGAAAGTGGCGGGTGTAAGA
ACCCACAGATGATCATGTCTGTCAAGTCGCGCGTTGCTTTTTACCACATCGTTTCAAACGAAGTTTTACCATAACATTC
CTCTCCTGGTATGTAATTGATTCAATTAGGGAATCATGAATAGTCATTTGTTTGATCTTTCATAGGAATCCATATGTTC
TTCTTT--------------------TATATGAATTTCTAAATAAATCTTAGCATAAATTCCAGTTGAACGGCTTTTTC
TTGGAGAATCCAATATTTTGGATTTGATTTTCT-----AATTTAGCAATATTACGAAAATAAAAAGTTATTTTTATTGA
ATCTAC----------ACCCCAAGGTAATAGTCTAGATTCAACAATCTAACACTTCTTCGAGTATCAAATACTTCTAAG
AAATCCTTGAAATTCCAATAGTTATTTAATTGAAAATTGAAACAATTCC-------TATCTCATATCACTATTTGAATA
AAGTCTTACTAAGCATCGCATTTGATCATCATAAAAAAATCCATCTTTGAATTAAACCTCAGTGATTCAAAAAATAGAG
ATAGATTGGGACAAATTCTAATCTACCCATCCATCCATATTGTACATATATTAATATACTCCAACATATTAGAATATGG
AATGGGTAGATTAGAATATGGCAACATATTATATGTCAACATATTCTAATCTACCCATCCATCCATATTGTACATATTA
GAATATACCCCGTTAGAATATACCCCAACATATACAATAGGC--------GCCAGGAGCTTTAATTGGGGAAATAGAAG
AGATTCTAGTCTACCCCAAAATATTCATATGAAAATCGTGTCA------------------------------------
------------------------------------------------------------------------ACGCCCA
TTGAAAATCGTGTCAACGCCCATAATCTACCCGTACATATATTAATATACCCCAACATATTAGAATATGGCAACATATT
ATATGTCAACATATTATAGTATGTCAAGTCAACGTCCATGATATACCCATCCATCCATATTCTAATCTACCCGTACATA
TTAGAATATACCCCAACAGTACCGAAATTGTCAACTAATTCCAAATCTAACTAATTCCAAAACCAAACCATTGCCCCCG
TCCATAATCTACCCATCCATCCATATTAGAATATACCCAACAGTCCCGAAATTGTCAACTAATTAGAAATCTAACTAAA
TAGGGATTTCCTTCATCTTGTGTCAAATTCGAATCCAAAAAAAAGAAATATTGCTTTTCTCTTATGATCTTATGAATCG
TTTTTTTTTGTAAAATCTGGTTTATATCTAGATCTCTATGTATTATCTATCTATAATAGACTCTTTGGATTCGGCCCAA
TCCTTTACTAAAAGAATTGAGCCGAGTTTTGTTGAATTGCAATTCAATTACGAGAACGAACGGGAATTAATGGATTACA
AAGTATCCATTGCTTGGAATTCAAATTTGATCTCTTTCCATACTTCACAAGCAGCAGCTAGTTCCGGACTCCATTTGCA
AGCCTCCCGTATAATTTCATTACCCTCACGAGCAAGATCACGCCCCTCATTACGGGCTTGTACGCATGCTTCTAGAGCT
ACTCGATTCGCTACAGCACCCGGTGCATTTCCCCAAGGGTGTCCTAAAGTTCCACCACCGAATTGTAGTACGGAATCAT
CTCCAAAGATTTCGGTCAGAGCAGGCATATGCCACACGTGAATACCCCCTGAAGCCACAGGCAAAACACCAGGTAGAGA
GACCCAATCTTGAGTGAAATAAATACCGCGGCTTCGGTCTTTTTCAATAAAATCATCACGTAGTAAATCAACAAAGCCT
AAAGTAATATCTCTTTCTCCTTCAAGTTTACCTACTACGGTACCTGAGTGAATATGATCTCCACCAGACATACGTAAGG
CTTTAGCTAGTACACGAAAGTGTATACCATGATTTTTCTGTCTATCAATAACTGCATGCATTGCACGGTGGATGTGAAG
AAGTAGACCGTTATCTCGGCAATAATGAGCCAAGCTAGTATTTGCAGTGAATCCCCCTGTTAAGTAGTCATGCATTACG
ATGGGAACTCCCAATTCTCTGGCAAATATAGCCCTTTTCATCATTTCTTCGCATGTACCCGCAGTAGCATTCAAGTAAT
GCCCTTTGATTTCACCAGTTTCAGCCTGTGATTTATAAATTGCTTCGGCACAAAATAAGAAACGGTCTCTCCAACGCAT
AAATGGTTGTGAGTTTACGTTTTCATCATCCTTGGTAAAATCAAGTCCACCACGAAGACATTCATAAACAGCTCTACCG
TAGTTCTTAGCGGATAACCCTAATTTCGGTTTAATGGTACATCCCAATAGGGGACGGCCATACTTGTTCAACTTATCTC
TCTCAACTTGGATGCCGTGAGGCGGGCCTTGGAAAGTTTTAACATATGCAGTAGGGATTCTCAGATCCTCCAGACGTAG
AGCACGCAGGGCTTTGAACCCAAATACATTACCCACAATGGAAGTAAACATATTAGTAACAGAACCCTCTTCAAAAAGG
TCTAAGGGGTAAGCTACATAACATATATATTGATTCTCTTCTCCCGCAACAGGCTCGATGTGGTAGCATCTTCCTTTAT
AACGATCAAGGCTGGTAAGCCCATCGGTCCACACAGTTGTCCAGGTACCAGTAGAAGATTCGGCAGCTACTGCAGCCCC
TGCTTCCTCAGGCGGAACTCCAGGTTGAGGAGTTACTCTGAATGCTGCCAAGATATCAGTATCTTTGGTTTCGTATTCA
GGAGTATAATAAGTCAGTTTATAATCTTTAACGCCGGCTTTGAATCCAACACTTGCTTTAGTCTCTGTTTGTGGTGACA
TAAGTCCCTCCCTACAACTCATGAATTAAGAATTCTCACAACAACAAGGTCTACTCGACAGAAATTCGGAGTTAATGAA
AGCTTTCACAAGAATCTTTTATCAAATTATCACCTAATCATAATGGTTCGTTATTAGACCACGGTATTTGATTCGTCAA
ATACATCATTATTGTATACTCTTTCATATGTATCGCGCAACCCAATTCTTGTTTTTGAAGTTTCTAATCACTTCTTTTT
TTGAATCGAAATATTAATA------------------------------------------------------------
---------------------------------------------------------AGAAATGGATCTGCTGAAAAAA
GAAAGAAAGACCAATGAGATAAAAATAATGAATTATAAAGAGAGTTCAGGTTCGAA-----------------------
-------AATGAATTGTAAAGAGAGTTCAGGTTCGAATTCCATAGATAATATGGATGTTCTTGTTTATAATGATAGACA
AATGGATGGCTTTCTCAAGCTCCAGATTTGGATTCATCCACTTGATATTTTGAAAATGGGTTGGTTGAACGTGAAAATT
CACTCATTG------AAATTTAATAAGTAAACAAAATGGAATTGGATTCGGTTGGATGGTCAAAATCGAGTGCTAATTA
CCATTTCTTATTGAATTACCCGATCAACCTGCTCTCGAACATTTTTTTTTTGATTCGATCATTTTCGCAAAAAATTGCA
TCACATCATCTTTCACTTTTATTTATTATTAGTCATTATTATGAGAATCAATCCTACTACTTCAGGTCCTGGAGTTTCC
ACACTTGAAAAAAAAAAATCGGGCCGTATCGCTCAAATCATTGGTCCAGTACTGGATGTAACCTTTCCCCCGGGGAAGA
TGCCTAATATTTATAACGCTCTGGTCGTTAAAGGTCGAGATACTGGCGGCCAAGAAATTAATGTCACTTGTGAAGTACA
GCAATTATTAGGAAATAATCGTGTTAGAGCTGTCGCCATGAGTGCTACAGATGGTCTAACGAGAGGAATGGAAGTGATT
GACACGGGAGCTCCTCTAAGTGTTCCAGTCGGCGGAGCGACTCTAGGACGAATTTTCAACGTGCTCGGAGAGCCTGTTG
ATGAATTAGGACCCGTAGATACTCGTACAACATCTCCTATTCATAGATCCGCGCCCGCCTTTATACAGTTAGATACAAA
ATTATCTATTTTTGAAACAGGAATTAAAGTAGTCGATCTTTTAGCCCCTTATCGCCGTGGAGGAAAAATAGGCCTATTC
GGGGGGGCTGGGGTAGGTAAAACAGTCCTCATTATGGAATTGATCAACAACATTGCTAAAGCTCACGGGGGTGTATCCG
TATTTGGCGGAGTAGGTGAACGTACTCGTGAAGGAAATGATCTTTACATGGAAATGAAGGAATCCGGCGTCATTAACGA
ACAAAATATTGCAGAATCGAAGGTGGCTCTAGTCTATGGTCAGATGAATGAACCCCCAGGAGCTCGTATGAGAGTTGGT
TTGACTGCCCTAACGATGGCGGAATATTTCCGAGATGTTAATAAACAAAATGTACTTCTATTTATCGACAACATCTTCC
GTTTCGTCCAAGCAGGATCCGAAGTATCCGCCTTATTGGGCCGAATGCCTTCCGCTGTGGGTTATCAACCCACCCTTAG
TACCGAAATGGGTTCTTTACAAGAAAGAATTACTTCTACTAAAGCGGGATCCATAACTTCTATTCAAGCAGTTTATGTA
CCGGCGGACGATTTGACCGACCCTGCTCCTGCCACGACCTTTGCACATTTAGATGCGACGACCGTCCTATCAAGAGGAT
TGGCTGCCAAAGGTATCTATCCAGCAGTGGATCCTTTAGATTCAACGTCAACTATGCTCCAACCTCGAATCGTTGGCGA
CGAACATTATGAAACTGCACAAAGAGTAAAGGAAACCTTACAACGTTACAAAGAACTTCAGGACATTATATCTATCCTT
GGGTTGGATGAATTATCCGAAGAGGATCGCTTAACTGTAGCACGAGCACGAAAAATTGAGCGTTTCTTATCACAACCCT
TTTTCGTAGCAGAAGTATTTACAGGTTCCCCGGGGAAATACGTTGGTCTAGCAGAAACCATTAGAGGGTTTAAATTGAT
CCTTTCCGGAGAATTAGATGGTCTTCCTGAACAAGCCTTTTATTTGGTCGGTACCATCGATGAAGCTACCGCGAAGGCT
GCGAACTTAGAAATGGAGAGTGATTTGAAGAAATGACCTTAAATCTTTGTGTATTAACCCCTAATCGAATTGTTTGGGA
TTCAGAAGTGAAAGAAATCATTTTATCTACTAATAGTGGACAAATTGGCGTATTACCAAATCACGCACCTATTGCCACA
GCTGTAGATATAGGTATTTTAAGAATACGCCAAAACGGACAGTGGTTAACGATGGCTCTGATGGGGGGTTTTGCTAGAA
TCGGCAATAATGAGATCACTATTTTAGTAAATGACGCGGAAAAGGGTAGTGACATTGATCCACAAGAAGCCCAGGAAAC
TCTTGGACTAGCGGAAGCTAACTTTAGGAAAGCGGAAGGCAAGAGACAAACAATTGAAGCAAATCTGGCTCTCAGACGA
GCTAGGACACGCGTTGAGGCTATCAATGTGATTTCATAACTAGGTGTTGTGTACGAATAATCAAAGCAACTTCTGTATA
AATAGAACCCCGGTTTAGACACCCCGCTATTCTGCTAATTGATATTGACTACAACAAAAAAGCAAGTGGAATCAGATGG
ATTCTTATGCAATGAACAACTATTATATTCAATTCAAAAAATGAATTG------AATATAAATATAGAAGAAAAGATAG
AAAATCGCTAAAAGGAAAAGAGGGTAAAAACTTATTAGATACCAGAGTCGTGGTTCTAATAAGTTCTACCTACTATTGG
ATTTGAACCAATGACTCCTGCCGTATGAAAGCAATACTCTAACCACTGAGTTAAGTAGGTCATTTACCATGACAAAGAG
AAACAAAAGGAAATCATCACATCGATGGATTATAAATCCAATATGACTTCTAAGCAATACCACTACTCAAAGAGATCAA
AGAAGATATGTGTTGAATCATCTAATATTCATCTTGACAAGAAATTATCTACATAATATGATAAAATATGTATCACAAA
CACAAGGGCTATAGCTCAGTTAGGTAGAGCACCTCGTTTACACGTGCGCCAATGTTTTTCAGGGGAGTCCATCCCAGCA
TGGAATCAAAAGAATTGATCTTATTGAAAAATCGATGTCTTACTCCATCACGTTTAGGGAACAAGAGAACAATAGCCTG
ACAAAAGGTTCTCGGTTCGATTCGGGCGCCTATTTAAGAGCGCCAAATGGAACCCATCCTTGATTTGAGATATTGATAA
GGTGAATACCCAGCCTATTCAATGCTAGGCCTTAATGAGTATAAGGACCTCAAAAAATGCTCTTTTCGCCCTATGAACT
TGAAGGTGTAGGAAGTTTCATATTTGGTTTTTTAAGCAGGTCGATAGGGCCTCCATTTAACTTAGGTTGATCTGATTTC
GGCAAGAAGCAGACCTACGTCAAGATAATCCTTCTTTGAAACACTTTGGTAATGCTCCTGAGTCGAAATCCAAATAATG
AATCAGAGCACAGGGAGCCATCTCCTTATTGGCAAGAAAAAAGATGGCAGACTAACTGATATTTATATCAGTTAATGAA
AGAGCCCAATGC-AAAAAAAAAAAAAAAAAGGCATGTTGGGTCTTTGAAACAGTTCGAATCATTTTGATAATAATCAGT
TTGATCTGTTTTACCGAGCAGGTCTACGGTTCGAGTCCGTATAGCCCTACTAAAGATGGAAAATACAAAAAGGGTCTCG
TTTTCATTTCCTCAGTAAGTAATGTATTCTTTGTTATTTGTAACTGGTTGCACGGTTACTTGTTTCATCGAAAAAACCA
TTCTCACAGGCCCCTCGCGGGAATCGCTCAGCGCAGAACATAATCAAACTGAAAACCAAAGCCTATTTCACAAAACCCA
ATCAGTATTTTTCATCTCAGATTTGAATTTCAGATAAAGTACAGCCAGCCTTTATTCTTTCTTCATTAATCTTTGCGGG
GAAATTACATAGGGATTTTTTCTTTTACTGACCACAAAGACAAAAATCAAAATGAGTCAAACTTCTTTGGTAGACCTAC
TCAATCCTGGAGGATTTTTGGAGTCAAAACTATGACATGAAACCGGTTCCAGACTCTAACCTAACCCAATCTTAATCGA
ATCTAAGAGTAAGTCACATAAATCTAGGAGCGCCCTTATTTATTTGTCGATAAGCCAAAGTTTGAAAAACGAAGATCTT
TGATAAATGGAATTATCACAATTGTCAAATCGTTTTTTTCTTGGTCTACCTTATCTACCAAATCTACCAAAGTCAAAAA
CACGCAGTCTTCTCTTTCCGTCTTCAATCAATAAAACTCCTAGATCTGTTCGGGCCGATTCTACTCAAATAAACAAAGA
AAAAGAGTATACCAAGCCAGGACTAAGACTAATAATACTCTAAATTCCGAGGCGTTTTCCTACATCTGACTCCTTATTC
TGAATCACTAAGA-------AAAAAAGAAAAAAGAAGGGGGGTCTTCCTCTTTGAGGGGTCTAGTTATAAACGAGTTAT
CAAAAAATAGAAATAGAATAAACTAAATAATCGAATCCATATTCTATTCGAATAGAGATTCGATATACAATATAATAGT
TCGATATAGAATATCAAAAATAGAATATATAGAAATATTTCAATTAGCATTTCGAATTCTAACTATTCGAAAGAAAATA
CTAAAAGGTCGAATTCTATTTTGTTTGAATTCCTTTTCTTTAGCTTTAGAAAAAATGCATCTGAAGGGGCGGTGAAGGC
GTGAAAGTGTTTTTATTTTGTATAAGAGCGGCGTATATTCATAACTACTCTATCTATATCGAAAAAAGCGAAGTAAGCT
TAATGGAAATAGGATTACTATTGATGAATCTGGAAACGAGACATGTACCACAGCCAACAAACGAAATTAGATGGGCCAA
TCAAAATGAATTGTTGTTTTGACTAAACAATTATGGATGGCTTGACAATTCATTCAATTGAATCGACGAATCGGGTATA
TTTTTCACATTCATAGGAGTTCGTCTATGTTTCTGCTTTACGAATATGATATTTTCTGGGCATTTCTAATAATATCAAG
TGTTATTCCTATTTTGGCATTTCGAATTTCCGGACTTTTAGCCCCGACTAGCATAGGGCCAGAGAAACTTTCGAGTTAT
GAATCGGGTATAGAACCAATGGGCGATGCTTGGTTACAATTTCGAATACGTTATTATATGTTTGCTTTAGTTTTTGTTG
TTTTTGATGTTGAAACCATTTTTCTTTATCCATGGGCACTGAGTTTCGATATATTGGGGGTATCCGTATTTATAGAAGC
TCTCATTTTCGTGCTTATCTTAGTTCTTGGTTTGGTTTATGCATGGCGAAAAGGAGCGTTGGAATGGTCTTAGTTCATG
AATATTCAGACAATAAAAAAGTAAAAAATAAAAAAGAACATTGAAACAGTTATGAATTCCATAGAATTTACCTTACTTG
CTCGAAGAACGCAAAATTCAGTTATTTCAACTACATCAAATGATCTTTCAAATTGGTCAAGGCTCTCGAGTTTATGGCC
GCTTCTTTATGGTACCAGCTGTTGCTTCATTGAATTTGCTTCATTAATAGGCTCACGATTCGACTTTGATCGTTATGGA
CTGGTACCAAGATCGAGTCCTAGACAGGCGGACCTCATTTTAACAGCTGGCACAGTAACAATGAAAATGGCTCCTTCTT
TAGTGAGATTATATGAACAAATGCCCGAACCAAAATATGTTATTGCTATGGGAGCGTGTACAATTACCGGGGGTATGTT
CAGTACCGATTCTTATAGTACTGTTCGTGGAGTAGACAAGCTAATTCCTGTAGATGTCTATTTGCCAGGCTGCCCGCCT
AAACCGGAGGCTATTATAGATGCTATAACAAAACTTCGTAAGAAAATATCTAGAGAAATCTATGAAGATCGAATTAGGT
CTCAAGAGGAGAATCGATGTTTTACTACCAATCACAAGTTTCATGTTGGACCGAGTATGCATACTGGAAATTATGATCC
AGGATTACTTTATCAATTACCATCTACTTCAGAGATCGCTTCTGAAACATTTTTCAAATACAAAAGTTCAGTATCTGCC
CACGAATTAGTGAATTAGGCGGGATTCCTTTGTCTAGAATAACAAACAACAAATGAATCCTCAAAAATTTCATCGTAAA
TGCGAACTACTTATAAAAATTATAAAAATGCGGGGGAGATAAAAAAGATGCAGGGTCGTTTGTCTGCTTGGCTAGTCAA
GCACGGGCTAGTTCATAGATCTTTGGGCTTCGATTACCAAGGAATAGAAACTTTACAAATAAAGCCCGAGGAGTGGCAT
TCCATTGCTGTCATTTTATATGTATATGGTTACAATTATCTACGTTCCCAATGTGCTTATGATGTAGCACCCGGTGGAC
TGTTAGCTAGTGTGTATCATCTTACGAGAATAGAGTATGGTGTGGATCAAGCGGAGGAGGTATGCATTAAAGTATTTGC
TCCAAGGAATAATCCTAGAATTCCGTCCGTTTTCTGGGTTTGGAAAAGCGCGGATTTTCAAGAACGAGAGTCTTATGAT
ATGTTGGGAATCCGTTATGATAATCATCCACGACTGAAACGTATCTTAATGCCGGAAAGTTGGATAGGATGGCCCTTAC
GTAAGGATTATATTGCCCCCAATTTTTATGAAATACAAGATGCTCATTGAATGATAAGAAACTCATCTTCATTTCTATA
ACTCCAGATATTCAAGGAGGGTTTCTATGTTCTCTTCGAAATCAAACGGAGAAGGGAGTAATTGAAGTCGCATTAGTAG
TATGTGCTAAAAAAAGACAATATTATTAGGGATTCATGGAGATTCTCCAATTTTGGGCATACTTATTTCTTTTGATTTT
GGATGAGCTGAGCCAAAGTCAATAGAATGAAT----TAAAAGGGTTCCACATTATGAACTTTGTACCGCGCACATAACT
TCCACACGCTCTAGAGGGGCGCGTGGGAGAGAATGAATAGAGGAGAGTGACTCGCAAAAAAGGAAATAACAAGAAAGGA
AGGGGGGTCGGATTCTATTTGTACTCATCAATCTTGGCTATTCCCATCCTTGAAACTAGACCTTTGATTGGGTCTTTCA
ACCAACTAATTGAACCCTTCCAATATATGTATGAAATTGAAATAATAATATTTTGGAAGGGGAGGAGGCAGAGTATGAA
CAAATCAAATAAAAAAGAAGAGAAAAGAGAATCTCATTTTTCGATTTTACATAGACATACTTTTTATATTATACTCTCT
CGATAGAATTTGGAATCGGCTATAACTAGGCATAGAGTTCCGGATACCTAGATGGAGAAGTATGTATCATG------AT
CTATAGCAATTCATTTGTACAATAGAAATATATTGGAGAGATACTCATACAAATGAATCCTGTGCCAGGAACCAGGTTT
GAACTGGTGACACGAGGATTTTCAGTCCTCTGCTCTACCAACTGAGCTATCCCGACCCCTGGCATTTTACTAGATGACT
TCGTTCTATGTCAATTAATAAAAAGACGAAAAAGGTATGAAAAGTCTTACCCAGGCCCAAGGCTTTCTTTGATAAAAAG
AT-AAAAAAAAAAAAAAAAGACTTTTTAAGTGTGAGTCCGAGTAATGATATTATTGATTGTGAATCATTCAAATGTTGA
TTCCTCGCTAAAACGAAGTTCTTTTGTACGTGTAGCATATACAACACCAGACGTGTGTTAATAGAAAAAAATAGCCGTT
TGCATACTTTTGTGAAAGAATAGAATGAATAAAAAAAACATAACGAATTTTGAACTGATAACAAAACAAAAAGAACAAA
ATAAGGATAAATAGGTAAGGAATCAAACGATCTTTTTTTGGGGATAGAGGGACTTGAACCCTCACGATTTTTAAAGTCG
ACGGATTTTCCTCTTACTCTAAATTTCATTGTTGTCGGTATTGACATGTAGAATGGGACTCTATCTTTATTCTCATCCG
ATTAATCAGTTCTTGAAAAGATTCGTGGAGTAAGGGATTTACTCA---------------------ATCAATATTCGAT
TCTTCCTTCAACTTCGAATTGATTCGCAACAAACAATTCTTTTTTCATATAAAAAACAGAAAAAAGTGATTCGCGCCGT
CATTAAGCTCAAATCATTAATCATTTGAGAGAGTATTCACGACATATGTATATAGGTTTCTCTTTCATCCTTTCTCGAG
TTTTGATAGAAGGATTGATTCCTTTATCAACAACGCGATCAACTCCATTTGTTAGAACAGCTTCCATTGAGTCTCTGCA
CCTATCC-TTTTTTTTTTTTCTCGCTTTCTAAACCCCCGGTGTTGGTTTTCGTAAAATAGGATTTGGCTCAGGATTGCC
CATTTTTCATTCCCGGGTTTCTCTGAATTTGAAAGTTGTCACTTAGTAGGTTTCCATACCAAGGCTCAATCCAATTAAG
TCCGTAGCGTCTACCAATTTCGCCATATCCCCCTTGTAGTATGCGGAAATCGTTGAATTCAATTAGATGCCGATTTATA
TACTATAGAAAAAAGTCTTTCTGGCCTATCTTCTTGAATTTCTATCGGAGACCCACATTTGACCAACCCAAAATGATTC
TATCATTTCTGTATCCACAATTCAATATACATGGCTAGGATATAGACTACCTAATGTGCCTTCTCTACACTCATTTTTA
TCATCTCATTTTGAATACTCGAAGGGTCGATTC--TTATTTTTTCGTTTTTAGCTTTCACCTTTCTGAATGACAACAAG
GGAATGTCCCCCCTCTGTCTGTCATTAGTAGGGTTCTGTCTGTCATTAGTAGGGTCTGGATTGCATTTATCCGTAATGC
ATCTTTTATTTCATGTTTTTTTATTCTTATTTGATTCTTTCCTTAGACCGTAAACCTTTTATGACTTCTAACTAGAAGG
TAACTCAAAAAAACGAAAATAGAAATTGAATATTGCTGAAATTCTCTATTTCATCCATATTATTTTATTCATTTACAAT
AGAATAGTTAGAATTCTAATTAATGATTTCATTAATTTAGAAATAGAAGAGAAGAAGAGAATTCGAATTGTTCTTTATT
GTGAAATAAGATTCCAATCTGATCTGATTGATTATACAATCATTATCAAGTTTCGGTTTTATTTTACTAAATTATATAT
AGTATTC-----TATTTCTATTTAGTTCTATTCTAGTGAAACTTTTTTATAGAAAATGATGTAA-ATGATGTAATAAAA
TAGGAGTGAAAAAATGACAAGTAATAGAATTAGAGGTTATTAAAAAACTGTCAAATCAATATCATTTGAATTCAAAAAT
GAAATGAAAAAGAATCTGATTCTATTATCTAATCAAGATATTCATTATTGATAAACAGATAATTGAGAAATAGATCCAA
ATTAGATATCACTATATTAATCGTTATGTTTTATAATATTCACATCATTTAGATTTCATTGATTTGAAATTCGACTTTC
TATGAGTATGACTTTTTCATATTATATTAAATTTTCATATTATATTAAATAAGTAATACTCATAAAAAAGATCCCAGGA
TTTTACGAAATTCCTAGGCATGTAAAATTTCTGCTATTTGAGCCCGCTTAGCTCAGAGGTTAGAGCATCGCATTTGTAA
TGCGATGGTCATCGGTTCGATTCCGATAGCCGGCTTTTTTGTTTTGCTTTTTTACATGATTGAGAATAAGAATCTTGAA
ATCAAAGAACATTGAAATTT------CCCCCCCCCTTTTTTTCAAAAGGTCACCAATTTATTATGTCCTATTTCATATA
TGAATATAAATTAGAAGAGTTCGATTTTTGCCAAACAAATCAATAGCCGTACCTTTTTTTGTATTGTATATAAAAAGGT
GCGGATATTGATCCAAT--------------------------------------------------------------
--TGATCCGCTTATTGTTTGGAGTACACTACGTCATCGGATTTCGCTTAACTTCATTTACCATTTAGTTCAGTTTTATT
TGAGGTTTATGAAATTTCAAAAACAAAGGAGTCTTTATGTCGCGTTACCGAGGGCCTCGTTTCAAAAAAATACGCCGTC
TGGGGGCTTTACCCGGACTAACCAGTAAAAGGCCTAGAGCCGGAAGTGATCCGAGAAACCAAGAACTTTCTGGGAACAA
ATCTCAATATCGTATTCGTTTAGAAGAAAAACAAAAGTTGCGTTTTCATTATGGTCTTACAGAACGACAATTGCTTAAA
TACGTTCGTATCGCCGGAAAAGCCAAAGGGCCAACAGGTCAGGTTTTACTGCAATTACTTGAAATGCGTTTGGATAACA
TCCTTTTTCGATTGGGTATGGCTTCGACCATTCCTCAAGCCCGCCAATTAGTTAACCATAGACATATTTTAGTTAATGG
TCGTATAGTGGATATACCAAGTTATCGTTGCAAACCGCGAGATATTATTACGGCGAAGGATGATCAAAAATCGAAAGCT
ATGATTCAAAATTCTCTTGAATCACCCCCCCATGAGGAAGTGCCAAAACATTTGACTTTTCACCCATTCCAATATAAAG
GATTAGTCAATCAAATAATCAATAGTGAATGGGTCGGTTTGAAAATAAATGAATTGCTAGTCGTAGAATATTATTCTCG
TCAGACTAAAACCTAACTAAAATAAGAAATAAGAGTAAGAGGGGTTCGGAGAATTTGACCCCTCTAAGTCAAAAAGGAC
GAAAAGATAAGGGGCTTATAAGGGGTCTTTTTCTCCCATTGCTGTGTCATAGATTGACCAGTAGGGAGATTTGATCCCC
TGTCCGCTCTTTCCAGTATTTTACGTACC---------ACAGAAAGTAGAAATCGCGAATCCATATCAAAGAAAGTTCG
CACTTTTGGAATGGAATAGTGTATGCGTTGTTATTTGGGTTGATATATTGTGGGCAGTAACATTGGTAAATTAGTGGAG
GGTGCGGAAAGAGAGGGATTCGAACCCTCGGTAAACAAAAGCCTACATAGCAGTTCCAATGCTACGCCTTGAACCACTC
GGCCATCTCTCCTCCATAATGATTATGTCCCAGCAACCGAGGCAATAGCGAGTCATTCCTACTCGATTCTTAGATAGTT
ATGGGCGATCAATTAGAAAACTCTATATAGAAAGCTTTTCATCCAATTTTCATCAAAGAAAGACCTTTCCTTCAAGGCT
GGTGGATAAAGAAAATCTTTTTGTTTGTGAAAAACTGTTAAAAACCAGAAAGATATAGATCTATTTAGGTGGTTCCCCA
CCCTTTTTCTTTCTGATATTTTGAAACGATTCCATCAATGAATTGAAATGAATCAAACGATCCGTCTATCTATTTTTTT
TAGACTATGGTTAATGGATACCTTTAGATCATGCTTCTGTTGAAACTATCAGTCTATTTCCGGATTCCATAAAACTGGA
ATTCGAAAATTATTTTCCAGTTTTAGATCTCTTAACCCCTTACCTTGGAGATTGATTGAAAATTCATAAACCACCCACG
GGGATTTTTATATTTGATTGGATAGTGTATACCCGGTGTGCACACAACACAAAATAGGCCGTTATTCTATTTTCATCAT
CAAATGATTATTCGATTCTTTTTCCTTAGTCAATCCAAAATTCTTGAATTATCTTAATCTCTAGGAAAAATGCTTTGAT
TCTTCCATTTTGATGGAATCGGAATAGTTCCCTTCATTCTTATACTACTCCATTTGGATGAAATCGAATCGGATTCAAA
TATTTCTTATTATTCATGCCTGGCAAAAAGAAAGAATTTGAGTAAACGATCCTA-TTTTTTTTTAATGAGTCTGTTTTT
ATGTTATTTCGTACTGTGCAATTCCTTTGTTTGTGGGATCATTTTCTCACGAGAGGTAATGAAAAGAATTATAGAATGG
ATTGCTATCTATGCCTAGATCAAGGATAAATGGAAATTTTATTGATAAGACCTTTTCAATTGTAGCCAATATCTTATTA
CGAATAATTCCGACAACTTCAGGGGAAAAAGAGGCATTTACCTATTACAGAGATGGTGCGATTTGATTATTCTTATTTG
TTTGATCCTTAGAAGAAAGACACGTGATTCGGGATAGAAAATAAAGAAAAAAGT-AAAAAAAAAATTTACGCTTTTTGG
GGGTGAAGTTTGTAAAAAAACAACTCCCTCTGTCGTGTATCCACGATTAATGCAGCCTCAGATGCTTCAATTGGCGATT
CTAGTATTGAGCGAAAGGTTACACCTATGTGGGTTATTTATGTATTGCAGGTCAACCCCGCTCCATGAGTACCAATAGG
TGGCATAGAGGAAGAAGCACTACGCCTAGGAATCAACAACACGAAAACTTTGTTAGAAATTTGATACCCTTTCCTTATC
AAGATCGGAACTCAGAAGAATGGTTGGGCCAACAAACATCCATCTCGTTCGTATTTTGGATACACGTATAACCATCGAA
GACTGTTGAAGTGACGAATTCCTCGAAATTAAGGGGCGTGAGGGACAAAGAAATTGTTGAAGTTACCTTTTTTTTATCT
AGTATCAACACGTTTGATGTTAAGAAAAGATCTTTTGCGGGAAGGTTGGCTAGAGATTTCTTGTAAAAACACTAGCCCC
GCTCAGTCAATAATGCGAATATTTCAATCTTTTTTGATTCCATGTATTATTCTCATTATGCACATAAGGGAGGAGCCGT
ATGAGGTGAAAATCTCACGTACGGTTCTGAAACGGAGATTCTTTGAATCGAAGACGACCGTAACGGATGTCGGCTCAGT
CAGAAGGAAATTATGCGGAAGCTTTACAGAATTATTATGAAGCTATGCGACTAGAAATTGATCCTTATGATCGAAGCTA
TATACTCTATAACATAGGCCTTATCCACACAAGTAATGGAGAACACACGAAAGCTTTGGAATATTATTTTCGGGCACTA
GAACGAAACCCGTTCTTACCCCAAGCTTTTAATAATATGGCTGTGATCTGTCATTACGTGCGACTATCTCCACTATAGA
AAGAAACGGGGGAAGAGAAAAGAGCGAATCCACTAGCAAATACTAGAAAAAATGCCGAGAAAAAAATTGATACATATGC
ATCGTAAAAAAAAACGATTTTTATCAGCTGTAGCAAAGAAAAAAGGAACTTCATAGAAGTCGAAATATGAAGAAATGGA
TATGCCTAGATACTTTATTCTATGGATAAAGGATCTAATTGATAGAGAAAGCACCGTAAAGATCAATTAGTGAGGTTTT
GGGCCGATACAATAAGAACTGCTTACTTACTTTTGTGATGATATAAGATAAAAGGTAGGAATCGACTTATGTAATAAAG
GCGATCCCCTAAAGGATTGAGCAGCGGTGTAGCAGCAGATCCCAAAGATAGTAAGACTTTTCTTCATAATAAAGAAAAG
TCTTTTTCGAAAATTCTATATAAATTTTTCTATGAAACCGAGATAGTTAACTTTCAGAAAATTCTAGCGAGAGTGGAAA
TGCTTATGCTTTATTCTTCTGAAGGTGGGAGAAAAGATAAAACTAAAAAAACGGATTTTGAATCAAAATGAAAGTTTGA
AACTCATGTAATTAACCTCTTTTGGTTAACCCGAGAAAAAATTGGATAGATCTATGAAAAATCTCATTATTCAATTAGA
TATTAGATTATCTAGAGTAGATTAAAAAAATGGGACACCACAAGAATTGAATGCTGAGCCGTATGAGGTAGTAAACTCT
CAAGTACGGTTCTAAGGGAAGGAATTGAACCCCCTATTCCGACCGGGGAGAACAGGCCATTCGACAGGGAGATTCTGAA
ATTGCGGAGGCTTGGTTCGATCAAGCCGCTGAGTATTGGAAACAAGCTATAGCGCTTACGCCCGGGAATTATATTGAAG
CGCAAAATTGGTTGAAGATCACGAGACGTTTCGAATAAGAGCACTCTTTTTTCGTCTTTTTCA--TTTTTTTTTTTTTT
GACTTGATTCTAAATTCTAAGTATTCTAATTCGATTTCTTTTTG-----------------AATTTTTTGATATTCTAA
TTAGAATTAATAGAATTGTTTGTTGTCCCCATCAGTCAAATAAAACGACTCATTTATTGGGGAAACACAACCAAAGAAT
TTCATTATATCTTTTCCTTTCGAAGATCCATTTTCTATTTCGTCTGGTATTTCGGGGGTAGAAACGATACGCGGATAGA
GTAGAGAATATATATCTATTTCTTTTTTTTGTTCTGTTCCGCTATTCAAACTCACTTTCAAATGAATCAAAATATGGAA
TGGAAGACATAGCGACATCTAGGGACTTCTAATTTCGATATTAATACACTAGATTGCACCAAAAAAAGGGTTTTTCATC
CATTCAAAGCCCGAAAAAGCTTTTCTAAGATGAAAAAGGTCCGTTGAGCGCCTCATGGCTATGTCATAATAGATCCGAA
CACTTGCCCCGGATCGACTTCCAGATCATAATTGCTCTAGTGAATAACTAAATAAAATAGATGGGAGATAGAAGAGAAA
GAAACTAATTAGAAAGATCTCTCATAGGTTCACTAATTACTTGACTGTTGGCGGGTTTCTTTGTATGTGTTGTCCGGAA
AGAGGAGGACTCAATGATTATTCGTTCGCCGGAACCAGAAGTCAAAATTTTGGTAGATAGGGATCCCATAAAAACGTCG
TTCGAGGAATGGGCTAAACCGGGCCATTTCTCAAGAACAATAGCTAAGGGCCCTGAGACTACCACTTGGATCTGGAACC
TACATGCTGATGCTCACGATTTCGATAGCCATACCAGCGATTTGGAGGAGATCTCTCGAAAAGTATTTAGTGCCCATTT
TGGGCAACTTTCCATTATCTTTCTGTGGCTGAGTGGCATGTATTTCCACGGTGCTCGTTTTTCCAATTATGAAGCATGG
CTAAGCGACCCTACTCACATTGGACCTAGTGCTCAGGTGGTTTGGCCAATAGTGGGCCAAGAAATATTGAATGGCGATG
TGGGCGGGGGTTTCCGAGGAATACAAATAACCTCTGGGTTTTTTCAGCTTTGGAGAGCGTCTGGAATAACTAGTGAATT
ACAACTCTATTGTACCGCAATAGGCGCATTAGTCTTTGCAGCCTTAATGCTTTTTGCTGGTTGGTTCCATTATCACAAA
GCGGCTCCAAAATTGGCCTGGTTCCAAGATGTCGAATCTATGTTGAATCACCATTTAGCAGGGCTACTAGGACTGGGGT
CTCTTTCTTGGGCGGGGCATCAAGTACATGTATCTTTACCAATTAACCAATTTCTAAACGCGGGAGTAGATCCTAAAGA
GATCCCACTTCCTCATGAATTTATCTTGAATCGGGATCTTTTGGCTCAACTTTATCCGAGTTTTGCCGAGGGAGCAACT
CCATTTTTTACCTTGAATTGGTCAAAATATGCGGAATTTCTGACTTTTCGCGGAGGATTAGATCCAGTAACTGGGGGTC
TATGGCTGACTGATATTGCTCATCATCATTTGGCTATTGCAATTCTTTTCTTGATAGCGGGTCACATGTATAGGACCAA
CTGGGGCATTGGTCATGGTCTAAAAGATATTTTAGAGGCTCATAAAGGTCCATTTACAGGCCAGGGCCATAAAGGCCTA
TATGAGATCCTAACAACGTCATGGCATGCTCAATTATCTCTTAACCTCGCTATGTTAGGCTCTTTAACGATTGTTGTAG
CTCACCATATGTATTCCATGCCCCCTTATCCATATCTAGCTACTGACTATGGTACCCAACTGTCATTGTTCACACATCA
CATGTGGATTGGTGGATTTCTCATAGTTGGTGCTGCCGCGCATGCTGCTATTTTTATGGTAAGAGATTATGATCCAACT
ACTCGATACAACGATCTATTAGATCGTGTCCTTAGGCATCGCGATGCAATCATATCACATCTCAATTGGGTATGTATTT
TTCTAGGCTTTCACAGTTTTGGTTTGTATATTCATAACGATACCATGAGCGCTTTAGGACGCCCTCAAGATATGTTTTC
TGATACCGCTATACAATTACAACCCGTCTTTGCTCAATGGATACAAAACACCCATGCATTAGCGCCCGGTGCAACGGCC
CCTGGTGCAACAACAAGCACCAGTTTGGCTTGGGGAGGCGGTGATTTAGTAGCAGTGGGGGGCAAGGTTGCTTTGTTAC
CGATTCCCTTAGGAACCGCAGATTTTTTGGTCCATCACATTCATGCATTTACGATTCATGTAACTGTATTGATACTCTT
GAAGGGTGTTCTATTTGCTCGTAGCTCTCGTTTGATACCGGATAAAGCAAATCTTGGCTTTCGTTTCCCTTGTGATGGA
CCGGGACGGGGAGGGACATGTCAAGTATCCGCTTGGGATCATGTCTTCTTAGGGCTATTCTGGATGTACAATGCAATTT
CGGTAGTCATATTTCATTTCAGTTGGAAAATGCAGTCAGACGTTTGGGGTAGTATAAGTGATCAAGGAGTGGTAACTCA
TATAACGGGAGGAAACTTTGCCCAGAGTTCCATCACTATTAATGGTTGGCTCCGCGATTTCTTATGGGCACAGGCATCC
CAAGTAATTCAGTCTTATGGTTCTTCATTATCTGCATATGGCCTTTTTTTCCTAGGTGCTCATTTTGTATGGGCTTTTA
GTTTAATGTTTCTATTCAGCGGACGTGGTTATTGGCAAGAACTTATTGAATCCATCGTTTGGGCTCATAATAAATTAAA
AGTTGCTCCTGCTACCCAGCCTAGAGCCTTGAGCATTGTACAAGGACGTACTGTAGGAGTAACCCATTACCTTCTGGGT
GGAATTGCCACAACATGGGCATTCTTCTTAGCAAGAATTATTGCAGTAGGATAATGGCTAGGAGGATTTGAAAGGCATT
ATGGCATTAAGATTTCCAAGGTTTAGCCAAGGCTTAGCTCAGGACCCCACTACTCGTCGTATTTGGTTTGGTATTGCAA
CCGCGCATGACTTTGAGAGTCATGATGATATTACTGAGGAACGTCTTTATCAGAATATTTTTGCTTCTCACTTCGGGCA
ATTAGCAATCATTTTTCTGTGGACTTCCGGAAATCTCTTTCATGTAGCTTGGCAAGGAAATTTTGAGGCATGGGTACAG
GACCCTTTACATGTAAGACCTATTGCTCATGCAATTTGGGATCCTCATTTTGGTCAACCGGCTGTGGAAGCTTTTACTC
GAGGGGGTGCTCTCGGCCCAGTGAATATCGCTTATTCTGGTGTTTATCAGTGGTGGTATACAATTGGTTTACGTACTAA
CGAAGATCTTTATACAGGAGCGCTTTTTCTATTATTTCTTTCTGCTATATCCTTAATAGCGGGTTGGTTACACCTACAA
CCGAAATGGAAACCGAGCGTTTCATGGTTCAAAAATGCCGAATCTCGTCTCAACCATCATTTGTCGGGGCTATTCGGTG
TAAGTTCTTTGGCTTGGACAGGGCATTTAGTACATGTCGCTATTCCAGGATCCAGGGGGGAATCCGTTCGATGGAATAA
TTTCTTAGATGTATTACCGCATCCCGAAGGGTTAGGACCCCTTTTTACAGGCCAGTGGAATCTTTATGCCCAAAACCCC
GATTCAAGTAGTCATTTATTTGGTACTTCCCAAGGATCGGGAACTGCCATTCTCACCCTTCTAGGTGGATTCCATCCAC
AAACGCAAAGTTTATGGTTGACTGATATGGCTCATCATCATTTGGCTATTGCATTTCTTTTTCTCATTGCTGGTCATAT
GTATAGAACCAACTTCGGGATTGGGCACAGTATAAAAGATCTTTTAGAAGCGCATACCCCTCCGGGGGGGCGATTGGGG
CGTGGACATAAGGGTCTTTATGACACAATCAATAATTCGATTCATTTTCAATTAGGCCTTGCCCTCGCCTCTTTAGGTG
TTATTACTTCCTTGGTAGCCCAACACATGTACTCTTTGCCTGCTTATGCGTTCATAGCACAAGACTTTACTACTCAAGC
TGCGTTATATACTCATCACCAATACATTGCAGGATTCATCATGACGGGGGCTTTTGCGCATGGGGCTATATTTTTCATT
AGAGATTACAATCCGGAACAGAATGAGGATAATGTATTGGCAAGAATGTTAGACCATAAAGAAGCTATTATATCCCATT
TAAGTTGGGCCAGCCTCTTTTTGGGGTTCCATACTTTGGGACTTTATGTTCATAATGATGTCATGCTTGCTTTTGGTAC
TCCGGAGAAACAAATATTGATCGAACCTATATTTGCCCAATGGATACAATCTGCTCATGGTAAAACCTCGTATGGTTTC
GATGTACTTTTATCTTCAACGAATAGCCCGGCATTTAATGCGGGTCGAAGCATATGGTTGCCCGGTTGGTTAAATGCTA
TTAATGAGAATAGTAATTCACTATTCTTAACAATAGGTCCTGGAGACTTCTTGGTTCATCATGCGATTGCTCTAGGGTT
ACATACCACTACATTGATCTTAGTAAAAGGTGCTTTAGATGCACGCGGTTCCAAATTAATGCCAGATAAAAAGGATTTC
GGTTATAGTTTTCCTTGCGATGGTCCGGGACGAGGTGGTACTTGTGATATTTCCGCTTGGGACGCATTTTATTTGGCAG
TTTTCTGGATGTTAAATACCATTGGATGGGTTACTTTTTATTGGCATTGGAAACACATCACATTATGGCAAGGTAACGT
TTCACAGTTTAATGAATCTTCCACTTATTTAATGGGATGGTTAAGAGATTATCTTTGGTTAAACTCTTCACAACTTATC
AATGGATATAATCCTTTTGGTATGAATAGTTTATCAGTCTGGGCCTGGATGTTCTTATTTGGACATCTTGTTTGGGCTA
CGGGATTTATGTTCTTAATTTCCTGGCGTGGATATTGGCAGGAATTGATTGAAACTTTAGCATGGGCTCACGAACGGAC
GCCCTTGGCTAATTTGATTCGGTGGAGAGATAAACCGGTGGCTCTTTCCATTGTGCAAGCAAGATTGGTTGGATTAGCC
CACTTTTCTGTAGGTTATATATTCACTTATGCGGCTTTCTTGATTGCTTCGACATCAGGCAAATTTGGTTAATTCTTTC
TGTGTTGTATACGCGAGAATATCATTTCTTTTGATAGAGGGGGGCTATGCCTTCTTATATTTCTACATCTAGGATCCGA
CTTGTATCATTGATACTAATAGGAACTGAACCATTATGGCAAGAAAAGGTTTGATTCAGAGGGAGAAGAAGAGGGAAAA
ATTGGAACAAAAATATCGTTTGATTCGTCGATCCTCAAAAAAAGAAATAAGCACAGCTCCGTCATTAAGTGAAAAATGG
AAAATTCATGGAAAGTTACAATCCTCACCACGTAATAGTGCACCTACACGTCTTCATCGACGTTGTTTTTCGACCGGAA
GACCGAGAGCTAACTATCGAGACTTTAGGCTTTCCGGACACATACTTCGTGAAATGGTTCATGCATGTTTGTTGCCAGG
GGCAACAAGATCAAGTTGGTAAGGATTCCAATATTCCTTCCATTTTCTAGTCATTTCTATGATTTATGATCATAGAATA
GAGGAGCCCCTTGACTATTCTGTATAAATGGGATATTCTATTTATACAGATAGAGTAAAGGGGCCCATCCAAGGCCTGC
TATTCGTTCTTCTTTGTCCATTAGTTACTCCTTCTTATCTTCATCGCGGGGTAGAGCAGATTGGTAGCTCGCAAGGCTC
ATAACCTTGAGGTCATGGGTTCG--------------------------------------------------------
-----------------------------------AATCCCGTCCCCGCACCCTTTTCTTATCTTCATCGCGGGGTAGA
GCAGATTGGTAGCTCGCAAGGCTCATAACCTTGAGGTCATGGGTTCAAATCCCGTCCCCGCACCCTTTTTTTTTGTGAC
AAAAAAGTGAAGTTTGACTCTGGTAACTAGTAAAAAATGAATTCCTACTTTTAATTCGGACCG---CCCCCCCCCTTTT
TTTTGGGGGGGGGTACAGACACTCACTCTACTATCATGGTCAATTAGACCGAATTTTGTATCCCATTATTTAATTTGAA
TCTGGGCGGATAGCGGGAATCGAACCCGCGTCTTCTCCTTGGCAAAGAGAAATTTTACCATTCGACTATATCCGCATTT
TTTTCGTTCTTGATACGAAGTGTCTGAATAATATTTATTTCCAGCTAGTCCAGATACTTTCTTACTTCAGGGCCATTCA
AATCGAATTATTTATTCTATATATTCTATCTATATTATTTCATTAATTGAATTTTCTTTATTTATTTC---------AA
TTCGAATTGAAAAATGGAATTTCAGATTCTGAAATTGAAGAAGTTTGTTATTCAAGAAAGTTTGA--CCCCCCCATAAT
TTTTTCTTTTCTTGAATTCCATTTTGAGGACTTATATTGAATTTGAATATGTCTCACAACCCGTAAGAGTTCGTGGGAG
GGGTCATTTCTTTCATTTTTGGATCTGGAATGAATAGGGTCAAGAGATGAGAGAATTAAGGATACCCACCAGAAAGACT
AATCCAATCCACAATGATGTGCCGGAAAATACAACATTTTTGTTACTTGACCAACCCTCGGGAGAAGCAAATACAACGG
GTACACTAATCAGTAAAAGTGATGAAGTAGCAATTAATGCAAAAACAGCCAATTGGAAAGCAATAGTCATGCTTCTAAT
CCTCCAAGCTACCAACAAAAGAATTATACCATTTGATCCCTCTATCAGCCAAAAAATTGTAATAAAATAAAAATGCATT
ATCTCCTAGAGGGATTTTAACACGAATCCGCGGATTCTATATGATTTATTTACACCCCTTTACTTTATTCGTACATGAA
GTCGCGGGAATTTTTGTCTTTCACAGGGCATGATGGATCATGCATTTATCTGTACTGTATATCTAGATAGATTCACAAT
AGATAGATATCCAGTGGGAATCTATCTATAGATAGTGATGGTATCAACTGATACGGCCATGTTCTATTCGGCGGAATAA
ATATATAATAGAAATTATCTCTCGGAGAGATGGCCGAGTGGTTGATGGCTCCGGTCTTGAAAACCGGCATAGTTCGTAA
CAAAGAATTATCGAGGGTTCGAATCCCTCTCTCTCCTTTTCTTCGGTGAAGATGTTGCTTTATGGTATGGGGTTTGCCT
GGC----TTTTTAGTATCATAAAAGGAAAGGGCTCGGCTATCCCACTTCGCCGAGCCCATAAAAGGAATCCTTTTTC--
----TTTTTTTTTTTCTAATTTGAAGTATGACCCGGTCCTCCCAATATGTAGGGTAGTGGAATCAAATGGATTCTTACT
TCAAACATCAGACTCCTGTCTCAGTTAAGAGGGGTCATGGAAAGAGCAGGTTCAAAATCACGATCAATTCCTTTTTCAA
ATCCTGCTGCAGCTGCACGAGCCCTTCCCGCGTGCCATAAATGCCCTACGAATAGGAAGAATCCTAGAACAAAATGAGA
GGTAGCTAACCAACTTCTAGGAGAGACATAATTGACTGCATTGATCTCGGTAGCAACGCCACCAACCGAATTTAAAGAA
CCTAAAGGAGCATGAGTCATATATTCTGCGGAACGCCGTTCTTGCCAAGGCTGTATGTCTTTTTTCAGCCTACTCAAGT
CCAACCCATTTGGCCCCCTTAGAGGTTCTAACCAGGGAGCACGCAGATCCCAAAAACGCATAGTTTCCCCTCCAAAAAT
GACTTCTCCAGTCGGGGAACGCATTAGATATTTACCTAAACCTGTAGGTCCTTGAGCGGATCCCACGTTAGCCCCAAGG
CGTTGGTCTCTAACTAGAAAAGTAAATGCCTGAGCTTGAGAAGCTTCTGGTCCAGTCGGTCCGTAAAATTCACTAGGAT
AGGCGGTATTATTGAACCAGACAAAGCAACAAGCAATGAAACCAAAAACGGATAAAGCAGCTAAACTATAAGACAGGTA
AGCCTCCCCAGACCATACAAGTGCGCGACGAGCCCACGCAAAAGGTTTGGTTAAGATATGCCAGATTCCGCCAAGTATA
CAAATGGAACCTAACCATACATGCCCTCCAATTATATCTTCCAAATCATCCACACTCACAATCCATCCTTCTCCGCCAA
AGGGCGATTTTAGTAAATAACCAAATAGAATACTTGGGCTAAGGGTCAAGTTAGTAATTTTTCGTACATCTCCCCCTCC
CGGAGCCCAGGTATCATATACGCCACCAAAATAAAGAGCCTTGAATACTAGAAGAAAAGCACCTAAACCTAACAAGATT
AAGTGAATACCTAAAATTGTGGTCATTTTATTTCTATCTTTCCATACATAACCAAAGAATGGAAAAGATTCTTCAAGAG
TCTCAGGGCCCAGAAGTGCATGATAAATACCGCCAAAGCCCAATACTGCCGAGGAAATTAAGTGAAGTACTCCAGATAC
AAAGTATGGAAAGGTGTCTATAACTTCCCCACCAGGACCTACTCCCCAACCTAGAGTGGCTAAGTGCGGAAGTAAAATT
AATCCTTGTTCATACATGGGCTTCTCTGGTACAAAATGAGCCACTTCAAATAGGTTCATTGCTCCGGCCCAGAATACGA
TTAATCCGGCATGGGCTACATGAGCCCCCAAAAGTTTACCGGATAAATTGATAAGTCGTGCATTCCCGGCCCACCAAGC
GAAACCGGTAGTTTCTTGGTCACGACCAGCTAAAGCTAAAGTTCCATTAAAGAGCGTTTCCACGGGGTAGAACCTCCTC
AGGGAATATAAGGTTTTCATGAGGCTGATCTTGAGCCGCCATCCAAGCACGAATACCTTCGTTTAAGAGAATATTTTTG
GTGTAGAAAGTTTCAAATTCAGGATCTTCCGCGGCACGGATCTCCTGGGAAACGAAGTCATAGGCGCGTAGGTTCAGAG
CCAGGCCGACGACTCCAAGAGCACTCATCCATAAACCGGTGACTGGTACAAATAACATAAAGAAATGTAACCAACGTTT
ATTGGAAAAAGCAACCCCAAAGATTTGGGACCAAAAGCGATTAGCGGTGACCATTGAATAAGTTTCTTCAGCTTGAGTT
GGGTTAAAAGCACGGAATGTATTTGCACCATCACCATCTTCAAATAAAGTATTTTCTACAGTAGCACCATGAATAGCAC
ATAGTAGAGCAGCGCCCAATACACCAGCAACTCCCATCATATGAAACGGGTTCAATGTCCAATTATGAAACCCTTGGAA
AAAGAGGATGAAGCGAAATATAGCTGCTACACCAAAACTAGGCGCAAAGAACCAACCAGACTGCCCGAGTGGATAAATC
AGGAATACAGAAACAAAAACAGCAATTGGCCCAGAGAATGCGATTGCATTATAAGGTCGCAATTGAACAGATCGAGCAA
TTTCAAATTGACGTAACATGAAACCTATTAGTGCGAAAGCGCCGTGGAGAGCAACAAAAGTCCACAGACCGCCCAATTG
ACACCAACGAGTAAAATCCCCCTGCGCTTCCGGACCCCATAGTAACAACAAAGAATGCGCTAAACTATTAGCAGGGGTC
GAAACTGCGGCGGTTAAGAAGTTGCATCCTTCCAAATAGGAGCTGGCCAATCCATGGGTATACCATGAAGTTACAAAGG
TTGTACCTGTAAACCAACCCCCTAAAGCGAAATAGGCACAAGGAAAGAGCAATAGACCGGACCAACCTACAAAAACAAA
ACGGTCCCTACGTAACCAGTCATCCATAATATCAAATAAATCTTTTTCGTCTTTGGTAAATTTACCAAGGGCTATAGTC
ATAGTGATCCTCCTATTCAACTACTTCAACCATTTCCGAGCACCTCATGGCATTTTCAGGGCATTCGAGGATTCGATCA
TTTATGTCTAATTTGATTTCTCGTACACGGCCCCTTTAATTCTACTGGGTTTCGAAGATAAAAAAAACCTTTCTTGGTC
CATAACCTGAACTAGGTAAATTCATGAACTCAATTCGACTATTCCTTCCTACTCTTAATAAGCACCTGAACCATGAATT
GTCTTATGAATCA--------------------TCAATCAGACAAATTTGTTTAAAGAATTGAATTGTTCAAGGAACAA
GGGATCCCCCCTCTCAATATCCGTCGACCCCCCGGCTGATTCCTCTTGGTTCATCAATTAATCTTCTTTTTTGATCTTG
TCCTTGAGTTGATAAAATCAATATTTTGATGTATTAATTTCTATTGGATTAAACTATTCTAGTATCCTATTTGATTACT
TTCTATTTTACCCTTTCAGTTTCTTTTATTGTCTTTTTTGTTCTATTTCCTTTTCCTTCAGATGAATAGAAAACTTCAG
AGTATTTCTTTCACGGTTCAAAACAAGAAATGCAATTTGAATCTTTTTCTATTTATTTCATTTTGTATTGTATTTGTCA
GAAAAAAAGTCGAATTCCATTTCCTTTTTTTTTGTAAATTCAATACCAATACAAAATGAAATAATAGGAGACTTTAAAT
GAAAGTCTCTTTCTCGCACCCATTCTCCCTCATCACATTGTCGGAAAAACGATATCAACT-------------ATATCA
ATATGGAAATAGTTGGTACATCAAGTCATGATCTGATAGATATATATCTTATCTATATTGATCTTGTGTTCTGGAATCA
AAGAAAGAT--AAAAAAAAAAAGACTCTTGGAACTTTAACTAAACCCCTTTCTGTAAACAAGGGAAAGGTCTATCAATT
TACTCCTCTTAAATATCCCAGGAACAAGAAAATGGAACCGGAAATATCGACAGATTCTTGCAGAGTC-AAAAAAAATAT
GAAATCAAAAAAGCCCGCCGTTCCAATTTCATCTCTATCGAATTTGAATATCAGAATAGTGGATATAGTCATGATTCTA
TGGGCTAGGTCTACTTACTTTTTG---TTTTTTTTTTTGTTGATTTCTCATTTTTAGATTCGACTAGATTTGATTGATT
GGAATCATGGAAAA-----------TAGGAATAGTTGGCGATTCAAGAGACGACTTATCATTATTCATTAGAATAAACA
AGTGTTCCACTTGATTTTCGAAATCAAAATCTCTTTTATAACGACAATGAGTATACTCTAACCCATGATAATGATACAG
TTAGTTACTTACTTTTTTTTAGT--AAAAAAAAACGAAAAATATCCATCTTTATTTTCCCCTCAAATCTGAATAATACC
TATAAAGTGAGGTCTTATGAACAAAAAGCCCCTTATCGGATTTGAACCGATGACTTACGCCTTACCATGGCGTTACTCT
ACCACTGAGTTAAAAGGGCCCTTTAATTTCATTCAATTCGTGAATAGGTCACTACTATGCAGATAGAATCCACCTATAT
AGATGTATTATATATCAATATAGATCCATTTTTTGCATATATATCTTGACTATTTCATATTTGAATCTCTACTAATATT
CTAATAGAATAGAAAAATCGATATTGACAATAAAAAAAAAAATGTTCATACTATACCATGAGCATAGTATGAGAGCGCC
GGGCACGTATGCCCCCATCGTCTAGAGGTCAGGACACCTCTCTTTCAAGGAGTTGACGGGGATTCAAATTCCCCTGGGG
GTAGGGTACTACGAACGAAAGGAGGTTGATCGTGGATTCTCAATAAGCTTCGAATTGATTCTTCCTGGGTCGATGCCCG
AGCGGTTAATGGGGACGGACTGTAAATTCGTTGGCAATATGTCTACGCTGGTTCAAATCCAGCTCGGCCCAAGAATTCG
CGGATCCACCAGGAAATGATATAGACCATTTGTTCTTCATACGTTCTTCCAAAATTCCAACTACACACG---------A
AAAAAAAAAAAGTAAAATTTCATATATCCCTCCCGCTTTATTTGATTCATTCTATTTCTTTGTTACCACAAATTATGAT
TTTGTTAACACTCTAATTTCATATCAGGATCTCTAAGTATAAAGAGTCAAAAAAAAACGATTTTTTTCTC---------
---------TTTTTTTTTATTGAAAGATTGATGATTGATTATTACTGGATTTGGCAATAACTAAAGGAGTACTAGTAAT
CCAGGCCGTTCTCACTAAAGTAAGTACCCTCCCATGATTGATGCGTGGAGAGATCAATCAATCGAGATATATAGAGATA
TCAATATATCACTCAAACCTCTGTTCCAACGCGGCGATTCTAATCTAAATAGAAATGGTTAAAATGCAATTATAGGAAT
ATGTATACTTCTTTATTTCTCTGGGATTGTAGTTCAATTGGTCAGAGCACCGCCCTGTCAAGGCGGAAGCTGCGGGTTC
GAGCCCCGTCAGTCCCGACGCGACGGAATCAAATCCCATAC-TTTTTTTTTTCGTTTCACATGTCTCATCAAACAAATG
GGAGAGACGTATGGGGATTGTGACAATTATTGGTAGCATCATAGTTAGGATTCAAAAAGATGCCGATAACACACGTGGA
ATAGAATACCATATATTTCTATTTACCGGGGGCGAGAATTCATTTCTTGTACGATGAAAAATGAATTGAACAGAATTCA
TGTGATAGAATCGTTTACTTTTAAGATTCCAAATAGATCCTTTTCTGGTTCCGAGTTTGTTTCACTTCAATTACTAGTT
TGACTTTGAAACAATCTATCTCTTCAAATTGAAGACGTATCTTTTGAGATATGCGTCCCATTCATTATTAATCCAAAGA
AAGGTATATTAATTAATAAATAAAGACCACAACCTCTCTTATAGAAGAGGGGGACTGAATAATCTTTTTTATTTAAGTT
CAAAAATAGGAAGGGGTACTTTCACCAAAATAAAGAACAAACTCGAACCTAGTGAATTTCATGGAATATTCGATTTTTT
TATACCTTATATTATATTAGACTTGGACTTCTTTTTCTCATATTAGATAT-----TATTCTATTATTTTTCTTTTTTTT
CTTTTCCACAAAAAATAGATCATTAAAAAAAAAGTACTGAACTTCACTTCTTTTTTGATTTTCTATTTCATTTCTTTGT
TTGATTTTGTTTGTAGGTCAAATGCTACTGCAGCAAATAATTGTACAAGGAAGGCAATAGGTTATAGAAAAAACAAGAA
TGGAAAAGAGGGAGAAATCAAAAGAATCAAAATCAAAAAAGACAAATAAAGGGATTGGATCAGGAATCCCATTTTTGAT
TCGGTATGGATAAAAGATCTTCCTATGTTATACTATTCAATTCTCGACGATGAGTTGATTTGATAGCTCAGATATAGAT
ATTGTTATTCATGATATTGATCCGATTTCATATCATCGGGGTGTAATCCATCCCGTTGAATTGGCAGGCGAAAGATTTA
TCATCTCGATGGGATTAAATCCCGAGTTATTGACAAAAAAAAATTAGAGATTATGGAAGTAAATATTCTCGCATTTATT
GCTACTGCACTTTTTATTCTAGTTCCTACTGCGTTTTTACTTATAATATACGTAAAAACTGTCAGTCAAAGTGATTAAT
TTGAAGACAACTTGACTTGTTTTCTTAGTCAACGATTGAAGAAATAAAGGCTTTTCATCTCGCGTCTTAAATGAAATTG
GCGGACTCTAATCAGCGGTATAGTATTCTATGAGATCCGACAGCTAGTATGACAGAAAGAAATATAGATTTCTGCCATA
CTAGCTATTCTTATTGTAATGTAACAAGTTGTACTGTATAAAACTACAGGATTGATATCTATTAATCAATCTAGAATAT
CCCTCTTCTTACTATACATATATGGATTTCTATATCATCTCAATTCGATTTCTTTGCTTCATCTATTTCATTTATCTTG
ATTCCAATCAATCTGAAATAATCAACCGAAGGGCAATTCTTACTAGTACGGTTCTAATTTCAGTTCTATTGAATAGGAA
TTCCGGCATTCATCGAAAGAATCAAATCAATGAGGAAATATGTGCGGATAAAAGAAAATTGCTGGATTTTCTTTGAGTA
TTCCGAAAAAGGAATTGATTGAAGAGTTAACAGCGGAGCCGAGAGGTTCTCTGAGAATTGCTTCAGATTTTGAAAAGGA
AGAGTCAAACCTACCATTTTGAACTCGTGATCCATGATATGAAATGAGTGAATAAAGCATAAATAACATTTTTCAAAAC
AAAAACGAAGAAAAAAGCG-----GTAAAGTAAAGAAAGTAAGTGGGCAATGTGTGGCTTGCCCGAGGTACGATCTTAT
TATGCGCAGTCTCTCCATGAACAACCGCAATGTATATCTTATTTCCCATAGCATAGAAGGTATGTATCTCCTAACTTGT
CCTTCTCTTGGACCAGCAAAGAGAAAGAGGGAAAAAAAATCAAATAGAAATCATAAAAATCAAAAGTAAAAAGATTTTG
CAAAACGATCTAAAGAGTCG-----GTTTTATTCCTCTGCTCAATTATTTTATTCCTCTGCTCAATTAAATTAGTAGTA
CCTCTAGAGCCCACTCCTTCCCCATACTACCAGTGAAAGGGAAAATGTAAAGACTACCATTAAAGCAGCCCAAGCAAGA
CTGACTATATCCATGTAAATTATGTCCCCTATCTCTATGAAGAGAATTTATTCCATTATTGTTCACTCACTAATAATAG
TGGAATCACTGGCGCAGAGTCAAAAGGGTATTCTGACCCGAGCCCGTTGATGAAAGGATCCAAAAAATTCGCTTCTAAC
AAAGTTCTTAGAAGGTATGATTTTTCTAGTGGAATCGGAAAACGTTAAGCCTAAGCAAAATGGGCAGTGACACCTTTGG
AAGTATCAAGGGAATCCTCGCAAGTTGTAAGAATAAGATGTGGCACTAATAAGACCTATTC-----TTTCTTTTCTTGT
CCTCAATCTGAATTCTTTCTTGAAAGATATAAAAAGCTAGAAGCAAGATAGATCATTATCTATGACATACCGTTATTTC
CCCTTGGATCGTATCCTTGCTGTCTAAGTATTGTCTCTGTGAAAGAATCGGAGGGCTTTCTATTCCATTTATTCCATTC
TTGACTAGGCGTTTTGAAATAAAAAGAAAGAATTTTTTTGATTTTCGCATTTGAGCTATAAAAGCCGATTTTCCATCGA
AGTAAAAGACTCCCACGAGTCCGTATAGAAAGTCTCTTCAGCTCTTACCACAACCACAAATTCGATTTTATGTCGTACT
ATGCAATCTAATCTATGCAATCGAATTCAAAACCCAGTACTTAAACACTCCATTAGTAGTGCAAGGGCTCGCATATAAA
GATTTACCGATTCCCGTGCACTACTATAACTAGAATCTTTCCTTGAATCCTAGAGGCAAGGATTTCAAGCACTTTCGCT
TTAGAGAACCGAGCTTCCATATGTTTCGAATCAAGCAAGTAGCAAGAATCTTTTTCTTCCGTTTGTTTCCGCTCAGGAA
AATTCGGGGAGTTCTATCAGCAAAACCAAAAAAAGAAGGGATTCCGCGTTTTTTGTTAATCAGGCGACACCCGGATTTG
AACTGGGGAAAAAGGATTTGCAGTCCCCCGCCTTACCACTCGGCCATGCCGCCAGAATGATACGAAATAGATGAAAATC
TTCCTCCTTTGCTTGGGGTGGAGGGCCTACTCAATTTCTTTTTTTATTGTACTTTCATCTTGAATCCCATTTGACTTCA
TCCCCGGTCCGAAAGACTTTCTTCGTTTTTTGCATTGGCCCCATCCCTTCCTTGCGTTGTATGTATAGTATCTCAAAAC
AGAAATATAGAAAAACTTTCCCTC-------------TCTTTTATTTGATTCTTTTCTATTTTCTCTATATATTGAAAA
AACAAAATGTGGTTTTTCAGTCCCAATAGCCAAAAGTCCGGATAAATTGGAACCATTAACTATTAAATGGGCTTGTAAA
TTCATGAACAATTCTTGGATTGGAATCGAAAATGGTCTGTCTTTTCCTAGTCCTAATTAGATCAAATTGAAATTGATAC
ATAACTAATCCGTATGAATTCTTTTCAATCAAAAAATCCTTCCCAAATTCAATTATAAGAGCAAATAGAAGTCTATGTA
AACCCCAGAACCTCAATTGTTCTACAAATAGCGAATCGGGTATCTATATATGATGCCCTATAGATAGCTAATTATGAGC
AAATTGTAGTGCTTCCGGTTTTCATTGACTAGAAAATCCAAAATTGGCTGTCCCCAAAGGAACTCTAATAAATGAGGAA
AGATATGTATCTAGATAACTATTTACACATGTTTACTAAATACAAGCCTTCTTACTATGCTATCTTATGCACTTCAATC
GTATTCTACTAAAAAAGTATTCTAGTCAAAGATCTTTCTTTTCTGCGAATCCTTTATTGAACGCTAGAATCCATCAATT
AAGTGCTAAAAAACATCAAAAATAGAGCCTTGATTATTATTATGTCTTTATCTCATCGAACAGATCAAATCCTAACTCC
ATTTCTTTTTTTTGGTATCCAACCCGATTGGAATATCATAAAAATGATAGAAATTGAATCACTTTTTTGAGATTCTATA
CAAAATCCCATAAGTCTAAGTAGCATTTCTCAATTCTTTTCCATATCTGTTACAACTTCCAATTTGAGTATCCAAGAAG
TCTCTTTTTTACTCCGTTCAGATGCATTTGATACATTCCATATGTGGATTTACTTCCCAAATTTCATGTGATTCAGTAA
ACAGAATAGAAATTCCAGCATTGCTAGATCAATCCCGCTGATTTGATGAAGAATGGGTCAATACTGGAATTTTTTCGAT
AAATAGGAAATCAAAAATGCTCGGGGATGGAAATGGGGGAATGTGTACAATACCTGGTTTTAATCAGATACAATTTGAA
GGATTTTGTAGATTCATTGATCAGGGCTTAACGGAAGAACTTTCGAAATTTCCAAAAATTGAAGACGATACGGATCAAG
AAATTGAATTTCAATTATTTGTGGAAACATATCACTTGGTAGAACCTTTGATAAAAGAACGAGATGCTGTATATGAATT
ACTCACATATTCTTCTGAATTATATATATCCGCGGGATTAATTTGGAAAAGCAGTAGGGATATGCAAAAACAAACCATT
TTTATTGGAAACATTCCTTTAATGAATTCCCTGGGAACTTCTATAGTAAATGGAATATACAGAATTGTGATCAATCAAA
TATTACAAAGTCCCGGTATCTATTATCGGTCAGAATTGGACCATAACGGAATTTCGGTCTATACCGGGACGATAATATC
AGATTGGGGGGGGAGGTTAGAATTAGAGATTGATAGAAAAGCAAGGATATGGGCTCGTGTGAGTAGGAAACAGAAAATA
TCTATTCTAGTTCTATCATCAGCTATGGGTTCGAATCTAAGAGAAATTCTAGAGAATGTTTGCTATCCTGAGATGTTCT
TGTCTTTCCTGAATGAGAAAGAGAAAAAAACAATTGGATCAAAAGAAAATGCCATTTTGGAGTTTTATCAACAATTTTC
TTGTGTAGGCGGGGATCCTGTATTTTCGGAATCCTTATGTAAGGAATTACACACGAAATTCTTTCAACAAAGATGTGAA
TTAGGAAGGATTGGTCGACAAAATATGAATCGGAGGCTTAATCTTGATATACCTCAGCACAATACATTTTTGTTACCGC
GAGATATATTAGCAGCTGCGGATCATTTGATTGGAATGAAATTCGGAATGGGTACACTTGACGATACGAATCATTTGAA
AAATAAACGTATTCGTTCTGTAGCCGATCTCTTACAAGATCAATTCGGATTGGCTCTGGTTCGTTTAGAAAGTGTGGTT
AGACGAACTATATGTGGAGCAATTAGACATAAATTGATACCGACTCCTCATAATTTGGTAACTTCAACTCCATTAACAA
CCACTTATGAATCTTTTTTCGGATTACACCCATTATCTCAAGTTTTGGATCGAACGAATCCATTGACACAAATAGTTCA
TGGGAGAAAATTGAGTTATTTGGGCCCTGGAGGATTAACAGCGCGAACTGCTAGTTTTCGGATGCGAGATATTCACCCC
AGTTACTATGGACGTATTTGCCCAATTGACACGTCTGAAGGAATCAATGTTGGACTTATTGGATCCTTAGCAATTCATG
CGAGAATTGGTCGGGGTGGGTCTCTAGAAAGCCCATTTTATGAAATCTCTGAGAGATCAAACAAAGGACGAATGCTGTA
TTTCTCACCAAGTCGAGATGAATACTATATGGTAGCGGCGGGAAATTCTTTGGCGCTGAATCGGGGTATTCAAGAAGAA
CAGGTTGTTCCAGCTCGATACCGTCAAGAATTCCTGACTCTTGCATGGGACCAGGTTCATCTTCGAAGTATTTTTCCTT
TTCAATATTTTTCTATTGGAGCTTCGCTCATTCCTTTTATCGAACATAATGATGCGAATCGAGCTTTAATGAGTTCGAA
TATGCAACGTCAAGCAGTTCCACTTTCTCAGTCCGAGAGGTGCATTGTTGGAACTGGGTTGGAACGCCAAGCGTCTCTA
GATTCCGGGGTTACCGCTATAGCCGAACGCGAGGGAAAGATCATTTATACCAATAGCGATAAGATCATTTTATCGGGCA
GTGGAGATACTCTAAGCATTCCATTGGTTATGTATCAACGTTCCAACAAAAATACTTGGATGCATCAAAAACCCCAGGT
TCCGCGGGGTAAATGCATTAAAAAAGGACAAATTTTAGCGGACGGTGCGGCTACAGTTGGTGGCGAACTCGCTTTAGGT
AAAAACGTCTTAGTAGCTTATATGCCGTGGGAAGGTTACAATTTTGAAGATGCGGTACTCATTAGCGAGCGTCTGGTAT
ATGAAGATATTTATACTTCGTTTCACATACGGAAATATGAAATGCAGACTCATGTAACAAGCCAAGGTCCCGAAAGGAT
CACTAATGAAATACCGCATCTAGAAGCCCATTTACTCCGCAATTTAGACAAAAATGGAATTGTGATGATGGGATCTTGG
GTGGAGGCGGGCGAGATTTTAGTAGGTAAATTAACGCCTCAGATGGCGGAAGAAGAGTCGTCGTATGCCCCAGAGGAGA
GATTATTACGAGCCATACTTGGCATTCAGATATCCACTTCAAAGGAGACTTGCCTAAAACTACCGATAGGTGGTAGGGG
TCGAGTTATTGATGTGAGATGGATCCAGAAAAGGGGGGGTTCTAGTTATAATCCAGAAACTATTCGTGTATATATTTTA
CAGAAACGCGAAATCAAAGTAGGGGATAAGGTAGCCGGAAGACATGGAAATAAAGGTATCATTTCCAAAATTTTACCTA
GACAAGATATGCCTTATTTGCAAGATGGAAGGCCTGTTGATATGGTCTTCAATCCATTAGGAGTCCCCTCCCGAATGAA
TGTAGGACAGATATTTGAATGCTCGCTCGGATTCGCGGGGGATCTGCTAGAGAGACATTATCGAATAGCACCTTTTGAT
GAGAGATATGAGCAAGAGGCCTCAAGAAAACTCGTGTTTTCTGAATTATACGAAGCCAGTAAGCAAACAGCCAATCCAT
GGGTATTTGAACCTGAGTATCCGGGAAAAAGCAGACTATTTGATGGAAGAACGGGGGATCCCTTTGAACAACCTGTTAT
AATAGGAAAGCCTTATATCTTGAAATTAATTCATCAAGTTGATGATAAAATACACGGACGTTCCAGTGGACATTATGCA
CGTGTTACACAACAACCCCTTAGAGGACGGGCCAAACAGGGGGGTCAGCGGGTAGGAGAAATGGAGGTTTGGGCTCTCG
AGGGGTTTGGTGTTGCTCATCTTTTACAAGAGATGCTTACTTATAAATCGGATCATATTAGAGCTCGTCAAGGAGTCCT
TGGTACTACGATCCTTGGAGGAACAATACCTAAACCCGAGGATGCTCCAGAATCTTTTCGACTGCTCGTTCGAGAACTA
CGATCTTTGGCTCTGGAACTGAATCATTTCCTTGTATCTGAAAAGAACTTCCAGATTAATAGGAAGGAAGCTTAATCGG
AATGAATCACCATTTTTCTTCTATCATTTTTATTCTATGATCGATCGGTATAAACATCAACAACTCCGAATTGGATCAG
TTTCTCCTCAACAAATAAGTACTTGGGCCAATAAAATTCTCCCTAATGGAGAAATAGTCGGAGAGGTGACAAAACCCTA
TACTTTTCATTACAAAACCAATAAACCGGAAAGGGATGGATTATTTTGTGAAAGAATTTTTGGTCCTATAAAAAGTGGA
ATTTGTGCTTGTGGAACTTATCGAGTAATCGGAGATAAAAAAGAAGACCCGAACTTTTGTGAACAATGCGGAGTCGAAT
TTGTTGATTCTCGGATACGAAGATATCAAATGGGATACATCAAACTGGCATGCCCAGCAACCCATGTGTGGTATTTGAA
ACGCCTTCCTAGTTATATCGCGAATCTTTTAGATAAACCTCTTAAAGAATTAGAAGGCCTAGTATACTGCGATGTGTGA
TTTGATCGAAATTCTCATTTTACAGATTCGAAATGAAAAGCTGTCATCCCATTCGATCGAATTGGGATGCCCCGGATCT
GACATGCCTCTTGAAAGGAGTAACATGAAGCTCAGAATTATGGGTGTATTTCATATTCCCAACTAAAAAGGGGGGGATT
GGTCTATGGTCAATTCAGTAACAAATAAATAGGAATTTTGAGTTGTACCTCGTGAAATGAAAAAGACTTCTTTTGGGAG
TTATTCCTTTTTTTAGAAGGAAATCTGGTTTATGTTCCAGTACGCGAATATGTCATGGTTGCGGGAGTCTATCCATCGC
ATATAGGCTTTAAGGACATCGTAGCATAACCGTCGAGGTGATGTCAGGACCTAAAAGATCGAAGGGAAGGATCCATAGA
CAAGTAAATTCCTTATGAATTACAACCCCTAAGGGCATTGATCATTCAAAGGGAAGTAGACTACTCAAGAATTTCACAT
TTCATTTTTTATTTATGTAGACATCGATATCTATAATTCACTAAAGAATTCAAAAAATCTGAATGAAAAAGAATGAATC
AATGAAATGTTGTTCACTGCTAACTTGAGTAAGGAGTAGATCTTTTGGGGTTTTCGAGAATTTGAAAGCGAAAACCCCC
TTTTTTAGTTGGTGTAATATAATTACTTGAGCCGGATGAAAGGAAACTTTCACGTCCGATTTTGAAGGGGGGAGATCCG
ATAGGATCCTATCCCAATTTTTCTTTTGCCAGGCCCGTAGCTAAAAAACCAACTTTCTTACGATTACGAGGGTTATTCG
AATATGAAATCCAATCCTGGAAATACAGCATCCCGCTTTTTTTTACTACTCAAGGCTTCGATACATTTAGAAATCGAGA
AATTTCTACCGGAGCGGGTGCTATCCGCGAACAATTAGCCGGTCTCGATTTGCGAGTTATTATAGATTATTCGTTGGTA
GAGTGGAAGGAATTAGGGGAAGAAAGGTCGACGGGTAATGAATGGGAAGATCGCAAAATTGGACGAAGAAAGCAGTTTT
TGGTTAGACGCGTGGAATTAGCTAAGCATTTTATTCGAACAAATATAGAACCAGAATGGATGGTTTTATGTCTCCTACC
AGTTCTTCCTCCCGAACTACGACCCATCATTCAGATGGATGGGGGTAAGCTAATGAGCTCGGATATTAATGAACTCTAT
CGAAGAGTTATCTATCGGAACAATATCCTTGCCGATCTATTAACAACAAGTAGATCTACACCAGGGGACCTTGTAATGG
GTCAAGAGAAATTGGTACAAGAAGCCGTAGATACACTTCTTGATAATGGAATCCGTAGCCGCCCGGTGAGGGATGGTCA
GAATAAGGTTTACAAGTCGTTTTCAGATGTAATTGAAGGCAAAGAGGGAAGATTTCGTGAGACTCTGCTTGGCAAACGG
GTCGATTATTCGGGTCGTTCTGTCATTGTCGTAGGACCTACGCTTCCATTACATCGCTGTGGATTGCCTCGGGAAATAG
CAATAGAGCTTTTCCAGACATTTTTAATTCGTGGGCTCATTAGACAACATCTTGCTTCGGACATAGTAGGTGCTAAGAG
TCAAATTAGGGAAAAAGAGCCGATTGTCTGGGAAATACTGCAGCAAGTTATGCAGGGGCATCCCGTATTGCTGAATAGA
GCGCCTACTCTGCATAGACTAGGCATACAGGCATTTCAACCCATTTTAGTGGAAGGGCGTGCTATTTGTTTACATCCAT
TAGTTTGTAAGGGATTCAATGCAGACTTTGATGGGGATCAAATGGCTGTTCATGTACCTTTATCTTTGGAGGCTCAGAC
GGAGGCTCGTTTACTGATGTTTTCTCATATGAATCTCTTGTCTCCTGCGATGGGGGATCCCATTTCCGTGCCAACCCAA
GATATGCTTATTGGTCTATATATATTAACGAGTGGGAATCCCCGAGGCATTTGTACAAATAGGTATAATCCCTGGAATC
GCAGCAACTACCAAAATGAAAGAATTTCTGATAATAACTGGAAAAAAAAAGAACCTTTTTTTTGTAATTCTTATGATGC
AATTGGAGCTTATCGACAGAAAAGAATCCATTTAGATAGTCCTTTGTGGCTTCGGTGGCGACTAGATCAACGCGTTATT
GCTTCAAGAGAAGTTCCCATCGAAGTTCAGTATGAATCCTTGGGGACCTATCATGAGATTTATGGGCACTATATAATAG
TAAGAAGTGTAAAAACAGAAATTCTTTGGATGTACATTCGAACAACTGTCGGTCATATTTCTCTTTTTCGAGAAATGGA
AGAAGCTATACAAGGGTTTTGTCGAGCTCGCTGGTATCTCAGTTAAGTAATTCTATTACACCGGTGTGAATTCGGGTCT
CTCCAGTTCAACTGGGACCCGAGTTCCCGAATTTCTATGTGAATTAAGATCGAGAAAAGGAAGTTTTTCAATCATTGAC
TCAAACTCATTGTTGAATCCCACTCATCAGAATATGGAGGTAGTTATGGACGAAGGAGTCAACCTAGTCTTTCACAAGA
AAGTAATAGATGGAACTGCCATTAAAAGACTTATTAGCCGATTAATAGATCACTTCGGAATGGCACATACATCACACAT
TCTAGATCAAGTAAAGACTCTGGGTTTCCAGCAAGCCACTGCTACATCCATTTCATTAGGGATTGATGATCTTTTAACG
ATACCTTCTAAGGGTTGGTTAGTACAAGATGCTGAGCAACAAAGTTTGAGTTTGGAAAAACACCACCATTACGGGAATG
TACACGCAGTAGAAAAGTTACGCCAATCCATTGAAGTATGGTATGCTACAAGTGAATATTTGCGACAAGAAATGAATCC
TAATTTTAGGATGACCGACCCCTTTAATCCAGTCCACATAATGTCTTTTTCGGGAGCCAGAGGAAATGCATCTCAAGTA
CACCAATTAGTAGGTATGAGAGGATTAATGTCGGATCCTCAAGGACAAATGATTGATTTACCTATTCAAAGCAATTTAC
GCGAGGGACTGTCGTTAACAGAATATATCATTTCTTGCTACGGAGCCCGCAAAGGAGTTGTGGATACTGCTGTACGAAC
ATCCGATGCTGGATATCTTACGCGCAGGCTTGTTGAAGTAGTTCAACACATTGTTGTACGTAGAACAGATTGTGGAACC
CTCCGCGGGATTTCTGTGAGTCCTCGGAGGATGCCGGAAAGAATTTTTATTCAAACATTAATTGGTCGTGTATTAGCAG
ACGATATATATATAGGCTCACGGTGTATTGCCATTAGAAATCAAGATATTGGAATTGGACTTGTCAATCGATTCATAAC
CTTTCGAATCCAACCAATATCCATCCGAACCCCCTTTACTTGTAGAAGTACATCTTGGATCTGTCGATTATGTTATGGT
AGGAGTCCTACCCATGGTGACCTGGTCGAATTGGGAGAAGCTGTAGGTATTATTGCGGGTCAATCTATTGGAGAACCGG
GTACTCAACTAACATTAAGAACTTTTCATACTGGCGGAGTATTCACAGGTGGTACTGCAGAACATGTACGGGCCCCCTC
GAATGGAAAAATAAAATTCAATTTCAATGAGGCTTTGGTTCATCCCGCACGTACGCGTCATGGGCATCCTGCCCTTCTC
TGTTCTATGGACTTGGATGTAACTATTGAGAGTGAAGATATTCTACATAACCTGACTATTCCGCCAAAAAGTTTTCTTT
TGGTTCAAAATAATCAATATGTAGAATCAGAACAAGTCATTGCCGAGATTTGCGCGGGAACATCCACTTTCCATTTTAA
AGAAAGGGTTCGAAAACATATTTATTCGGACTCTGAGGGAGAAATGCACTGGAGTACCGATGTGTACCATGCACCCGAA
TTTACATATAGCAATGTCCATCTTTTACCAAAAACAAGTCATTTATGGATATTATCAGGAGGTTCGTGCAGATCCCGCG
GAGCTCCGTTTTCACTCCACAAGGATCAAGATCAAATGAATCCTCGTTCGACAGAAAGAGAACGAAGATATCTTTCGAG
TCTCTCAGCTAATAATGATCAAATCAGATACAAATTCTTTAGTTCTTCTTTTTCTGGTAAAAAAAAAGACGATAGGAGT
CCTGGTTATTCAGAAATGAATCGAATCATATGTACTCTTCATTGTAATCTCATATATCCTTCGATTCTACGTGAGAATT
CTGATTTATTGGCAAAAAGGAGAAGAAATCGACTTGTCATTCCAGTCCAATCGAGTCAAGAACGAGAGAAAGAACTAAT
ACCCCATTCAGGTATTTCGATTGAACTGCCCATAAATGGTATTTTCCGGAAAAAGAGTATTCTTGCTTTTTTTGATGAT
CCTCGATACAGAACAAAGAGTTCGGGAATTACTCAATATGAGACTATGGGGATGCACTCCATCGTTAAAAAAGAGGGTT
TGGTTGATTATCGAGGAATCAACGAATTTAAGCCAAAATACCAAATGACAATAGATCGATTTTTTTTCATTCCCGAAGA
AGTACATATTTTACCTGAGTCTTCTTCGATAATGGTACGGAATAATAGTCTGATTGGAGTAGATACACGAATCGCTTTA
AATACAAGAAGCAGAGCGGGCGGATTAGTCCGAGTGGAGAGAAAAAAAAGGGGGATTGCACTTCAAATCTTTTCTGGAA
CTATCCATTTTCCTGGAGAGACAGATAAGATATCCTGGGACAGTGGCATCTTGATACCACCAGGAACAGGAAAAAGAAA
TTCTAAGGAATCCAAAAAATGGAAAAATGGGATCTATGTCCAAAGGATCACACCTACTAAGAAAAAGCATTTTGTTTTA
TTTCGGCCTGTAGTGACATATGAAATAGCGGACGGTCTCAATTTAGCAAGACTCTTCCCCCCGGATCTGTGCCAAGAAA
AGGATAATATGCAACTTCAAATTGTCAATTATATTGTTTACGGAAATGGCAAACCAATTCGGGAAATTTCTGACACAAG
TATTCAATTAGTTCGGACTTGGTTCATTTTGAATTGGGACCAAGACAAAAAAAGTGCTTCTGCCGAGGCGGCCCACGCT
TCCTTTGTCGAAGTAAGGGCAAAAGGTCTGATTCGAGATTTCTTAAGAATCGACTTAGTGAAATCCCCTATTTTGGATC
CGAGAAAAAGGAATGATCCGTCAGGCTCAGGATTGATCTCTGATAATGTCTCAGATCACACTAATATCAATCCCTTTTA
TTCCAAGCCAAAGATGAAACAATCGCCTAGGCAAAATCACGGAACTATTCGGACCTTGTTAAATCAAAATAAGGAATGC
CCGTCTTTGATGATTTTGTCCGCATCTAATTGTTTTCGAATGGGTCCATTCAATGATGTAAAATCCCAGAATGTGATAA
AAGAATCAATTAAAAAAGATGCTATAATTCAAATTAGGAATTCAATTGGCCCTTTAGGAACAGCCCTTCAAGTTGTGAA
CTTTGATTCATTTTACTATTTTATAACTCATAATCAGGTCTTGCTAACTAAATATTTGCAAGTTGAAAATTTAAAACAG
ACTTTTCAAGTACTTCAATATTATTTAATGGATGAAAGCGGGAGGATTTATAATCCGGATCCCCGCAGTAACATCGTTT
TGAATTCATTCAATTTGAGTTGGTATTTTCTGCCTCACAATAATTATGAAAATTCTTGTGAAGAAATATCTACAATAGT
TAGTCTTGGACAGTTTATTTGTGAAAATGGATGTATAGCCAAAAATGGACCATACCTAAGATCGGGTCAAGTTTTGATT
GTTCAACTTGACTCTGTAGTAATAAGATCTGCTAAGCCTTATTTGGCCACTCCAGGAGCAACTGTTCATGGACATTATG
GAGAAATCCTTTATGACGGAGATACAGTAGTGACATTTCTATATGAAAAATCGAGATCCGGTGATATAACGCAGGGTCT
TCCAAAAGTGGAACAGGTGTTAGAAGTGCGTTCAGTTGATTCAATATCGGTGAACCTAGAAAAAAGAGTTGAGAATTGG
AACGAGCATATAACAAGAATTCTTGGATTTCCTTGGGGATTCTTGATTGGGGCTGAGCTAACTATAGTGCAAAGTCGGA
TCTCTTTGGTTAATAAGATCCAAAAGGTTTATCGATCCCAGGGGGTCCAAATCCATAATAGGCACATCGAAATTATTGT
ACGCCAAATAACATCCAAAGTGTTGGTTTCAGAGGATGGAATGTCTAATGTTTTTTTACCTAGAGAACTAATTGGATTG
TTGCGAGCGGAACGGACGGGGCGCGCTTTGGAAGAATCGATCTGTTACAAGGCCTTCCTATTGGGAATAACAAGAACAT
CTTTGAATACTCAAAGTTTCATATCCGAAGCGAGTTTTCAAGAAACTGCTCGAGTTTTAGCTAAAGCGGCTCTCCGGGG
TCGTATTGATTGGTTGAAAGGCCTAAAAGAGAACGTTGTTATAGGCGGGATGATACCCGTTGGGACCGGATTCAAGGGC
TTAGTACACTGTTCCAAGCAACATAAAAGCATTCCCAAGAATAAGCACTTTTTCGAGGGGGAGATCAGAGATATTTTGT
TCCACCACAGAGAATTATTTGATTCTTGCATTTCAAAGAATTTCCACGATACACCAGAACAATCATTTAGAGTATTTAA
TGATTCCTAAAAGAAAGAAAAGTCAAAAGTCGTTTTTTAATAAAAAAACTCTCTAGGCCCTTTGATGGGGTCATGAAAA
AACAGATAATAACAAATAGACGGTAGCGATTTGGATCGGATATCGACACGGCCAATCTCCGGGAAAAGGTTCCGTTGGA
ACAATTATTTAGCTCAGGGCACCTCGCCGC---TTTTTTTTTTTTTCAAAAAAAGCGGAAAATGTGGGGAGAAATGACA
AGAAGATATTGGAACATCAATTTAGAAGAGATGATGGAAGCAGGAGTTCATTTTGGTCATGGTATTAAAAAATGGAATC
CTAGGATGGCGCCTTATATTTATGCCAATCGTAAAGGTATTCATATTACAAATCTTACTAAAACCGCGCGTTTTTTAGC
AGAAGCTTGTGATTTAGTTTTTGATGCAGCAAGCCGGGGGGGGCAGTTTTTAATTGTTGGTACCAAAAAGCAAGCAGCT
GCTTTAGTAGCACGGGCTGCAATAAAGGCTCGGTGTCATTATGTTAATAAAAAGTGGCTTGGTGGTATGTTAACGAATT
GGTCCACTACAGAAACGAGACTTCATCAGTTCAGGGACTTGAGAACGGAACAAAAGACAGGGAGACTTAACCGTCTTCC
AAAAAGAGACGCGGCTATATTGAAGAGACAATTATCTCACTTGCAAACATATCTGGGTGGGATTAAATATATGACCGGT
TTGCCCGATATTCTAATTATCCTTGATCAGCAAGAAGAATATACGGCTCTTCGAGAATGTATTACTTTGGGAATTCCAA
CAATTTGTTTAATCGACACCGATTGTGACCCCGATCTTGCAGATCTTCCGATTCCAGCAAATGATGACGCTATGGCTTC
AATCCGATTAATTCTTAACAAATTAGTATTCGCGATTTGTGAGGGTCGTTCTAGCTCTATACGAAATCCTTGATTAATA
ATAAGATTAAGAGAAATAAATTCTTTTTCGAACTCCATAGATTTATGGAATCGGTTACTACTTTTGAATCGCATAAAAG
AGATCAAAATGGATGGAGATGCTGTGTGATTGGTTAGTATACAAAATAGAAAATTCAACTAAGCAAGTCAAAAAAGAGA
TGGTTGAATCAAAATAATTCCTTTTAAAGTTCGATTTATGTGAGAGGGCAATATGGATGTTCTATCATGTTCCAACAAC
ACACTAAAAGGGTTATACGACATATCTGGTGTGGAAGTAGGCCAACATTTCTATTGGCAAATAGGAGGTTTTCAAGTCC
ATGGCCAAGTACTTATTACCTCTTGGGTTGTAATTGCTATCTTATTAGGTTCAGCCAGTATAGCTGTTCGGAATCCACA
AACAATTCCAAATGACAGTCAGAATTTCTTCGAATATATCCTTGAATTCATTCGAGATGTTAGTAAAACCCAGATTGGA
GAAGAATATGGTCCATGGGTTCCTTTTATTGGAACTATGTTTCTATTTATTTTTGTTTCTAATTGGTCAGGAGCTCTTT
TACCGTGGAAACTCGTAGAGTTACCTCACGGGGAGTTAGCTGCGCCCACCAATGATATAAATACTACTGTTGCTTTAGC
TTTACTCACGTCAGTAGCCTATTTCTATGCGGGTCTTAGCAAAAAGGGGTTAGGTTATTTCAGTAAATACATACAACCA
ACCCCAATCCTTTTACCCATTAACATCTTAGAAGATTTCACAAAACCTTTATCCCTTAGTTTTCGACTTTTCGGAAATA
TATTAGCCGATGAATTAGTAGTTGTTGTTCTTGTTTCTTTAGTACCTTCAGTCGTTCCTATACCTGTCATGTTCCTGGG
ATTATTTACGAGTGGTATTCAAGCTCTTATTTTTGCAACGTTAGCTGCGGCTTATATAGGCGAATCCATGGAGGGTCAT
CATTGACTAGTTTTCAAACTAGTCATTTTTTTATCTTAGGCCAAGGTACTGGATGCGGGACTCGAGATAATCGGCTTAT
GAAATAAAAAGGGGAAAGAGATAACGATCTCTTTCCTAAAATTTTGATTTGATGACCCATTCCATTTCTAATTTAGATA
ATACCTAGCCCCTTTTCTATTAATAGTTTCTTTTGTTCAATTGAACAAAAGAAACTATTAATAGAAAAATTATTGCATG
AACTCTTCAATCACGCAAATACTGATATTTCTATGCAATGGTTTGGATCGTCCCTGTATACAAT-------CTACATGT
AGGATACTGATAA-------AAAGAATAAGAAGAAGAAGTTAAAAAACGAAATTCATAAAAAATGACTTGGTTAGCAAG
GGCGGATCTAACCCAGGGATGTGGAATCTAATGGCTAGAATTCAACTCTTGACTGGTTCAAAAAGAATTTTAGAATCCG
GGTGAGTCGCCGATACGAAGAGTTTGTTTACGTTATGGAAGAAAGACATGTATATGTGATATTAGATATTGACTAGTTA
TATATGATCTAAAGATATATCTAATCCGCCCTACTATGAATTAAGATGAGCATTCCCATATAAGTCTTTTCCTTTCATC
TGTAACGAACTATGAATTGAATGAAACAAGATGAAATCAATAAAAAGAACAAAGAATTCAACTAATGCTTCGGAACAAA
GAGCTGGAAGAACAAAAAAAGTTGTATGGATTCACAAAAATCTCGTCGATAATATAAGAACTAAAAAAGAGCTATACTA
TAGAAGTAGTTTGGACGATTCAATAATATTAGTCCATAATCTCGTCGATAATATAAGAACTAAAAAAGAGCTATACTAT
AGAAGTAGTTTGGACGATTCAATAATATTAGTCCATTACTTGAATTGGCAGTTATTAGTTATTTCGTCTGGCTGAATCT
TATTGAGGGGATAATGAAATCATAATTCCTTGGATGATTGTATCATTAACCA--TTTTTTTTATTTTTTTGTGAGGAAC
TTATCATGAATCCACTGATTTCTGCCGCTTCCGTTATTGCTGCTGGATTAGCTGTCGGGCTTGCTTCTATTGGACCTGG
AATTGGTCAAGGTACTGCTGCGGGACAAGCTGTAGAAGGTATCGCGAGACAGCCCGAGGCAGAGGGAAAAATACGAGGT
ACTTTATTGCTTAGTCTGGCTTTTATGGAAGCGTTAACAATTTATGGATTGGTTGTAGCCTTAGCACTTTTATTTGCGA
ATCCCTTTGTATAATCCTATCAATATCAAAAGTC-TTTTTTTTTTGATTCTTCGATGTCCGGGGACTTGCTCCTTGCTT
TTTCGAATTATATCAATATTTGACTCCTAC---------------AATTCCTTATTCGTTCGTTGGGATACTAACCTGC
GGGAGGGTAATATTTGCGGATGAGGAATTAGCAGCATACCGATTCGCTTTCTTCCTTCCCGTTCTTAGCAACGGAAACC
CCCTTTTCATTTTTTTAGGGATTGGTACAAGAACCTAATTATTTCACAATTGCCGTGAAACCCGCCCTAGATTCTACTA
AGTATTACTCTTATTAGCAATCCCCAATTG----------AAAAAAAAAAAACATAATCAACTCCATTTTTGATTCTGT
TTAGGCTGTTTAGAAATTTTGAAAATAAAATATATTAATTCAAAAAGAAATAGGAATAGCAATAAATAGAAAAAGTGTT
TAAGTGATACAAAAAAAAACTCTATTCGATTTTTATTGATTTTATCTATAAGAGGAGATTGTATGAAAAATGTAACCGA
TTCTTTCGTTTCCTTGGTTCACTGGCCATCCGCCGGGAGTTTCGGGTTTAATACCGATATTTTAGCAACAAATCCAATA
AATCTAAGCGTAGTGCTTGGTGTATTGATCTTTTTTGGAAAGGGAGTGTGTGCGAGTTGTTTATTTCAAGAATAGGCTG
GACCCAACCGGCTGCACCCTTTTCATTATAACTAGGACAAAGGAAAAGGTGCATAATCCCGCGAATGACTTCTGAATAA
ATTCAGTTAATAAATCATAGTTAAGAACCATAGCATTTCGTGATTGATTGGGAAATCCACTTTGATTCTCTATTAACCA
ATAATGTGGGCCCATTAATATGGTTAAAGCTAAAGCAGTTGAAGTCCAAATGAGGGTAGCATGGTATTCTTTCTACTAC
TATGTGAATATGTGAATTTAATACAAAAACGGTTTCAAAACGAATAGTTCCATTTTTTTGATATAGAACACTCATGTCG
ATAAAATGATTTGAAACCTTTATTGGAAAAAGGATCGGACTCCTTTTTTTATCTTATCCAATGCGGAATTGATGACCTA
TGTAATGTATAAAGTAAGAGGAATTCTTTGGATTTGAAGAAAAAAGATAAACAACTTTGCTGACAATTCCATATTTTTT
GTTTGGTCAGAAGAGTCCTCCGAATAATATTCCGGAGTTGGATTCGGGCTCAGTTTGGATCTTTTTTTTGGAATATGAA
TAGAGAAGAGAGGATAGGCTCATTACATTCAAAT-AAAAAAAAAAAAAGATAGGGGAATTTGACATAACTGATTGAAGT
AATTGAGCGTGAGAGCCAAATGAATCGAAAGATTCATGTTTGGTTCGGGAAGGGATTATGGAAGTTTTGAAATAACTGG
AAAGCTAATCTACTTTCATTAAGTGATTTATTAGATAATCGAAAACAGAGGATCTTGAATACTATTCGTAATTCAGAAG
AATTACGCGAGGGGGCCATCGAACAGCTGGAAAAAGCCCGGGCCCGTTTACAGGACGTGCAAATCGAAGCGGAAGGGTA
TCGAGCGTATGGGTACTTTGGGATAGACGAGCAAAGGCACGAGTCGATTAATTCAACTTATAAGACCTTGGAACAATTA
GAAAATAACAAAAACGAAAGCATTCATTTTGAACAACAAAGGGCGATTAATCAAGTCCGACAGCAGATTTTCCAACAAG
CCTTACAAGGAGCTTTAGGAACTCTGAATAGTTGTTTGAACAACGAGTTACATTTACGGACCATCAGTGCTAATATTGG
CCTGTTTGGGTCGATGAAAGAACTCACTGATTAGTCCTTCTATTGTAGGCATTATTTTTTCTTACAAAAAAATGAAGAA
CTACTCATGGCAACCATTAGAGCCGACGAAATTAGTAATATTATCCGTGAACGGATTGAGCAATATAATAGAGAAGTAA
AGATTGTAAATACTGGTACCGTACTTCAAGTTGGTGACGGCATTGCTCGTATTTATGGTCTTGATGAAGTAATGGCAGG
CGAATTAGTAGAATTTGAAGAGGGTACAATCGGCATTGCTCTTAATTTGGAATCAAAAAATGTTGGTGTTGTATTAATG
GGTGACGGTTTACTGATACAAGAGGGAAGTTCTGTAAAAGCAACAGGAAGAATTGCTCAGATACCCGTGAGTGAGGCTT
ATTTGGGTCGTGTTATAAATGCCCTGGCAAAACCTATTGATGGTCGAGGTGAAATTTCTTCTTCTGAGTCTCGGTTAAT
TGAATCTCCCGCTCCGGGTATTATTTCGAGACGTTCCGTATATGAGCCTCTTCAAACAGGACTTATTGCTATTGATGCA
ATGATCCCTATAGGACGTGGCCAGCGAGAATTAATTATTGGAGACAGACAGACTGGTAAAACAGCAGTAGCCACGGATA
CGATTCTCAATCAACAAGGGAACAATGTGATATGTGTTTATGTAGCTATTGGTCAAAAAGCCTCTTCTGTGGCTCAGGT
AGTGAATGCTCTCCAAGAAAGGGGAGCTATGGAATACACTATTGTGGTAGCGGAAGCGGCCGATTCCCCAGCTACATTA
CAATACCTCGCCCCTTATACAGGAGCAGCTCTGGCTGAATATTTTATGTACCGTGAACGACACACTTTAATCATTTATG
ATGATCCCTCCAAACAAGCACAGGCTTATCGCCAAATGTCTCTTCTATTACGAAGACCTCCCGGTCGCGAAGCTTATCC
GGGAGATGTTTTTTATTTGCATTCACGCCTTTTGGAAAGAGCCGCTAAATTAAGTTCTCGTTTAGGTGAAGGAAGTATG
ACTGCCTTACCAATAGTTGAGACTCAATCGGGAGATGTTTCGGCTTATATTCCTACTAATGTAATTTCCATTACAGACG
GACAAATCTTCTTATCGGCCGATCTATTCAATGCTGGAATCAGACCCGCGATTAATGTGGGCATTTCTGTCTCCAGAGT
AGGATCCGCAGCTCAAATTAAAGCCATGAAACAAGTAGCTGGAAAATTAAAATTGGAATTGGCGCAATTCGCAGAATTA
GAAGCCTTTGCACAATTCTCTTCTGATCTCGATAAAGCTACCCAGAATCAATTGGCAAGAGGTCAACGATTACGTGAGT
TGCTTAAACAATCTCAAGCAAAACCTCTCACCGTGGCAGAACAGATACTGACTATTTATACTGGGACGAATGGTTATCT
TGATTCATTCGAAATTGCACAGGTAAGGAAATTTCTTGATGAGCTACGTGATTACGTAAAAACGAGGAAACCGCAGTTC
GAAGAAATCATATCTTCTACTAAGATATTCACCGAGGAAGCACAAGCCCTTTTGAAAGACGCTATTCAGGAACAGAAGG
AACTCTTTCTAGTTCAGGAATAAGTATAGTGGTAAATAATTTGATCACTCTGCATGTTTTCATTGATTATGAAATGAAA
TCCATTTTTCAATTGAATTATTTCATTTTCAATTCGTTCTATTTTCTATTGAAAAAGTTAATTAATAGAACATAGAATT
CTATAACTATAAGCTAAGCCTCATATTATTATTATAATATAAGCGTCTCTTATTCAAATCACTCAAAATAGCAATATCG
TTCTTGAGATAGAAATCTCCAAAAATGGATGTCAAATTTGCGTCCAATAGGATTTGAACCTATACCAAAGGTTTAGAAG
ACCTATGTCCTATCCATTAGACAATGGACGCCCTTTTTATTCTTTATTCCGATTTCCTTTTTGACTCTCTTGTCTTGTT
CGGAAAAAAAAGAAAGACTATGTGAGAGAATTTTGTGAATTGCCTATTGGATGCTATATTAATCATATTAATTATTCTA
---------------ATTATTCATAGAATTAGAAGAAAATAATATGATTAATTAGAATAGATAGAGCGGGTAGCGGGAA
TCGAACCCGCATCGTTAGCTTGGAAGGCTATCGGTTATAGTCGATGTTGATTCATCATTTTGAACATCTCTAATTCAAA
ACCGAACATGAAACTTTGGTTTCATTCGGCTCCTTTATGCAAGATGGATCAATTTCCAACTATAGATAGAAATAAATCT
ATCTAATAAGTCAATGAAATAAAAAAATTCCACCCATAATATCTATGTCAGCTTTTCTCTTTGAATCCATTCAAAAGAA
TTCGCTTTCTAGACAATCCCTCTAGAATAAGGAAAAGGAATAGGATATTCTAATTCTAACAATATTCCTAGTTACTTCG
TTCTCTATTTCTATTTGAAATAATCCTTAGGATTAGGAAAAGTATTTTGTTTCCACCGAGCT-AAAAAAAAAAAAAAGA
GATCTCGATGTCTCTAGTAAACTAAAGGCATCCTTTAATAGCTAGTTTGCTTCAACCTTTCCTATATAAATATAATATT
TTCATAGCTAAAAAAATGGATAACAAT-----ATAAAATATTATTTTATAAACAAAAAATGGAAGATTTAGTTACGATT
AGAAATCCACCTTTCTATCTTTATCCATGGATCTTTTACTCATACTTATTAAATTGGAAGTCTTGATCCAATTCAAACA
AAAATTATGTTTCGCAATTTAATAATCCAAATTTCCAATTTCTACTTGACCTTTGGATACAAATCACGAGAATGTATAT
TTTTACCCGAACCCTTCCTTGCGGGATAAAAGATGAAATCCTTTTAAGAAATAAAGTTTCTGCTCGGACTATGAATCAA
ACCGAGCGACCCCTTAACTATACAAGGGATTAAGAAAACGAATCACACTTTTACCACTAAACTATACCCGCTACAATGT
GATTATTGTATCAAAATACACTTTTTGTCGAACACGACAATCGGACGTAATCAAGATAGGATCAGAAAATAATGATGAA
TATTATAGCATTGGCCTGTTTTGTCAGTCGACCTAATCAGATTAGGAAAGGAAAAGAGGACTGACAATTCAAATAACT-
AAATAATAAATAAGACGTTCTTTCTTTTGATGGAGGATTTTGGCCGGGCCGGATACGGCTCGATAAAACGATTTATGGC
ATCACATAGAAATGCATTGCCCAACAATCCGCAGTTCTATTTTTTCTTTTTTA-------TATATTACTTAAAAAATAG
GAGTTAAAAAAAGAAAAAATCTTAGAATTCTAATAATAAGAAATCACACTTTGATTCTCTATGATTCAATTCTATCTCA
TAGATATGGAAATAGTTCTTAAGTCGGATTGTTGGGTCAAGCATTTTTGTTTTCCAAATCAAGCAAATTTATATGATTG
GGAACAAAAAAAGGGCCCGGCTCGGTACTGACCAGGCCAGGCCGCGAAAAGAAAATAAAAAAGATCTTTCGGACGAATA
TTTTTTTATTCGAAATATATCTTTCAAGCTTTTTCTTGATCTAAATAGGATTGCTTATAAAAGTTATCTATATATATAT
TAAAGTTGTATATATCATATATTAAAGTTGTATATATCATATATTAAAGTTGTATATATCATATAT-------------
---------TAAAGTTGTATATATCATATAGTAAAGTTGTATATATCAATCTAGTCCAACTACAACTAGCCCAATAATA
AATATTT--TCATAGCTAAAAAAAATGGATACAATAGATACAGAGGATATTTTTTCAAGCGGTCCTCTTTTGTGTAATG
GAAGAATGGAATATAGTCATTATCCTTTTCAAGTTGGAGAGATGGCTGAGTGGACTAAAGCGTCGGATTGCTAATCCGT
TGTACGACTGTACCGAGGGTTCGAATCCCTCTCTTTCCGTTGAGTATTTGGTATTTTATTTACAAATCTTTCCGTTGAG
TATTTGGTATTTTATTTACAAATTCCAAGTTTCGAACCCCCGTTTTTTGGAATTCATTTTTGATTTCTCATTTTTTTTT
TATCATTAATATT------TTAAAATTGGAATTTCTAATTTTTATTTACTTTTTTGATTTCTATTTAATAGCGAAAATC
CTAAGAACATTCAAAAATGAAGCAAGTAAAAAAAAAAGGACTCTTTTTCATTCTTATTCTTCACGTCCAGGATTACGTC
CTGGATCGTTAGATAGGAATCCGAAGATGAAGAGAGAAACAAAGAATATCACCACTGTGTAAACAAAGAGTTTGAGAGT
AAGCATTACACAATCTCCAAGATCCTTTTTTTTTTTTTTG-AAAAAAAAAAAAAGAGAATAGATTCTCCATTTTTATAA
CACATATACTATTTTGACACCACTAAAGGAAAGGATTTTCAGAAATGAAATAAAAAAATTCTCAGAAAATTGTAATAAG
AGTTGATTCTTTCATTACAAAAAACGACCCCCTATTGTGAGGACTCTAATAGGATCTTTCAAGAAACGAAATCCGAATG
AAAAAATGGCGCGATTCCCATTTATCGAAAACTATCTAAGAATTGTTTAAATCGAGGGTTCATTCATACTCTAAGA---
--------------------CTTATCCGTTGTTAGAATTTGTTTCTCGAATAACTCATGTCTAGGATAGTATTCAAGAT
TTTATCGAAAACTTACAGCAGCTTGCCAAACAAAGGCTAAGAGCAAAAAGAAAAGGGGTATTACTGGCATAACATCTAC
GATTGGATTCAAAAAAGCGTAGGCCTCGGGTAATTTGGCTAAGAAAAAACGACTCGAATAAAGATCGGAATTAAGACAG
ATCAAACTAAAGATATTAAGCATAACAACCC-TTTTTTTTTTATTGCACTTGGAGATAATTGTATTTTGATTGAGTTAA
TATAATAATCATAGTAGTGATATACGTTAAAAATTACGAAAGTAGGGTAGACCCAAAATCC-TTTTTTTTTTTTTTTTT
GAACTCACCCAATCCAAAATTATTCTATTTTCTTTTGCGAATTGAAGAAATCATCCTTTCATACAATATCTTAATTGAA
TTATATGTAATGATCAATAAATTCAGTTTCAGTCTATATCTACATGTGTCAAAATCCTAGGAAGAGTATAGTCCGTCGA
TATTTGCACTGGAATTGACGAATAACCAATACCAATACTAGTGTTTTGTAGTATCGAATAGAAATTGAAATGGGGCGTG
GCCAAGTGGTAAGGCAACGGGTTTTGGTCCCGCTATTCGGAGGTTCGAATCCTTCCGTCCCAGGAAAGACATTTTTTTG
TCTTTCATTTCTATATAGAATTTTGTTTTTCATTTCTATATAGAAAAAGATTGTC-----TTTTTTTTTTAAGATTTCA
GAGTAGAATATTGAATGGATATTATGTGATTCTTGTTTCTGATTTTGAATCATTCTATTTTTCTGTGAATCATATCTTT
TTCACAAATTGAGTTCAAATAAGTACATGGCAAAACAAAAAATACATACAGATAGACGGAGCTGTATCGAAGTGGGAGC
CAGGTAATAAGATAGATCACAACACAAATAAGAATTTGAAATCAATTCAAAGGGGGTTGAATGCGACTTTCGTCGTATA
TCCATTCCCTGACGATATTCCTATTTTATCTTAGTTAGTTATTTCGAATTAATTATGGACCTTATAATAAGAGTTAATC
ACCAACGGAGCATCTTAATT-------TCACTAGTTGTGTCTGTACAAATCGGATTAACAAATCATCAAGTTACATACT
TAGCACGGTTTTTGTTTAAGCCTCTTTTTTAGGTATTTCAACTCCTATTTCATTTGGCTCTAATACAGAATTGGAAATT
CCCCGGACTAATGGAGACGGGGGAATTCGTGCATGCTATTCCCCTTGCGTTTAATCAAAATTATTGAACCTCCCCAATC
AAAGAAACTGCGCGAAAAATGAGGAAATGCTTAATGGATTATTATCGTTCTAGTCGATTTCCGTGATAAGGTTTTTC--
-----------AAAAAAAAATTTTTTGGATTCGTGAATTTGCAATGTTCAACATA----GAATAT----AATATTCGTG
TAAATGGAGTCCAATGAAAATTGTTCAGTCTA------TTTGACAGGGGGGATTCCTTCTTTTTTGTTTCGGATTTTCC
TTTTCAGTATGAAATGAAAAAAATAAGAACCTCCAATTTACTTTCCATCAAGCTTTTTTATGCATTCCAAAAAAGAAAT
TCGATTATGTTGACATATAATAT------------TAATATGTTGTCATATTATAATATATGTACAATACAATATGGAT
GGATGGGTAGATTAGAATAGGTTGACATAGAATATGTTGCCGTATTATAATATATGTACAATACAATATGGATCGATGG
GTAGTTTATGGGGGGGTTGACATAGAATATGTTGCCGTATTATAATATATGTACAATACAATATGGATCGATGGGTAGT
TTATGGGG-----------------------------------------------------------------------
-------------------------------------------------------------------------------
-------------------------------------------------------------------------------
-------------------------------------------------------------------------------
-------------------------------------------------------------------------------
-------------------------------------------------------------------------------
---------------GGGTTGATAGGATAGCAAATGGGCTTTCAATTCGGC-----------GGTCACTACACTAGATG
ATGAAATTTCCTATTATTA-CTTCTTATTTTTAGTTCAGTACAAGAGAAATAAACTTA------TTATTTTTAGTGTTT
ACTCAGTATGATCAATAATAACCATCAAGATTCCAATAACCATCCGGATTCCGTTCTACAAAAACTTTATCCTCAAACT
TGCGAACTTTATACTCAAGCTTGCGAAATTTATACTCAAATTTGCGAAATGGAGTATCAACTTTTCGACATTT------
----------ATATTCAGCTCGACGGTTTAAGTCTAAGCGAAAGCAAAATTTATACTGAACGTCTTCGCGAAATGCATA
CTCGCTATCTTCGCGAATTTGAGTATCAACTTTGCCAAATTTATAATCAAGTAGCAAAAATGGATACTCAACTTGGCAA
AATTTATACGGAAATTCACGAAATTTATTTTCAACTTGGTACTTGTATGTTTAAAGGGGAGCTTTTTTTTCTGAACAAC
AATTCATACCTCCTTCTAAAAAAAATTGAT---------------------ACTCAACTTCAGGAAATTAAGACTCACG
TTCGCGAATGTTATATGCAACTTTCTTCTTATATTGGTAAAAAAGAGGGTTGTTCTATGATCCAGAATTC---------
---AAGCACAATTGGTGCTCAACTTCGCGAAATTCAGATTAAACTTCGCGAACTTTATACTCCACTTCTTGCTTATTTG
AAGGCATCAGACCATACGAAACGTTGGCATGATGACTTCGATGATGACTCCGATGATGACGCCGATGATGAATGGGAGG
TTTACTCGGCTCGTGACTCGGATCTTGAC--------------------------------------------------
-------------------------------------------------------------------------------
------------------------------------------------------------------------------T
GGGATCTTGACTCGGCTGATGACTCGGCTGATGACTCGGCTGATGCCTCGGCTGATGACTCGGCTGATGACTCGGCTGA
TGACTCCGATGATGCCTCGGCTGATGACTCGGCTGATGACTCCGATGATGCCTCGGCTGATGACTGGGAGGTTTACTCG
GAGGGTGACTGGGATCTTTACTCGGCTGATGCCTCGGCTGATGATGCCTCGGCTGATGACTGGGAGGTTTACTCGGATG
GTGACTGGGATCTTTACTCGGCTGATGCCTCGGCTGATGACTCGGCTGATGACTCCGATGATGCCAGGTATGCTGACTG
GTATGCTGACTGGTATG-ATGAATCCGATGATGACGATGAGAAAGATCCTATCAAGCCTACCAAGCCTCAAAGGAGTAA
GAAAAAGCCTC--------------------------------------------------------------------
----AAAGGAGTAAGAAAAAGCCTCTTGAGGATAAGGATGGCCAAGATCAAGATCCTATCAAGCCTACCAAGGCTAAAA
GGAGTAAGAAAAAGCCTCTTGAGGATAAGGATGGC--------------------------------------------
-------------------------------------------------------------------------------
---------------------CAAGATCAAGATCCTATCAAGCCTACCAAGGCTAAAAGGAGTAAGAAAAAGCCTCTTG
AGGATAAGGATGGCCAAGATCCTTTAGATCCTTTAGATCCTTTA---------CCTTTAGATCCTTTACCTTTAGATCC
TTTAGATCCTTTAGATCCTTTACCTTTAGATCCTTTAGAT---------------------------CCTTTAGATCCT
TTACCTTTAGATCCTTTACCTTTAGATCCTTTACCTTT-----------------------------------------
----------AGATCCTTTAGATCCTATGAAGCCTACCAAGCCTGAAGGGCCTAAAAAGCCTAACAAGTCTAACGAGGA
AGCGGAAGAGCTTGAAGGGGATAATAAGGAAGACCTTGAAGGGCCTAAAAAGCCTAACAAGTCTAACGAGGAAGCGGAA
GAGCTTGAAGGGGATAATAAGGAAGACCTTGAAGGGCCTAAAAAGCCTAACAAGTCTAACGAGGAAGCGGAAGAGCTTG
AAGGGGATAAGCAGAAGGATAAGAAAGATGGGATTTTCGTACTCAATTATGACGATGAGTATGAGGAAGACCTTGAATA
TGACGATGAGTATGAGGAAGACCTTGAATATGACGATGAGTATGAGGAAGACCTTGAATATGACGATGAG---------
------------------------------------------------------GAATATGACGATGAGTATGAGGAAG
ACCTTGAAGGGGATAATAAGCCTCATAAGGAAGACCTTGAAGGGGATAATAAGCCTC---------ATA----------
-----------------------AGGAAGACCTTGAAGGGGATAATAAGCCTCATAAGGAAGACCTTGAAGGGGAT---
------------------AAGCAGAAGGAAGAAGAGGAGAAGCAGAAGGAAGAAGAGGAGAAGCTGAAGGA--------
-CTGTCCCTGGCACTGGTTTCACCAGATTTACCCTAAGCATTGGGGCTGTCCCCACCGTAAGCATCGGGATCGCAAGTC
GGTTCCCGCTAAGGAGCGCGAGTTGGTTCCCGCTCAGTCTACCAAGCGGGATACCGATCCGGATTCCGAGGCGTCTCTA
AAATCGAACTATGCGCATTTATGGGTTCACTGCAAACTTTGTTCTGGATTCAATTATAAGAAAATTTTGAAGTCCAAAA
ACAATGTTTGTGAACAATGTGGATCTCATTTGAAAATGCATAGTTCAGATCGAATCGACCTTATGCTTGATCCAAAGAC
TTGGGCTCCTATGCATGAAGGCCTGCTTTCTCTAGATCCTATTGAATTTCATTCGGAGAAAGACCCTTATAAAGATCGG
GTTGCTTCTTATAAAAGAAAGACAGGATTATCGGAAGCTATTCAAACGGGCAGAGGTTACCTAAAACGTATTCACCTAG
GAATTGGACTTATGGATTTTCAGTTTATGGGGGGTAGTATGGGATCCGTAGTCGGCGAGAGAATCACCCGTTTGGTCGA
GTATGCTACCAATCGAGTTTTACCTCTTATTCTAGTGTGTGCTTCCGGAGGGGCACGTATGCAAGAAGGGAGTTTGAGC
TTGATGCAAATGGCTAAAATATCTTCTGCTTTATCTGATTATCAATTCAATAGAACGGTATTCTATGTAGCTCTCCTTA
CATCTCCCACTACGGGTGGTGTGACGGCTAGCTTTGGGATGTTGGGGGATATCATTCTTGCAGAACCTAATGCCTACAT
CGCATTCGCAGGTAAAAGAGTAATTGAACAAACATTGAATATTGAAGTACCTGAGGGTTCACAAACGGCTGAATATTTA
TTCGATAAGGGCTTATTCGATCAAATTGTACCACGCAATCCTTTAAAGGGTTCTTTGAGTGAGTTATTTAATTTTCACG
GTTTTG---------------------TTACTTTGAATTCTCAAGTAATTAATATTTATAATTATTTGTATAGTTAGTT
TATCTGAATCAAAGTAAAAAAAAATGTATTTTTGGTGAAATAAGATTCAATTGTAGAAAGAATCGTGCGGACAATTGTT
TTATATTGATATTCCTGATTACTAATCAGGAACTCCCTAGGAACAAGAT--AAAAAAAAAATGCATGCTTATGCAATGC
GCAATTCCAATTAGTCAAATAAATGGAATTTTCTTTTTCCTTTCTTGTATAGAGTAGAAAGATACTCTTTCTACTCTAT
CTCCCGAGAAATCTTTAGTTTGACTAAGAATCCACGTTCTTGGATTGAATCCT---------------------AATGA
ATCTTTCGGGAACTCGTTTGTAATAAATAGAAAATCCAAACGGAAAGAAAAATGAGAATTCAAATTTGACGACAAGAAT
GGATTCTCCTAGATCTATTTTTGTATTTCATGTAGAAAGATGAAGATGAATAAGTCTCATTTATTTAATTATACACTCC
TTGCACTTATTTATTATATATACTCACTTAGATATACTTAGTATAATTATATACGAATTATAATTATACTAAGATATCT
TTATAACAATACCAGGTACAAATATTCCACCGAGGTACCCCATTCTATGACAGACTTCCCCTCTATTTTTGTGCCTTTA
GTGGGCCTAGTATTTCCGGCAATTGCAATGGCTTCTTTATCTCTTCATGTTGAAAACAACAAGATTGTTTAGATCCAAC
GGGC-----CCTGATCTATTCTTTTCAATTAAGACTTCGATATAGATAATACGGATATCTCTTTAATATAGTAGGGTAA
TGCGGCTTCTTGTGAACAGAAACGAAGGAGCTCTTTTGTATGGCTAAATAGATGATATGGATAAATGAGTTATGGCTAT
TTTCATCGGAATCGGGGCGGATAGCTGAAATAGAAAGTCAATCTATCTATATGTAGATAGATTCATAGGAGATCATAGA
AATTGGATGTTATTATTTTAGCCCTAACCAATTCGATGAATTACTTCGCAAGGGTTCCATCAGAAGGGCGCTAGTTGAT
GAGAGTTACTTCGGAACCAAAAAAAGAAAAGTCAAATCCATTTGGACTTTTTTCTAAATTCCAATAAAATGCAACTGGA
TCTAGTATGATTTGGCGATCAGAACATATATGGATAGAACTTATAGTGGGGTCTCGAAAAATAAGTAATTTCTGCTGGG
CCTTTCTCCTTTTTTTAGGTTCATTAGGATTCGTATTGGTTGGAACTTCCAGTTATCTCGGTAAGAATTTGATATCTTT
AGTTTCCTCTCAGCAAATCCATTTTTTTCCACAGGGGCTCGTGATGTCTTTCTACGGAATCGCGGGTCTCTTTATTAGT
TCTTATTTGTGGTGCACAATTTCTTGGAATGTGGGTAGTGGCTATGATCGATTCGATCGAAAAGAAGGAATAGTGTGTA
TTTTTCGTTGGGGATTCCCGGGAAAAAATCGTCGTATCTTCCTACGATTCCGTATGAAAGATATTCAATCCATCAGAAT
AGAAGTTAAAGAGGGTATTTATGCGCGTCGTGTCCTTTATATGGAAATAAAAGGGCAGGGGGCCATTCCCTTGACGCGT
AGTGATGATAATTTGACTCTGCGAGAAATTGAGCAAAAAGCCGCCGAATTGGCCTATTTCTTGCGCGTACCCATTGAAG
TTTTTTGAAATTTACTG-----GAAGAATAAACTCTTTCTCCGCAGTAGGGAAACAATTCAAGAATTCTCTTTTTTGCT
ATAGCATAGCTTCAAGTTTTTTCAAAACGTGCATTCGAGCTAAAGTAAAGTAGACGTATGCGGAACAGCGAGAAAATAA
AACGAAACTTTTTTTGTTCGAAAATCATTCAAAAACGAGTAGCAAATCGAAATAATGGATTCATCTAGCATATCAAAAC
ATTTCGGACTAAAGAATTGATCTTTTTATTTTCAATAGGAATTAATTGATACGTTAGATGCAGATAGATCTTGTCAATT
CTCTCTC--TTTTTTTTCTTTCTTTTGGGGTTGGATCTCTTATAACGAGAACATTTATGTATTGTTTTTCCACTCATTT
GGGATCAAAACAATATTCTTGAGAAATCGATTTCCATTTTTCCTGGATTATTACTGTGGGTAACCAACGCATTTTTTTT
TTTTTCGAAATGCAATTTTTTCTATTTTGATAGAAAGGGGATTCCTTTGGCTGGAAATCAAAATAATATTCATTACTGG
ACGTGGTTCTTTCTGGGATTCATTGAAAAAGATTCGAATTTGATCCATTGAGGTATCTGGAAACAAGATTTTTTGAATT
CTTTTTGCATTCGAAGTGGGCTCTTATTCTATTTCTTTATTCTTTCTAGATTCCAGTACTAACCGCCGAATTCCAAATC
AAAGTGGGGAATAGATTCACAGGCTCGCGGCCTTGGAATAGAACTTATGGTTGATAGAAAAAGATTAGATCGCAGAGAT
TCGTCGAAGGGGGTGGGTTCATTAACAATTCAAATTCACAGATG-AA-----AAAAAAAAAAAAAAATTTCTTCCGCTT
CTATATCTTACAGCTATAGTCTTTTTTCCCTGGTGGATCTCCCTCTTATTTAATAAAGGTCTTGAATCTTGGGTTACTA
ATTGGTGGAATACTACGCACTCGGAAACTTTTTTGACTGATATGCAAGAAAAGAGTATTCTAGACAAATTCATAGAATT
AGAAGAACTCTTACTCTTAGACGAAATGATAAACGAATACCCGGAAACACATCTCCAAACACTTCGTATAGGAATCCAC
AAAGAAATGGTCCGCTTGATTAAGATGCGCAACGAGGATCATATCCATACAATTTTGCACTTATCGACAAATATAATCT
GTTTCATTATTTTCCGCGGTTATTCTATTCTGGGTAATAAAGAACTTCTCATTCTTAACTCTTGGATGCAAGAATTCCT
ATATAACTTAAGTGACACAATAAAAGCTTTTTCGATTCTTTTATTAACTGATTTTTGTATCGGATTCCACTCGCCCCAT
GGTTGGGAACTAATGATTGCTTATGTCTACAAAGATTTTGGATTTGCTCAGAACGATCAAATTATATCTGGTCTTGTTT
CCACTTTTCCAGTCATTCTAGATACAATTTTTAAATATTGGATTTTTCGTTATTTAAATCGTGTATCACCCTCACTTGT
AGTGATTTATGATTCAATGAATGACTGATACTATTTTACATAAGCAAAACGTTTCAAGACGTACTTACCCTTTCGACCC
GGACGAGGATTTCTCCTACTCCAATATTCCAGTAAACCGATTTCAGTAAATAGCAGAATTGTGGATAGGGACTATACAA
GCAACCCACCTAATTTTATTGTAGAAATTTTCGGGATCAATGATTGGACCGTGCAAATGAAAAATACCTTTTCTTGGAT
AAAGAAAGAGATTACTCGATCTATTTCCCTATCACTGATGATATATATCATAACTCGGACATCCATTTCAAACGCATAT
CCCATTTTTGCACAACAGGGGTATGAAAATCCACGAGAAGCGACTGGACGTATTGTATGTGCCAATTGCCATTTAGCTA
ATAAGCCCGTGGATATTGAGGTTCCCCAAGCGGTACTGCCGGATACTGTATTTGAAGCAGTTGTTCGAATTCCTTATGA
TAGGCAAGTAAAACAAGTTCTTGCTAATGGTAAAAAAGGGGGTTTGAATGTGGGCGCTGTTCTTATTTTACCCGAGGGT
TTTGAATTAGCCCCCCCCGCTCGTATTTCACCCGAGATGAAAGAAAGGATAGGCAATCCGTCTTTTCAGAGCTATCGCC
CCACTAAAAAAAATATTCTTGTTATAGGTCCCGTTCCCGGCCAGAAATATAGTGAAATAACCTTTCCTATTCTTTCTCC
GGACCCCGCTACTAATAAAGATGTTCACTTCTTAAAATACCCCATATATGTCGGCGGGAATAGAGGAAGGGGACAGATT
TATCCCGACGGGAGCAAGAGTAACAATACAGTTTATAATGCGACAGCCGCTGGGATAGTAAGTAAAATAATACGAAAAG
AAAAGGGGGGGTATGAGATAACCATAACGGATGCCTCGGATGGGCGTCAAGTGGTTGATATTATCCCCTCAGGACCCGA
ACTTCTTGTTTCAGAGGGCGAATCTATCAAACTTGATCAGCCATTAACAAGTAATCCTAATGTGGGTGGTTTTGGGCAA
GGGGATGCAGAAGTAGTACTTCAAGATCCATTACGTGTCCAAGGCCTTTTGTTCTTCTTGGCATCTGTTATTTTGGCAC
AAATCTTTTTGGTTCTTAAGAAGAAACAGTTTGAGAAGGTTCAATTGTCTGAAATGAATTTCTAGGTTCGCAGATTTAT
CAACATTAAGTTCGTAAAAAGAATCAAACTCTTGTTGGCAGTTATCTCATGTATGATCCAAAAAATTATGACAAACTTT
CTTCTTCTTTCTATTCTTTTTCTACCCGGTGCTGGCAATTAGTTGTACCGCATTTCTAGTCATAGTAGATTGTGAAGAA
GACCATTTGACTTTCTTTATCCCTTCTTTTTTTTCAAGCCAAATCAAATTGGAGCTGCACGACTATGTCAT--------
------------------------------------------TATTCTCAGATTGAAATGCCATAGCCATAGAATGTAT
CAAAAGTTTTCTATTCTAAGAAAACCAAATCGAAAATTCCACAGGATACTAATCATAAGATAAGTAAGGGGAGACGTTA
AAGAAAAGCATTATTCGTCTTCTTAGTCTTTGACACAAGAAAGGAACTTTACCCATTCCTTTCTTGTGTCGTACTGGTT
TTGATCCTCAAAAAGGACTATACTGGTCTTACCGATCACTGTTCTTTGGTTCCGCTTTTTACAGGTCTCTCAGAACCTT
TTTTCGATAGAAATATTTATTACGTATTTATTTCATTTAATGAATATCAAAAATGAATATCAAA------AGTGAACAA
ACAAAAAAAGAAAGAAAGGAAAATTTCTTGAGAAAATGGAACTTATTCGATGAACTTATAAAAAAAATTGCAACTTTGA
TTTGATGAGCTACTAAATGAAATCGAGCTAAATAGGGTAAGGGTCTCTCAGAAAGGAATTCTATCATTGTCATCCAGGA
AAACTAAATTGATCAATTCCTTCGTGCTTCTGACTTTGAAAGTCTCTATCAAGAATATTATCAAGTAAGAGATGTTTTA
AATCACTTCCTAAAGTTTTCAAAAACCATTATTTTCTCAGAAAAAAATGAAAGGCAGTTTTGAAAACATTGGGGAAGGC
GATCCATTTTCTCATTTAGATGAACAAATTTTGCATTATGAAAGCTTAAGAACAC-GGGGGGGGTCCTGCATTCTTAAG
CTTTCGTGTCTGCAACTTAGTTCATCGGATTCTTATATTTATTATTACAGAGATGAGCCTAACCCGGAGTATGCACCAT
AAAAGAAAATACCTATTAAACCGATCACAAGAATACCGGCTACAGTACCTATTATCCAAAGAGGAATCCTTCCAGTAGT
ATCGGCCA-TTTATCCCGCTTCCCTCCACCATTTCATCAAGTTGTCATGCTAGAGACATAAACAGTCATAGATAAGTAT
TAGATACGATCCTTCCGAATGGGATAAGAGAATTTCTACTATTAGTTCGTATTCTTTACGTAAACTTAATTGAAGAAAT
AATTGGAAAATAAAACAGCAAGTACAAAAATGAGTAATAACCCCCAGTAGAGACTGGTACGATTCAATTCAACATCTTG
TTCGTTCGGGTTTGATTGTGTCATAGCTCTATAAGTTGTATTAGGTTTATCGTTGGATGAACTGCATTGCTGATATTGA
CCCCAAAAAAGAAACGGTAGGTACAGCTAGTCCATGAACAGCCAACCATCGCACTGTAAAAATTGGATAGGTTCGATCT
ATAGTCATTTGGTCCTCCTAAAAAGATCTACTAAATTCGTCGAGTTGTTCCAAAGAGTCAAAACGGCCAGTTATTAATG
GAATTCCTTGTCGGCTCTCTGTAAAATATTCGTTTGGACGAGGGCTTCCAAACACATCGTAAGCTAAACCCGTGCTGAC
GAATAACCAACCCGCAATGAATAGGGAGGGTATAGTAATGCTATGAATAACCCAGTATCGAATACTGGTAATAATATCA
GCAAAAGAACGTTCTCCTGTGCTTCCAGACATGCTGAGCTCCACATATTCTTGTACAATTAAAGGGGGATCGATTCCCT
AAAAGATGATATCAGGCAATGTAAATTCGCTGAGTGGCATCTTTGTGAGATCGTCAATATAGTACCTAGGGTGTTTTTC
GAGTATACCGAATCAGTATAGCTATCCTTCTTCTGACACAGCAATGCAATTTTCATCAGTAGCAAAATGAAGTACTAGA
GAATTTCTTTATTCTTTTCTTGTTGGTTGTCGAGGTAGAATCGTGCATGTACCATTGAATGCCCAATTTTTCAAATTTA
TATCGGATAAGGTTTCTTTCGCTTCCGGCTAGGAAACTTAAGCTAGGATAAAATGTGAATTGAATCCGGGGGGTTGCTT
TCTAATAAGTGATGAGGGGGATTCTCATATTTGGGATAATTCAATTAGATGCGAAATTGAAAAATATCCCTTGCTGTAG
GTGTAAACTGTAGAAGTTTTTGGTAGAATC-TTTTTTTTTTTTTTTCATTTTCAGAGGAATTGGTTATTCGTAGAGTAA
GAAGTAAGCGTAATATATAGTATTGATACTAGAAAGAGAACAACGAAAAAATAGACTTGTAATAATCAAGAATTGTGAT
ACACGCATTGTTTTGTTGTATTCGATTGAAAGGTTGTTTCTTGAACTAATTACGAGAGCGGCGGCGGTTTAGGATATGA
AAAGACAATTTCGAATCATCTAATA----TTATCTAATAAATCTAGAAAAAATGTATAACTTCGAAAGGAAAATTTGTA
ATTACTGGTCTCAGAATCTATTTGGACGAAACTAAAGATTTGATTTTCTTGATTGATCTGATCGTGCGATACCCTTTCT
AAACTCAATTTCATTTCCATTTCCTTTATTTGTTTGAATATTATTTGCTTTTTTTTTTTCATTTTGACTCATTAAATTC
AGTAGCAGTAGTAGTTCACATAATATCTCAAATGAAAGGTATTCGAGGGTCACTTTTTATTGTATTGTACTGT------
-----AAAATAAAAAAATAGATTCAATACGA-------AAAAAAAAAAAAAAAAAAAAAAAGATCAAAATCGAAATGAT
TTTCTAATTTTGTTCCGTATGAATTCAAAAAAGTTTGATTTTGTGAATGATTACACGCCGCCCCTCTTCCTTATTATTG
TTTCAATATTGGTTTCTTCAAGAGTTGGCTAAGAAATACCGCGCTTCCTAATTCCGGGATGGGTAGATGTTACAAATGA
TTAATTGATTTCTTTTTCTATCTCCCATCCTCTCTTCTCTCTTTTTGTTAATACCGTTTATAATGATTGATGAGTTAAC
AACTGGGATGTGAACTTTTTCTTTCATTTCAATATTGGAAACTTAGGAAAGTGCTTTCTCAACATATGGATAAAAAAAG
AACATATTTCATTTAGCCCCTGGATCCTTATGCTTACTATAACTAGTTTTTTCGGTTTTCTACTAGCGGCTTTAACTAT
AACCTCAGTTTTATTTATTGGTCTGACCAAGATACGACTTATTTGAAATTAATTGACTGAATAGAGCTCATAAAAGGAA
ATCTTTTGGTGGTATTCTATGGTTCCT----------------------TACCGCGTCAATTTCCAATTAGTGCTCGTT
GAGATTCATGGGCAATGCGGATTACTATTTAGGGATAGATATTACCTCTCCTTTTTCCTTTCAAACAAATTCAAATGAT
TGAAGTTTTTCTATTTGGAATTGTCTTAGGTCTAATTCCTATTACTTTAGCTGGATTATTTGTAACTGCATATTTACAA
TACAGGCGTGGCGATCAGCTGGACCTTTGATTAATTAATTAACATCTTTTTTGGATTGACCTCCTGTGAATTAAAGAAA
AGAGGAGTTCAAATAGTGTCTCGTCTTAACCTAACCAAGACCCGAATCACGCTCTGTAGGATTTGAACCTACGACATCG
GGTTTTGGAGACCCGCGTTCTACCGAACTGAACTAAGAGCGCTTTCTAATCCCAATAGCTAAGGCTGTATGTAAGGACG
AATCTTTTGTTTTGTAATCCCAATACCTCTTGTATGCTATCATATAGCATACATATCTTATATATACCTAGACTAAAAA
ACGATTCTGTATGCATGATTTGAATCAATTTCAATCGTTACTGCTCAGAGGAGAAGTAATAGGTAGGGATGACAGGATT
TGAACCCGTGACATTTTGTACCCAAAACAAACGCGCTACCAAGCTGCGCTACATCCCTTTCAATTGGTCGGCTGTGTCA
TTGTAGAGAATTCCTGTCTTGTTTTCCAAATCCTTATTTTTTATCCTTAGCCATATCCATTGATATACAAGTTATCTTG
CCATTTCTTTTTTTGGTCTCATATAACAACCATCTAATAATAGAAGGCTTATATATCTA--ATATATATATTATTAGTG
ATT------------------------------------------AGTTATTCGAAGACTTATAT--------------
-------------------------------------------------ATTATTATATATAATATATATTAGATGAAT
CGTAAAAAAGAACTCAAAATGAATGTTTTGGGGGAATACTCGTTTGGAAAGGGCTGTTTTTTCGGTTTTAAGAAAGGGG
ACACCATTATCTAACGAATCCGTGTACATTTCAATTGGAATTAGGAATTCCGTGTACAAACCCAAGTGGTTCTTTCTTA
TCGTAACTGCTTCCATATACATCCGAGCCCCTATGGATTACAATTATACATTACAATAAAGAAGGAGGATTTTCAATGC
GAGATCTAAAAACATATCTTTCCGTCGCACCGGTACTAAGTGCTCTCTGGTTCGGGGCTTTAGCGGGTCTATTGATAGA
GATCAATCGTTTCTTCCCGGATGCCTTGACATTCCCCTTTTTTTCCTAGTTATTAACTATTGACGTGGGAGGTGGTGAA
GAAGATTAGAGATAGAATCAAAAGATCTTTTACTAAGCCCTCCCCCTCTTTTCTTGTATCTAAAATAGAATTCGATCCG
ATTAAGTACAATAAAGTAAAGGAGGAAAGAGAAATAAAAACGTAGATTCAACCCCGGCAAAATTTGGTTTACGCATCCA
ATTCAATTGATAAAAAATATCGTGAGAGCGCAAATTTGTCTAAA-----------------------------------
-------------------------------------------------------------------------------
---------ACAAGAATATCATACAAGATATTGAAATGAAATAAGACTATCTTCGAATAGAATTCTATTGTAAATAGAA
CTAAATGAAAGAGAGTTAGAAATCGTTATTTTACTTTTTTCTATGTATATTAATTTCTATGTATATTAATTTAGATTAT
TTTTATTTATTTAATTGAATATTAC------------------------------------------------------
---------------TTACTATATTTTGTTGTGATTGCAACGAAATCTTTGCAAATTTCTAGTTAGAGCAACTTCTATT
TCTTTTTTTCCTTCC--TTTTTTTTACCTTTAGATCGGAAAAAAGAGGGGTTGGTTAAATCAAAAACTCAAAGGGGGTT
TATGTTATGGCCAGGGGTAAAGATGCCCGTGTAACGGTTATCTTGGAATGTACCAATTGTGTTCGAGGGGGTGTTACTA
AGGAATCAACGGGTATTTCCAGATATATTACTGAAAAGAATCGACACAATACGCCTGGTCAATTGGAATTGAAAAAATT
CTGTCCCTATTGTTACAAACAGACAATTCACGGGGAGATAAAGAAATAGATCGAATCAAGAGTCAAGTGTCTGT-----
-------CTTTTTTTTACAAGGAACATGAAAAGGGACACACCGTATTCTTAATTGTTATAGGGAACAGGATTTCTAGAA
TCTATGATATGGCTTAAATCTCTAATAACTTTTCTAGAATAGAAAAAAGAAAAAACGAAACCCTTTCCTTTTGTCATTC
TCATTTTTTTTGGATCAGATTCAACTAGTATTTTCAGGATAAGGACTAAACAAACCATGGATAAATCCAAGCGACTCTT
TCTTAAATCTAAGCGATCTTTTCGTAGGCGTTTGCCCCCGATCCAATCGGGGGATCGAATTGATTATAGAAACATCAGT
TTAATTAGTCGATTTATTAGTCAACAAGGAAAAATTTTATCGAGACGGGTAAATAGATTGACTTTAAAACAACAAAGAT
TAATTACTATTGCTATAAAACAAGCTCGTATTTTATCTTTATTACCTTTTCGTCCGAAGGCGCA---------------
-------------------------ACGGTTTAAAAGAAGCCAGTCGACCGCCCGAACTGTTGGTCTTAGAACCAGAAA
TAAAT--AAAAAAAAAAGCTTACTCCTC----GATTGAATTAGTTGAGAGTTTGTTTGAAAAATTCGAGAATCCAATCT
TGCTTAGATTGTTGTATTGTAAGAAAAAACAAGAATGTGGGAACAAGAAATCTTTTTTTATTGGATATTGGACGTCTTT
ACTGATTTTATTTTGAGCGGCTTTATCATATTCTCTTTTTTATCATATTCTCCTTATCCTATTAATTTCTACTCTACCT
TCCCGGAGTTCATTCTCCAGCGCACTAGATTTCCAATATTGTAGCGGATTCTTGCCAATCTACTTCTTTTAGGATCTGA
TTGGAAATCATATAAAGACAATTCCTATTTAATATAGCTAGTTGGGCAAGCATTTTACGATTAAGAAACAACTGCCTCT
TGTACAGATTGTGTATTAATTTACTATAAATAGAGGATCTCCCATTCTCGCGAATTGCTGCATTTATTCGAGTGATCCA
CAAACGACGAAAATCTCTCTTTTGTCTAGTTCTATCTCGATGAGACGAAAACCAAGCTCTTATTCTCTGTTGAATGATT
GCTCGAGTCAGGTTTCCACGAGCCCCCCGCCAGCTTGATGCAAAGAAACGCGTTTTTGTTCTACGTCTACGAGCTATAT
ATCCCCGTCTAATTCTGGTCATTGAATAAATGAAACTTTAATGAATAACTAATCAA-----TTTCTTTCAGTTATTCTT
TTCCTCTTTCCTAGTTTCTTAATAACAAAACGGATTCTTCCAACGTATAAAACAAAAATTCCAACGGCTTTGGCTACTA
TAACCTTCCCGACCACGATTTTTC--TTTTTTTTTTTATCGGCATTTCACCTCGAAATAAGAAATTGTATTGATACTCG
GTATTAAAAAACATAAAAGATAAAAAAATAC-----TCAATAGAAATGAATAAAGAAATGGTGGGTTCCTTCGTTTCTA
TGGTTACGTCTTAAACGGTGAGGTCCTCTCTATACACCGGAGCCCCTTACTTCATTTAATCAATGCCATTGGGAACGTG
TACAGTTCACATTCTCTGGCTCTACCCATGAATTATCTAGTCATAGGTCTTTCACAACGAGACCTACCTATACAGTAAC
GATATTGAATTATGAAGATTAGCTGAGTCGCTGACCCTTTTAGTCCGTTTTTTCCAATTTTTCCAAAGTAGAGGCATGA
GATTTCTGCTTTGAAAATGGCATTTCCCCCGCTTAATGGATAACCATTTGTTACCAATGGGGAATTTTTTCATCTTCAA
TTCAAAATTGAAATGATTGGATTTGCACCAATGGAAACCATAAATTCCAACACGCTAGAATATATCTTTTTTTTATGTC
TTTTTTAGTGAACGGCCCTTGCTTCCATTTTATCCCATTCACAGGTACTGACATTGAGACTTGAAAATGAGTTTCCTTT
ATTTTGTCCGAGCGAGGATCTGAACGAGTCGCACATACACCCTAGTACATGTTCCTCGGCGCTGAGGACATCCCCGCAG
GGCGGGCGATTTCGTGACATTTCTGATTGGCTGTCTTGTGTTTCTAATAAGTTGTTTAATAGTTGGCATCTTGAATCGT
ATCCAT-----AATGAGTGGGTGGGTTTAGATCAATCCAAACCCGGTCTGCTTAGGAACAATTAGGAACAACCGTCGAC
ATTATGAAACTCCGCGGTTGTGATTAGGAGAAGGTAAGGGACGTGCAATCAAAACATCTCGTAAAAAAGAATTTAAATT
AAAATGGATGTTTTGGGAGAATGCTCGTTTGGAAAGGGCTGTTTTTTCGTTTAGGCGACACCATTATCTAACGAATCCG
TGTACATTTCAATTGGAATTAGGAATTCCGTGTACAAACCCAAGTGGTTCTTTCTTATCGTAACTGCTTCCATATACAT
CCGAGCCCCTATGGATTACAATTTATACATTACAATAAAGATATACACTACAATAAAGAAGGAGCAAGTGTTTCTTCCC
AGATGCGTTGACATCGCCTTTTTTTCCTTTTTTTTTTTTCGTAGTCATTTTAAAGGGAAAACGAAAGGCAAACTTATCG
CAATTTTGGGGGTCTGGTTTCATCCGGTGCGTCGGGGTCGAGCGAATTGTCCTGACTAGCACTTTCATCCGGTGCGTCG
GGGTCGAGAGAATTGTCCTGACTAGCACTTTCAGCCCGTAGACGAGCAAGAAGATTTTGAATCCCTATATCATCAACAA
TTCCATAATATTTGGCTTCGGTTGCTGTCATAAAATAATTTCTTTCCAAATGGTCGTTTAGAACCTCCCGGGGTAGCCT
TGTTCTTTCTAGATAAACCCTTATGACCATTTTGCGAATGTCTTCTACTTCCCCTGAGTCCAGTTGTACCTCTAGCGAT
TGGTCTTTGTGAGTATAATCGGACTCGGGCTGATGTATCATTACCCTACCGTTAGGGCCCATTAGGCGTTTGGACGTTT
CTCCGCCGACCAGTAGAAAGGATGCCATTGAGGCGAGTACCCCCAGGCCTAGTGTATACACAGGAGGTGTTACGTATTG
CATAGTATCATAAATGAGTAATCCGGCTACTGCCAGCCCGCCGGGAGAGTTTATAAAGAAATAAAGATTTTGAGTCGCA
TCCTGTATGGTGAGAAATATCATCAGCCCAGCAATGTGATTCGCGACCTCGAAGTGAATTGCGTCGCCTAAAAAGATGG
ATCTGGTTCGATAAAGTACGTTATACAGGTCAACCCAAGTCGCGTCGTC---TTCCTCTTCATCTTCTTCGTCTCCGTC
AAGCAGGAAAGGGATTTTAGGCATACCAATCGGCATAAAAATAAAAAGCGAGCAAGA-----AAACCGCGACCCTAAAA
GAAGTTAAAGAAGTTAGAGTAAATGTTTTGTTATCGGCCTTAGGCGGGTCGGGCTCTCTCATGTGTAATCAACCCG---
-------------------------------------------------------------------------------
--------------------------------------------------------------CCCCCATTGCGTATTGG
TACTTATCGGATATAGAATAGATCTGCTTCTCATTGTTCCTACGAACCGAATTGTTACGTTTTTACTAAAAAAACAAGA
ATATAACAACTATTAATCCTTTCTCCGAGAGAATCCACCGAAAAGGGGAGGTCCAGAGCATCGTTTTTCCAATGCAATA
AAGTTACATAGTGTCTATTTTTCGTTGATAAAGGGGTATTTACATGGGTTTGCCTTGGTATCGTGTGCATACCGTCGTA
TTGAATGATCCTGGCCGTTTGCTGGCTGTCCATATAATGCATACAGCTTTGGTTGCTGGTTGGGCCGGTTCGATGGCTT
TATATGAATTAGCCGTTTTTGATCCCTCTGACCCCGTTCTTGATCCAATGTGGAGACAAGGTATGTTCGTTATACCCTT
CATGACTCGTTTAGGAATAACTAATTCATGGGGTGGTTGGAGTATCACAGGGGGAACTGTAACGAATCCGGGTATTTGG
AGTTACGAAGGTGTGGCCGGCTCACATATTCTGTTTTCTGGCTTGTGCTTCTTGGCAGCTATCTGGCATTGGGTGTATT
GGGATTTAGCAATATTTTCTGATGAACGCACAGGAAAACCTTCTTTAGATTTGCCCAAGATCTTTGGAATTCATTTATT
TCTTTCAGGGCTAGCTTGCTTTGGTTTTGGCGCATTTCATGTAACAGGGTTGTATGGTCCTGGAATCTGGGTGTCCGAT
CCTTATGGACTAACTGGAGAGGTACAACCTGTAAATCCAGCATGGGGCGTAGAAGGTTTTGATCCTTTTGTTCCAGGAG
GAATAGCCTCTCATCATATTGCAGCGGGGACTTTAGGTATATTGGCGGGTCTATTTCATCTTAGTGTCCGTCCGCCCCA
ACGTCTCTACAAGGGATTGCGTATGGGCAATATTGAAACCGTCCTTTCCAGTAGTATTGCTGCTGTCTTTTTTGCAGCT
TTTGTTGTTGCTGGAACTATGTGGTATGGTTCAGCAACTACCCCTATTGAATTGTTTGGTCCCACCCGTTATCAATGGG
ATCAGGGATACTTCCAGCAAGAAATATATCGAAGAGTTGGCGCGGGGCTAGCCAAAAATCAAAGCTTATCAGAAGCGTG
GTCTAAAATTCCTGAAAAATTGGCTTTTTATGATTACATCGGGAATAATCCTGCAAAAGGGGGATTATTCAGAGCGGGT
TCAATGGACAGCGGGGATGGAATAGCCGTTGGGTGGTTAGGACATCCTATCTTTAGAGATAAAGAGGGGCGTGAACTTT
TTGTACGTCGTATGCCTACTTTTTTTGAAACATTTCCGGTTGTTTTGGTAGACGGAGACGGAATTGTTAGAGCCGACGT
TCCTTTTAGAAGGGCAGAATCGAAGTATAGTGTGGAACAAGTAGGTGTAACCATCGAGTTCTATGGTGGCGAACTCAAT
GGAGTCAGTTATAGTGACCCTGCTACTGTTAAAAAATATGCTAGACGCGCTCAATTAGGTGAAATTTTTGAATTAGATC
GCGCTACTTTGAAATCGGATGGTGTTTTTCGTAGCAGTCCGAGAGGCTGGTTTACTTTTGGGCATGCTTCGTTTGCTCT
GCTCTTCTTCTTCGGGCACATTTGGCACGGTGCTAGAACCCTCTTCAGAGATGTTTTTGCTGGTATTGACCCGGATTTG
GATACGCAAGTGGAATTTGGAGCATTCCAAAAACTTGGAGATCCAACTACAAGAAGACAAGCAGTCTGATACAGGATTG
CATTTCTATGTTATTTTTTTTTTCTTTATTTTGTTGATTTCACATAGGTTAACCGAAAAATCTTCTTCGCCTTTTCTTT
GACCCTTTCTTTTTCTTTATCGGAGAGATAATCTCAAATAAATAGGTACGGAAGTTATAATTGTAAGTAAAGCACGATC
GAATTTATGGAAGCATTGGTTTATACATTCCTCTTAGTCTCCACTCTAGGGATCATTTTTTTCGCTATCTTTTTTCGAG
AACCGCCTAAAATTCAAACTAAAAAGACGAAATGATTTTTGATTATATCAATTGAAGAGCCTCCCAGCATTGGGAGGCT
CATTACTTCAACTAGTCCCCGTGTTCCTCGAACGGATCTCTTAATTGTTGAGAGGGTTGCCCAAAAGCAGTATATAAGG
CATACCCCGTAAAACTTACAAGTAAACCAGATATAGAGATGGCGACTAGGGTTGCTGTTTCCATTATTAGATAATTTCA
AGAACAAAAAAATGGATCTCGGAAAAAGCGTTTATTTACAACGGAATGGTATACAAAGTCAACAGATCTCAATTAATAC
AAAATAGGATGTATGGCTACACAAACTGCTGAGGAGAGTTCTAGAGCTAGACCAAAAAAAACAGGTTTAGGGGGGTTAT
TGAAACCATTAAATTCAGAATATGGTAAAGTAGCTCCTGGGTGGGGAACTACCCCTTTGATGGGTCTTGCAATGGCTCT
ATTTGCGGTATTCTTATCTATTATTTTGGAAATTTATAATTCTTCCGTTTTATTGGACGGAATTTCAATGAATTAGATT
CACAATAACCGCGAATTCTTAGCTTTTTCAATACAAAATAAAGCATTTCGGTTTTGGATTTTGATCTCATTCTATTTTT
TTGTTATTGGTAGTTCGATCGTGGAATTTCTTTCTGTATTTCCGGAATATGAGTGTGTGACTTGTTATAATGGATCTTA
TTGATAGTACAGAGAGTGGGTCTGTCATCTTGATATAGATGGTTTTACCTCGTCGGATATTCATTCTCGTATCTGGAGC
ACGGAATAGATGAAATAGATCCAAAAAATATATATATTCACTATGATTCCTACTTAATATTCACACCCCGTGACCGGAT
TCCAAAAAAATTTCCAAAGAGTTATAAATCGAAATCTTTTTCTTTTCTTTTTAAACCCCCCTGTTTTATTTTGATCCAA
GTAAAAAACTTTCTTTGGATTTTTCGTCATTATATCTATCATTCAATAAGTGATGATCCAATGGTTCTTACTCAGGGAA
TCTTTGGATTTCGTTTGAAGTTTTATTGAATCATCGCGGTTCGAGTATGAATCTGGGGTTTCCATCGATTCATAGGGTC
TTAACAAGAGAATTCCTATCATTAATAAAGAAAACAAGAGTAAAGCTGCATTACACAAAAAAAAACAAATCAAAGAAAT
AGGTAAATAGAAGATTCAAGAGGCCTGGAACGAGCAACTGAGCTGACTTGAAATTTGGGCATTATGACCACAAAAAAGA
GCTTTCGGATTTTTGATTTTGACTCTTTCGTATTTTCCCAGAAGTGATAGGGGTTGATTACGAAGTTTCAAACGTTCTA
TTCCATATCCCCTGTAACCAAAGCAATTTTGGGGTTTTTTGTTTGAGCTGTACGAGATGAAATTCTCATATACGGTTCT
CAGAGGGGGAGTCCCTTTGGTTTACCTATCTCAATAAAGTCTATGATTGGTTCGAAGAACGTCTCGAGATTCAGGCGAT
TGCGGATGATATAACTAGTAAATATGTTCCTCCTCATGTCAACATATTTTATTGTCTGGGGGGAATTACGCTTACTTGT
TTTTTAGTACAAGTAGCTACGGGATTTGCTATGACTTTTTACTACCGCCCAACAGTCACTGAGGCTTTTGCTTCTGTTC
AATACATAATGACTGAAGCTAACTTTGGTTGGTTAATCCGCTCCGTTCATCGCTGGTCGGCAAGTATGATGGTCCTAAT
GATGATCTTGCACGTATTTCGTGTCTATCTCACAGGTGGTTTTAAAAAACCTCGCGAATTAACTTGGGTCACAGGCGTG
GTTCTAGCTGTATTGACTGCATCGTTTGGTGTAACTGGGTATTCCTTACCTTGGGACCAAATTGGTTATTGGGCAGTCA
AAATTGTAACAGGCGTGCCGGACGCTATTCCTGTAATAGGATCTCCCTTGGTAGAGTTATTACGAGGAAGTGCTAGTGT
GGGACAATCCACTTTGACTCGTTTTTATAGTTTACACACTTTTGTATTACCTCTTCTTACGGCCGTATTTATGTTAATG
CATTTCCTAATGATACGTAAGCAAGGGATTTCTGGTCCTTTATAGAAAATATAGAGCCTAGATATTTGTAATCAAGCAT
TTCTCACTTGAGGAGGAACAATAGCATTTCATTGCTACAAATATGGATTATTGAAAAGAATAAGACATGTATTTGGATA
TTTCCCTTCAACTAGAACTATTTGTGTCAAATAACGAATACTATATTGTCTAGTTGAAGGGAATTCTCCGAAGAGAAAA
TGGATTATGGGAGTGTGTGACTTGAACTATTGATCGGGCCGCGCAGATGGATATATGCCCTTACTTATCTGCCACATTG
AAATTTACAACCAAATGTGTCTTTGTTCCAACCACCCCGTATAAGCCCCATCCAGAGGATAGGCTGGTTTGTTTGAAGA
GAATCTTTTCCATGATCTAGTATCATATCCGGCCATATCGTACATGAGCAGGCTCCGTAAGATCCATAGAATAAGTGAT
GGGCCCTAAGACAGATTTTGTTTTAGCTATTTGACTTACGTAATAGTATAGAAATGCAGCCATTTCCTCTGCATCAACC
TGATTTAGGATACTATCGGAGTGAAACAAGGGGTCTAAAGAAGAGCAGAGGTTAGACTCTATTAGTAACAAGTAAATCC
TTTGTATGGAATGGAAATTTTTGGGTTGGGGATAAAGGAAAATTGCAAGGTCTGAGACAACCCAGAAGGCGCTTGATTA
GGATGAACTTTGTAAGCTTACTTGGGTATTGAGCATTTACGTGTAAGAACTAAATTCCTTGCAATGGGTAGTTGCAACT
GCGAAAAACGGAATCCGGTCCATTTTTTATTACATGGATTCATTCATGTAGGTGTGTATACTATATTTA----------
--AATTTAGTTCGACTTTTTTTTGACTATATCGATTTAGTTGATATGGATCCATTTGGTTCCTTTGATTCTTGCTCGAG
CCGGATGATGAAAAATTATCATGTCCGGTTCCTTCGGGGGATGGATCTTTATAAATTCACCTATCCCAATAACAAAAAA
ACCTGACTTGAATGATCCTGTATTAAGAGCTAAATTGGCTAAGGGGATGGGTCATAATTATTACGGCGAACCCGCATGG
CCCAACGACCTTTTATATATTTTTCCAGTAGTAATTCTGGGTACGATTGCGTGTAACGTGGGCTTAGCGATTCTGGAAC
CATCAATGCTTGGTGAACCCGCGGATCCCTTTGCAACTCCTTTGGAAATATTACCTGAATGGTATTTCTTTCCCGTATT
TCAAATACTTCGTACAGTACCCAATAAGTTATTGGGCGTTCTTTTAATGGTTTCAGTACCTTCCGGATTATTAACAGTA
CCTTTTTTGGAGAATGTTAATAAATTTCAAAATCCATTCCGTCGTCCAGTAGCGACAACGGTCTTTTTGATTGGGACTG
TAGTAGCCCTTTGGTTGGGTATTGGAGCAACATTACCTATCGATAAATCCCTAACCTTAGGTCTTTTTTAAATTGATTC
AATTGTGAAAGAAAATAGCACGGCTTGCGTATCTAGGGAATCGTCGCTTTAAAATTAAAGTCAATTTTCCCTAGATACA
CCTATTCACTTCAATTCAATTGACTTCCGGATTTCTTCCGAATATATAAATTATTCTAAAGATTCAAAGCCCA------
------------------------------------------TTTCATCTTTTTTCTGTCCTTTCGTTTCATCTTTTTT
CTGTCCTTTCGTTTTGTTTAGAAAAAAAGATGAAATAAAAGCATTTTCCACGTTTTCTTCGTTAAATCGGTTATGAAAT
GCTTTTTCTATTTCTAGAATGTCCAAGATCTGTTTTACATCTTCTATACGAAAATGTTTCATTTTCATAAGGTCTTCTT
GACTCTTATTCAAAAGGTCCGATAATGTATGGATCTTGGACCCTTTGAGGGAATTATAGATCCTGGGGGGCAATTCTAA
TTGGTCAATAAAAATAGATTTCAATGCTATTTCGTTTTTCGGTTTCCTTAGCTTAGCTAATTTTTTATGAAAAGTAAAA
AGGGGGAAAGTCACATTGTACTTATTCTTTCCTAAATGTAAGTTTTCTTCTTCCGCATGCAGAAAGGGAAGAAATAAAT
CAATTAAATTCCGGGAGGCTTCGTGAAGTGCTTCTTTAGGAGTTAAACTTCCATTTGTCCATATTTCGAGAAAAAGTAT
CTCTTGTTTTTCATTTTGATTCCCATAAGAATGAATACTATGATTCGCATTTCGAACAGGCATAAATACAGCATCTATA
GGATAACTTCCGTCTTGAAAGTTATTTGGTGATTTTATATGATATCCTCGATTCCTCTCAATTTGTAATCCAATACACA
AATGAATCGGTTCCATTAGGCTAGCTATATGCTGTGTGTTATCAATGATTTCCACAGACGGTGGTAATAGGATGTCTTG
AGCAGTTACACACCCGGGACCCTTGACACAAATAGACGCGTTACAAGTTCCATACAAATTACTTCTCAATACAATTTCT
TTCAAATTCATTAAAATTTCATGTACTGATTCTTGAATACCTACTATGGTAGAATATTCATGGGGTATTTTTTCAAATT
TGGCGCGGGTGATACATGTCCCTTCTATTTCCCCAAGTAAAGCTCTTCGCATCGCAATGCCTATTGTATCGGCCTGCCC
TTTCATAAGGGGGGAAAGAATAAAGCGTCCATAATAAAGACGCTTACTGTCTACTCTTGATTCAACACACTTCCACTGG
AGTGTCCGAGTAGATACTCTTACTTTCTCTCGAACCATATTAATAGGATTTGATTAGATCATTGAATCATTTATTTCTC
TTGAAATCGATTTCCGTTTGATTTCTACACACGCCTTTTTTTCGGGGGCCTACAGCCATTATGTGGCAGAGGGGTTACA
TCACGTATACAACTTAATCGTATACCACTTCTACGAATCGCTCGTAATGCCGCATCTCTTCCGAGACCGGGACCTTTTA
TCCTGACTTCTGCTCGTTGCATACCTTGATCCACTACTGGCCGAATAGCATCTCCTGCTGCGGTTTGAGCAGCAAATGG
CGTCCCTTTTCTTGTACTCTTGAATCCACAAGTACCGGCGGAGGACCAAGAAATTACCCGCCCCCGCACATCTGTAACA
GTCACAATAGTATTGTGGAAACTCGCTTGAACATGAATAACCCCCTTTGGGATTTTACGCGTACTCTTACGTGAACGCC
TACGCGCATTCCTACGTAAACGTAAACGTAAACGTAAACCAGCGCTTGGTATAGATTTTGCCATACTTTATAATCGAAA
TCAGAAATATATGGATATATCCATTTCCTATCAAATCAAAGGAAATCCTTTTTTGCATCGGATCCTATCCTTTACGTTA
GAAAGTCCTTTTTAAACAGATTAGCCTTGTCTTTGTTTATGTCTCGGATTGGAACAAATTACTATAATTCGTCCTCTCC
TACGGATCAGTCGACATTTTGTACAAATTTTACGAACGGATGCCCGTATTTTCATAATTGTCGTTCCTTAACTTAATTC
CAAATATGCTTATTGGAAGGAAATAAGTTTCTTGAAATTTTGAACCTCAAATTCTAGCTCCATGAGGGGAATACTGAAG
TTGAAAAAAGCATCCAATCTTTCGAATACTTGTTGCGGAGTCTATAAATTTTATACGTTTTATGGTTGAAGCATAACGC
CTTACTTCAATTTGGACTCGACTCCCTCGTCGTATACGTATCAAACTAAGATTCCGTTGGATCCTTTCTGAACTAGAAC
CTAGAATTCGATCTTCATTAGCTAAATGAAATCTGAACATAACATTAGGAACTGATTCCGAAATGAAACCTTCATGAAT
CGCTTTTTTCGAGCATTCTAAGTAAAACCCTTAGAAGTATTAACTAATAGAGAGGAGTGAGACCCACTTCTCCGACCCT
TTTTCTTTTCCAAAAAAGATTACCATATATAACACAAAATTTCTCCGCCGATTCCTTCTAGTCTAGCCTCTCGGTCTGT
CATTATCCCTCGAGAAGTAGAAAGAATTACAATCCCCATCCCGCCTAAAATTCTAGGAATTTTTTGATAGTTAGAATAG
ACTCGGAGGCCAGGTCGACTAATCCGTTTTAAATTTAAATTTAAAAAAGTTCTAGAGGGAGAGGGTCCTTTCCTATTCC
TTCTATGTCGTAGGGTTAAAACCAAAAAAGATTTCTTGTTTTCCTGGTGTTTTCGCACGTTTTCGATAAAACCCTCCCG
TAAAAGTATTTTAACAATCTTTTCGGCCATGTTAGTAGATTCTATTCGAACCGTCCCTTTTCTATTCATGTCAACATTT
CGTATAGAGGTTATTATGTCAGCAATAGTGTCCCTACCCATGATAAACTAAAATGATTGTTGTCTCCTATTTTTGATAT
AATCAACATGCTTTTATTTCAAAATTGG-----------------------------AAATAGATAATAAAAAAATGAG
TTAATAGAAATAGAAATTATGCTGTATTAGTTTCAATTCTT--------------------------TAATATCTTATT
GTCTTTAATATCGATTTTTTGAATATCAAATCGATTATAGCTTTCCAAATTCTCTATTATGTTATAGAAAGGTATATGC
GTAAGATACAATCTAATGGACTAATTAATCTATTTCATTCAAATACTATGTATAATAGAACTATACTAGTCGGCATGAT
CTTATAATACCTCAGGTGCTAATGAAACTATTTTAGTGAAACTTAACTCTCTCAATTCGTGGGCAATCGCACCAAAAAC
TCGGGTTCCTTTTGGATTTCCTTCTTGATCAATGACAACAGCAGCATTGTCATCATATCGTATTATGATACCGTCGTCA
CATTTAAGTTCTTTACAAGTACGTACAATTACAGCTCTGACCACTTCTGATCTTTCTAGGGAGGTGCTTGGTAATGCTT
CCTTGATCACAGCAACAATAATGTCACCGATATGAGCATATCGACGATTACTAGCTCCGATGATTCGAATACACATTAA
TTCTCGAGCCCCACTGTTATCCGCGACATTCAAACGGGTTTGAGGTTGAATCATATCATTTTTAATCTGTTCTTTCAAT
GCAAAGTAAAGAATGAAGT--AAAAAAAAAAAAAGAAATATTGGTTGT--------AAAAAAAAAAAGACACTCGCAAC
TGTTTTTTATCCCTAAGACTTTTTTCTTTGATTCTACGTTCCTATCCTGAAATAATGAATTGAGTTCGTATAGGCATTT
TCGAGGCTGCTATAGAAATCGCCTTTCTGGCTATATTTTCTGCGACTCCACCCATTTCATAAAGTATTCTACCCGGTTT
GACGACAGCTACCCAATATTCGGGGTTTCCTTTACCCGAACCCATACGTGTTTCGGCCGCTCTTAACGTAACGGGTTTG
TCTGGAAATATACGTACCCATGTTTTTCCACCACGTCGTACATTTCGCGTCATTGCTCGACGCCCTGCTTCTATTTGTC
TAGATGTGATCCACGCCGGTTCAAGTGCCTGCAGAGCATATTTACCGAAACAAATACGATTGCCGCGATAAGATATCCC
TCTCATTCTTCCTCTATGTTGTTTACGAAATCTGGTTCTTTTGGGGTTATAGTTGATGGTTCTTTCGCAATTCCACCTC
TACTCCAAAACCGGACATGAGAGTTTCGTCTCATCCGGCTCCTCGCGAATCAAAGGATTCAAGTTGAATGAAAATCTAC
TCTGGATTCTTTTTTGAGATTTCATCTAATCTATTCGAAATTTCTATATCTTGTTTGGATATCCACTTCAAGATGTATT
TCATTTCTCGATTCTTTTTTTCTTTTTATAAAATAATAGATATATATTTGTTTTCTTTTTATAAAATAATAG--ATATA
TATTTGTTTGGAGAATATATCGATAAACTAGAGAATCTATTCTCTAATGTTGTTTTTTATAACGAATCCTTATTTTCTT
TTGCCTTGTCTCATATTATCATATTGGATAGAACAAG----------------------TTATCATATTGGATAGAACA
AGATTGAGTAATCTAATAAAACCCTTCGCGGGCGAATATTCACTCTTTCAATATCTACTTCAGTTGTAGGGTTAGCTCA
TAATTTCTCGGAATAAATGAATTGTTCCCCGGTTCGGTCCGCCATCCCACCCAATGAATTATTAGGATTCGTTTTTCAA
GAGAATCCTCTGTAGTCACGGGTTCCGTCGTTCCCATCGCTTCTCAATTAATGGTTAGGTTTGAATTCTACAATGGAGC
CTTTCGTGGAATTTGTTCTTGAGTCAATCTTCTCAGTCTTTATTGGCTCCAGGCTCTTGATTTTTTTCTAGGAATCGAT
TCATCTAGTCTAGTTATGGGTGAATCGGTATTGATGCTTTATAACACTGTCTTTTATGAGATGACTCAGAAACCTTACA
TATATTGGAATGGTATATCATTGATATTCTTGTTCTTTCTTTCTCTCACCCTTCCATTTATCTATATCCTTTTCTTTTT
TAGATTCTTTTATATACATCAATTTTATATACATAAAGAACATAATTTGATACAT-----ATATAAAGAATTCAATTGG
GTTTTCTTTTGTTTATGCAAAAAAGATTTCAGCTGCTACAATGATATGACCGCTAGATCATATCTTGACTGGTTTTTGG
TATCCAGATAATGCGAAGCGATGAGTTGGTTATTAGTCCATAGTAGGGGTCGGTCCATTTTTTTGAATCCTATTCCTCT
AAAACAACCAACGAGTCACACACTAAGCATAGCAATTATATAAACGTATCAATCAAATTTTGATTCAATCTTATACTTA
TAGAATTGTTCATTTTTTTCCTTTAAGAGAAAAAAAAATGAAAGGAACGAGTTGGTTGTTTTTTTCTCATTTAATGGAT
AGAGTGTAACGACAAGTAAAGTCTTCCTATCCCTCCTCTCTAATCCTCTCTAAATATCCAAATTTTGATGCCTAATAGC
CCATGGATAGTTCGGACTGTATAGACACAATAATCAATTTTAGCTCGAATGGTTTGTAGAGGAACCCGACCTTCTTTCA
TCCATAGGACACGTGCTATCTCTCCTCCGTTGATGCGCCCTCCAATTTGTACTCGAATTCCTTTTGTATCCGCCTGTTC
GGCTAATTCAATAGCCTTTTGGATTGCTTTGCGAAAGGAAACTCTATTATTTAATTGTCCGGCTATAAATTCTGCCAGA
ATATTGGGGTCTCCGTAGGGTTTTGTAATTTTTGTAATAGTAATGTTGATTTTTCGGTTCACAGAATTGATTTCTTTTT
GTACAATCCTCTGTAATTCTTCGATTCTTCGTGTCCCATCTTCTATTAATAACTTTGGGAATCCCATATAGATTTTGAC
TTGAATCAGATCAATTCTTTTTCGAATCTCTATTCGGGCAATCCCCTCGACACCCGAATCCGAGGATATTTGCATATTT
TTTTGTATATAATTTTGGATACAATCTCGTATTTTTTGATCTTCTTGTAGACCGTCAGAATAATCTTTTGGTTGTGCAA
ACCAAATCGAATGATGACTTTGAGTTGTACCAAGTCTGAAACCGAGTGGATTTATTTTTTGGGCCATAGTCCCTCACTA
TTATAGATATCATGATATGTCATATTTTTGTCCTTA-TTTTTTTTCCCACGCGTCTTTTTTTAAGGAGAAGAAATCTTC
TTCAAATTCATCGAAAGACGTATCTTGCAATACAATTCTTATATGGCAAGTGGGTCTTCTTATTGGATAACTCCGTCCT
CGAGCTCGCGGTTTTAATTTTTTCACAGTAGTGCCTTCGTTGACTTCTGCTTTACTAATAACTAAAGTTGCTTCATTGA
AAGACATATTGTGCCTAGCATTTGCGGCCGCAGAATTCACTAATTTTAAAATGGGATCACACGCTCGATAAGGCATAAG
TGCTAGTAGCATAAGGGTTTCTTCGTAGGACCGCCCACGAATCTGATCAATCACCCTTCGCGCTTTGGGAGCAGACATA
GATATATATTGCCCTAAAGCATAGACTTCGCCGTATGTTTTCTTTTTTTTCATACGCTTCTCCTTTTTTTCATAAGCTT
CTCCCTTAGAAATACAATTTTGAAAATTAGAAATACAAAATTTTGAAAATTAGAAATATAAACAA--------------
----------TATAACTAATAATCTATTCTCATTTTTGAACGACGAGATTTATTATCATTTTTCGCATGTTCGTGAAAA
TTGATAGTAGGTGCAAATTCTCCCAATTTATGGCCTACCATATAATCTGTTATATAAATAGGCAAATGCTCTTTTCCAT
TATGAATAGCAATAGTATGGCCGATCATTGTAAGTATAATCGTAGACGCCCTAGACCAAGTTCTTATAAGTATTTTGTC
CTCCCTTCTGTTTAGCTTCTCCATTTTTCTTAATAAAGGATTCGCTACAAAAGGGTTGTTTTTGAGTGAACGTTTCATA
ATGCATTACCCCCCCC-TTTTTTTTTACATTTTTTTTTGAAGACGACGAAAGAAATTAGATTTTCTACCCTATTTACTA
CGGCGACGAAGAATCAAATTCTCACTATATTTATTCCTTTTTCTACTTCTTCTTCCAAGTGCCGGATAACCCCAAGGGG
TTGCGGGTTTTTTTCTACCAATTGGGGCCCTCCCTTCACCACCCCCATGGGGATGGTCTACGGGGTTCATAACTACCCC
TCTTACTACAGGACGCTTACCTAGCCAACGTTTCGATCCGGCTCTACCCAAACTTTTCTGGTTCACCCCAACATTCCCC
ACTTGTCCGACTGTTGCTGAGCAGTTGTTGGATATCAAACGGACCTCCCCAGAAGGTAATTTTAATGTGGCCGATTTCC
CCTCTTTTGCAATCAGTTTCGCTACAGCACCCGCTGCTCTAGCTAATTGTCCACCCTTTCCAAGTGTGATTTCTATGTT
ATGTAGGGCCGTGCCTAAGGGCATCTTGGTTGAAGTAGATTCTTCTTTTTGATCAATCAAAACCCCTTCCCAAACCGTA
CAAGCTTCTTCCAAAGCATACGGCTTTCTGGATGTAAATGATGATATCTATCCAGATGGATCTTCTATATATCGTATAA
TGAAGTACCACACGAGTGGATATATAGAAATCCAAATCTGCCGAATCACTCATGTTATGATCTTCTACATCCTAGGTCT
TCCCGTTCCGTCATCTGGCTTATGTTCTTCATGTAGCATTCAGACCGAATGACTCTATGAAATTACGTCGATACTTCCA
CATATTACGAGTAACGTAGGAGACATCTCTATTTTTCCCCCCCGGGAATCTTTCGAATTACCACTGCTTAACTTTCAAT
TCGCCTCTGACCATCAAATGAAATGTGAATAACCCGTCCTCCTCTCTTTGAAACAAGGGGGCTTCTGGTTTTGTCGGTG
CTTGAAACAATTTTGTCTTCTCCATATTACTATGTCTCTAGAGTCAATAATTTTATATGAGGAACTACTGAACTCAATC
ACTTGCTGCCGTTACTCTTCAGTTTTCTGTTGAGGTCTATCCTGTAGAGGTACTCAAATTGGATCAGTGATCGATTTCT
AGGTTTCGTCGGAAACCTAATTGGTTACTTCCAATTACGTAAATCAATAGTTCAAACCGCACTCAAAGGTAGGGCATTT
CCCATTTTTATAGGAACTTCTGTACCAGAAACAATGGTATCTCCAATTATGGCCCCTCTGGGATGTAAAATATATCTCT
TCTCACCATCCCCATAGTGTATGAGACAAATGGATGCATTTCGATTAGGGTCGTATTCTATGCTTACGATTCTACCATA
TATGTCTCTTTCATTCCGTCGAAAATCGATTTTACGGTATAGACGCTTATGACCTCCCCCTCTATGCCCTGCGGTAATG
ATTCCTCTGGCATTACGACCTTTACTACAACGAGGCTGTCCATAGATCAAATTTTTTCGTGTATTGGATTTCACTTGAC
TGTCTACGGCTCCATTGCGTGTGCTCGGGGTAGAAGTTTTGTATAAATGTATCGCCATGCTATTAAGTATTTTGATTTA
AGTTCTTTTCTTTCTAAGAGGTGGAATAGAATAACCCGGTTGAAGCGTAATGATCATACGTCTGTAATGCATTGTATGT
CCCATAATAGGTCCCATTCTTCTACCCTTTCCCGGGAGTCGATGACTATTCATAGCTTGTACCTTGACACCAAAGAAGA
GTTCGACCCAATGCTTTATTTCTGTCCTAGTTGATCCTGATTCGACATTAGAAGTATATTGATTTTTCCCCAATAACCG
AACACCTTTGTCTGTAAATACTGCATATTTGATTCCATCCATAAATCGATTTTCTTCCCTATGAGTTCGAGTCTCAATA
AGAATGCTAGTTCTTACTGTTCATATGTTATGATATGAATATATCATATGTTAAGATATGAATATACCACATCAATTCG
TTATGTATGGATGATGAGATTCCATTGATACAGAGCCAATTCCAATAGACTTATTGGAGGGTCCCATTGGCGTGCATCC
AGTAGGAATTGAACCCACGAATTCGCCAATTATGAGTTGGGCGCTTTAACCATTCAGCCATGGATGCTTAGCGGGGATC
CTCGTACATGGTGAATAACCCAATTACAATTGAAATGAAATCTGTAGGATAAATCAACAACAATCCAATCTCATTTCGT
TTCATTTCATATAGAAACAACAATCCAATCTCATTTCGTTTCATTGCTT-----AACAACAATCCAATCACATAGATTT
TCATTGCTTATAGAAACAAACAATCCAATCACATTGATTTTCATATCAAGAATAGCATAAATAGACAAAAAAAACAATA
CAATTCAAGAATAGCATAAATAGACAAGCAAACAATACAATTCAAGACAATTTATTTTCATAAATAG------------
-------------ACAAAAAAAAACAATAGGAGGTGTTCGACATGGGAAATCAGCGTAATCGAGTGAATCTGAATG---
---GATTCTGGGTTTTTGAATTGAGAGAGATCAAGACAATTTATTTTCATAATAACACAAAAAAAAACAATAGGAGGTG
TTCGACATGGGAAATCAGCGTAATCGAGTGAATCTGAATG------GATTCTGGGTTTTTGAATTGAGAGAGATCAAGA
CAATTTATTTTCATAATAACACAAAAAAAAACAATAGGAGGTGTTCGACATGGGAAATCAGCGTAATCGAGTGAATCTG
AATCCATTCAGATTCTGGGTTTTTGAATTGAGAGAGATATTGAGAGAGATCAAGAATTCTCGCTA--------------
-TCCATTCAATTCAGTGGGATCTTTCATTCACATTTTTGTCCACCAAGAACGTTTTCTAAAACTCTTGGACCCCCGAAT
TTGGAGTGTCCTGCGTTCACAGGGTTCAACAGGTGTAGTACTATTTTTGGTAGCGGTCCTTATATATCGTATTAACAAT
CGAAATATGATCGAAAGAAAAAATATCTATTTGACAGGGCTTCTTCCTATACCTACGAATTTCGCTGGGCCCAGAAATG
AGACATTGGAAGAATCTTTTCTGTCTTCCAATATCAATAGGTTGATTGTTTCGCTCCTGCATCTTCCAAAAGGAAAAAG
GCTCTCTGAGAGTTGTTTCCTGGATCCGAAAGAGAGTACTCGGGTTCTCCCAATAACTAAGTGGAGGAACTGGATCGGA
AAAAGGAGGGATTCTAGCCAACTGAAAGGATCTTCTGATCAATCCAGAGATCATTTCGATTCCATTGGCACGGAGGATT
CGGAATATCACACATTGATCAATCAAAGAGAGATTCAACAACGAAAAGAAAGATCGAGTCTTTTGGATCCTTCCTTTCT
TCAAACGGAACGAACAGAGATAGAATCAGACCGATTCTCTAAAGGCCTTTCTGGATCTTCCTCAAAGTCCCGGCTATTC
ACGGAAGGTGAGAAGGAGATGAATAATCATCTCCCTCCGGAAGAAATCGAAGAATTTCTTGGGAATCCTACAAGATCCA
TTCTTTCTTTTTTCTCTGACGAATGGTCAGAACTTCATCTGGGCTCGAATCCTACTGAGAGGTCCACTGTGGATCAGAA
ATTGTTGAAGAAAGAACAAGAGGTTTCTTTTGCCCCTTTCCGGCGATCGGAAACTAAAGAAATAGTGAATCTATTCAAG
ACAATGGCGTATTTACAAAAGACCGTCTCAATTCATCCTATTTCATCAGATCCGGGATGTGATATGGTTCCGAAGGATG
AACTGGATTCAGAAGAGAGATTTCAAGAAATGGCAGATCTATTCACTCTATCAATAACCGAGCCGGATCTGGTGTATCA
TAAGGGATTTGCCTTTTCTATTGATTCTTCCGTATTGGATCAAAAACAATTCTTGGCTGAGGCCAGGGATGAATCGAAA
AAGAAATCTTTATTGGTTCTACCTCCTGTTTTTTACCAAGAGAATGAATCTTTTTATCGAAGGATCAGAAAAAGGGGGG
TCCAGATCTCCTGCGGGAATGATTTGGAAGATCCAAAACCAAAAATAGTGGTATTTGCTAGCAACAACATCGTGGAGGC
AGTCAATCAATATAGATGGATCCGAAATCTGATTCAAATCCAATATAGCACCCATGGGTACATAAGAAATGTATTGAAT
CGATTCTTTTTAATGAATCGATCCGATCGCAACTTCGAATATGGAATTCAAAGGGATCAAATAGGAAATGATACTCTGA
ATCATAGAACTTTTATGAAATATACGATCAACCAACATTTATCGAATTTGAAAAAGAGTCAAAAGAAAGGGTCCGATCC
TCTTATTTTGATTTCTCGAACCGAGAGATCCGTGAATCGGGATCCTAATGCATATAGATACAAATGGTCCAAGGGGAGC
AAGAATTTCCAGGAACATTTGGAACATTTCGTTTCTGAGCAGAAGAGCCGTTTTCAAGTGGTCTTCGATCGATATCGAT
CAATACGTAATCGATATCGATCAATACGTAATCGATATCGATCACGTATTAACCAATATTCGAGTGATCGGTCTGAGGT
TAGCGACAAAAAAGATAATCGATATCGATCACGTATTAACCAATATTCGAGTGATCGGTCTGAGGTTAGCGACCAAAAA
AATTTGGCTAAGTTCCGTTCTTTCGTTTTCTCCAAGTTACTTCTTTTTTTGTCTAACTCACTTCCTTTTTTCTTTGTGA
GTTTCGGGAATACCCCCCCCATTCAGAGGTCCGAGATCCGCGTCTCTGAATTGAAAGGTCCGAATGATCGACTCTGCAA
TCAGTTCTTAGAATCAATAGGTCTTCAACTCGTTTATTTGAAAAAATTGAAACCATTCTTATTGGATGATCATGAGACT
TCCCAAAAATCGAAATTATTGTTCAATAAGAAACCAGAGGGGATGATTGACTCATTCCATACTAGAAATAATCGCGGGA
AATCTTTGGATTCCTATTTCTCAATGATATCCCACGATCAAGACAATTGGTTGAATCCCGTGAAACCATTTCATAGAAG
TTCATTGATCTCTTCTTTTTATAAAGCAAATCGACTTCGATTCTTGAATAATCCACATGACTTCGGCTTCTTTTGTAAC
AAAAGATTCCCCTTTTATGTGGATATCAAGAATTTGGATTTTACGTATGGACAATTCCTCAATATCTTGTTCATTCGCA
ACACAAAATTTTCTTTGTGCGGCGACAAAAAAAAACATGCTTTTTTGGAGAGAGATACTATTTCATCAATCGAGTCACA
GGTATCTAACCTATTCAAGGATTTTCCACAAAGTGGTGACGAAAGGTATAACTTTTACAAATATTTCCACCTTGCAATG
CGATCTGATCCATTAGTTCGTAGAGCTATTTACTCGATCGCAGACATTTCTGGAACACCTCTAACAGAGGGACAGAGAG
TCAATTTTGAAAGAACTTATTGTCAACCTCTTTCAGATATGAATCTATCTGATTCAGAAGGGAAGAACTTGTATCAGTA
TCTCAATTTCAATTCAAACATGGGTTTGATTTATTCTGAGAAATGTTTCTCATCCGAAAAGAGGAAAA-----------
-------------------------------------------------------------AGAAAAAACCCGAAAAGA
GGAAAGAGAAAAAACCCGAAAAGAGGAAAGAGAAAAAACCCGAAAAGAGGAAAGAGAAAAAACCCGAAAAGAGGAAAGA
GAAAAAACCCGAAAAGAGGAAAGAGAAAAAACCCGAAAAGAGGAAAGAGAAAAAACCCGAAAAGAGGAAAGAGAAAAAA
CAGAGTCTTTATCTAAAGCAATGGGTTGAGAAAGTGCAGATGGATAGAGCCTTGCAAGGAGAGAGGGTTTCTTTAATTC
TCTCAAACTGGAATCTATTCAAAACATATGTTATGCCATTTAGCCTTACCTCGACAGGGTACAATTTGCTAAAGTTGAT
GTTTTTAGATACTTTGGGATCATACGTAATGCCGCTACTAAGGAGCAGTCCAAAATTTGTATCCATTTGTTATGCTATA
TCTGATCCATGCGGAATATCATGGCGAATTCTTCAGAAAAAATTGTGTCTTTTACAATGGAATTGGATAAGTGCGATTT
CGAATAAGTGTTTCCATAAGCTTCTTCTGTCTGAAGAAAGTATTCATCGAAATAATGAGTCACCATCGATGACAGATCT
GAGATGGCCAAATCTTGGGGCGTTCCTCTATTCAATCCTTTTCCTTCTTTTTGTTGCTGGACATCTCGTTTTTTCACAC
CTTCTCTTTTTATCCCAAGACTTTAGTGAGTTACAGAGAGATTTCGCAAGGGCCCAATCTTTGATGATTCCATCATACA
TCGTGGAGTTGCGAGAACTTCTGGATATGTACCCCGCACCTCGTTCTTTCAAGAAGCTCTTTCTAGCTGCTCGGGAAAA
ATTAGTAAATTATCTACGATGGGGTGGTGGACGCAAATCTTTTCTTATCCATCTCTTCGAGCTCCTCAATATCACACCA
AATCCCATCGATCGAATCGCTTTTTTGAAAAATACGAGACATCTAAGTCATACAAGTAAAGAGCTCTATTCATTGATAA
CAGAGCTAGGGGATTTCTCTTCTCTCTGTTCTGGTCAACGTTATCGTTATGATCAAATAATAGAAAATGTGAACGGTCC
TTGTTGTTTGATTGACGATAAAATAGAATCCTGGATCTCGAACTGTGATGCGATTGAGGATAAAGAAAGAGAATTCTTG
GTTCCGTTTTGCAACTTCACGAGAGAAACAAGGATTGATCAAATTCTATTGAGTTTGACTCATAGTGATCATTTATCAA
ACAATGACTCTGCCTCTCAAATGAGTGAAGAACCGGGAGCATTTTACTTACGACACTTAGTTGACATTCATAAAAAGGG
TCTAATGAATTATGAGTGCAATACATCCTGTTTAGCAGAAAGACGGATATTCCTTGCTCATTATCAGACAATCACTTAT
TCACCGTGCGGGGATAATCGTTCTCATTTCCCATCTCATGGAAAAACCTTTTCGCTCCGCTTACCCCTACACCCCTCTA
GGGCTACTTTAGTGATAGGTTCTATAGGAAGTGGACGATCCTATTTGGTCAAATCCCTAGCGACAAACTCCTATGTTCC
TCTCATTACAGTAGTTCTGAACAAGTTCCTGAAGAACTGGACGCCTCAAGGTTTTGATATTCACGAGAGTGGCGTTTAT
GATGAGTATGGTGACGATGCGGAGGAGGCGAACGATTACGGGGCCAGTTTTTTTGATTTTTTGGACAATGACAGTGACG
ATTATGAGGATCGTGACAGTGACGATTATGATGAGCCTGGTGCCAGTGACGATTATGAGGATCGTGATATGGAAGATTT
TGTTGATAGCGAGATGACGGAGTGGCTAACTAAGACGAATGTGCCACTTGTGTATCAGTTGCTGGACGATGAAATAGAC
GAATTTTATATCACCCTTCAATTCGAATTAGCAAAAGCAATGTCTCCTTGCATACTATGGATTCCAAACATTCATGATC
TGGATGCGAAAGAGTCGGATTACTTATCCCTCGGTCTATTAGTGAACCATCTCTCCAGGGATTGTGGAAGACGTTCCAC
TAAAAATGAGATTCTTGTTATTGCTTCGACTCATATTCCCCAAAAAGTGGATCCCTCTCTAATAGGTCCGGATGGATTA
AGTACATGCATTAAGACACGAAGGCTTCTTGTTCCACAACAACAACAGTGCCTTTTCACCCTTTCATATACTAGGGGAT
TTCACTTGGAAAATAAAATGTTCCATACTCATACTAATGAATTCGAGTCCACAATCTTGGGTCCCAGTGTACCAGATCT
TGTAGCACTTACCAACGAGGCCCTATCGATTAGTATTACACAGAAGAAATCAATTATAGACACTACTACAATTAGATAT
GCTCTTCATAGAAAAACTTGGGATTTGGAAGCCGACAGAAACCTAAGCCCGGCTAAGGAGCATGGGACCCTTTTCTATC
AGGTAGGAAGGGCTTTTGCACACACTGTACTTCTAAGGAATTGCCCCATAGATCCTATATCTATCTATATCAAGAAGAA
CTTATGTGAAGCAGGGGATTCTTCTTTGTACAAATGGTACTTCGAACTTGGAACGAGCATGAAGAAATTAACGATACTT
CTTTATCTTTTGACTTGTTCTGCCGGATCGATCGCTCAAGACCTTTTGTCTCCCCCCGGACCCGATGAACAAAATTTGA
TCACTTCTTATGGACTCGTTGAGAACGATTCTGATCTAGTTCATGGCCTATCTGATATAGTTCATGGCCTATTAGAGTT
AGAAGGCGCTCTGGTGGGATCCTCGCCGACAGAAGAGGAAGTAGAAGGGACAGAAGAGGAAGTAGAAGGGACAGAA---
---------------------GAGGAAGTAGAAGGGACAGAAGAGGAAGT-----------------------------
--------------------------------AGAAGGGACAGAAGAGGAAGTAGAAGGGACAGAAGAGGAAGTAGAAG
GGACAGAA---GAGGAAGTAGAAGGGACAGAAGATGAGGAAGGAGAAGGGACAGAAGAGGAAGTAGAAGGGACAGAAGA
TGAGGAAGG---------------------AGAAGGGACAGAAGAGGAAGTAGAAGGGACAGAAGATGAGGAAGGAGAA
GGGACAGAAGAGGAAGTAGAAGGGACAGAAGATGAGGAAGGAGAAGGGACAGAAGATGAGGAAGGAGAAGGGACAGAAG
AGGAAGTAGAAGGGACAGAA---GAGGAAGTAGAAGGGACAGAAGATGAGGAAGGAGAAGGGACAGAAAAAGATTCCAG
TCAGTTTGATAATGATCGAGTGACATTGCTTCTTCGGCCCAAACCAAGGAATCCCTTAGATATTCAGAGACTTATCTAT
CAACATCAAAAATACGAATCGGAGTTGGAAGAAGACGACGACGACGACGAGGACGTCTTCGCCCCGCAAAAGATGTTGG
AGGATTTATTCAGTGAACTAGTTTGGTCTCCTAGAATATGGCACCCTTGGGACTTTATATTGGATTGTGAGGCTGAGAT
TCCAGCGGAAGAGATTCCAGAGGAAGAGGATCCGCTTCCAGAAGAGGCTCTAGAGACTGAGGTTGCAGTGTGGGGAGAG
GAAGAAGAGGGAGAAGCGGATGACGAAGAGGATGAGCGGCTTGAAGCTCAACAAGAGGATGAGCTGCTTGAAGAGGAAG
ACGAAGAGCTAAAAGAGGAAGAGGATGAGCTTCACGAGGAAGAGGAAGAGGAAGAGGAAGAGGAAGAGGAAGAGGAAGA
GGATGAGCTTCAC------GAGGAAGAGGAAGAGGAAGAGGAAGAGGATGAGCTTCAAGAGAATGATTCGGAGTTCTTC
CGGAGTGAAACCCAGCAGCCCCAGGCACGAGATGGATTTTCCGAAGAAGAAGGATGTTTTCGAATAAGCCAATTCATGT
GGGTCCCTGGAGATCCACTCTCTTTCCTATACAAAGATACGCCCTTTGTCGAAGTGTTGTCATATCCAGAGGAAGCTAC
AGAGATTTCAAAGGAGCTTCTTCGTCTTCTTAATCCCAAAACAAAGAGGGATGCCCCTAAACGCGCACGTCAACGCTGG
TGGACCAAGAAGAAGCAAGACAAGCACTACGAACTCGTGCTTGATCGCCAGAGATGGCTTATAACCAAGAGTTCATTAT
CTAAATCTAATGGATTTTTCCGTTCTAATACTCCATCTGAGAGTTATCAGTATTTATCAAATCTGTTCCTATCTAACAG
AAGGCTATTGGATCAAATCACAAAGACATTCTTTAGAAAAAAATGGCTTTTCC----------------CGGATGAAAT
GAAAATCGGATTCATGGAACAGTAGAAGGGTTTCCCATTACTTAGCCGGAAAAATATGTGGCCATGAAATAGGGATTAA
GTGGAAGAGAGTTGACTGAGTGGTAGAGTCGTGGAAACACCCGTTTCTTCCCTATTTTGGACCTTAGCTCCACGGAACA
ATATGCTACTGCTGAAAGACGGAAGAATTGAAATCTTAGATCAAAACACTATGTATGGATGGTATGAACTGCCTAAACA
AGAATTTTTGAACAGCGAATAACCAGAGCTATTACTCACTACATCCAAAAATTTCCATTAATGAAAGATGTGAATCCAT
TGGAAAATCAAAACTACGCATGTCGGATGAAATGGTTGTTGCTATCTGTTCCAATAACGAATCTTTGGTTTCAGTTTAA
CTAAATAAAATAGATAGACTTTTCTCTTCGTCTCAGGTCGACGGATCGTCTCAATTGGAGGATCCCCTATATGGATAAT
ACACATTCCAGTTGACCGAGCCTAATTCGAATTGTTCCGAAGCAAAGATATCCACGGAGCGGTTCGTACTATTCAGATA
TTCACGACCAAGAAGTACTGTATTCCCTTTCGGATAGGCCCTGAAAGGAGAAGGAAGGCTGGAATGCCAACAGGCGTCT
AGTATTGAATTCACCCGATTCGAGAGTACCCATTTTGGGAACGTCCAGTGCCAAAGTCACTGAATGGGTAAGCCGCCAA
TCCCTAAAACGGACTATGCCATGTACTTTATCTGCTGGGTTACGGGAGGGCATTTTACCAGAGGTTTATATTGTATCAA
TCTACCCTTGTGTGATTCCAAGCATATACTCGGAGGGTGGGTGCAGGGCGGACAATTTCAAAGTGGACTCTCCATTCAT
TAGATAGAGAAGATCGCCAAGATTTCGTGATCCACTGCCGAACTTATTCCAATTCCAAGAGCTCGGATCGAATCGGTAT
ATCAATATCGATTCGATCCGAGCTCTCTTATTGAATTGCTCATTCAATGAGTATTCTCAATATTATGCCTTGAAGAGGA
CTCGAACCTCCACGCTCTTTAGCACGAGATTTTGAGTCTCGCGTGTCTACCATTTCACCACCAAGGCATCTTGAAACTG
AATCGTATTCCACGAATATGATATCTATCTAGTGTGATGTATGGAATATATGACAAAGGCGGAGTGCTGAAGTATTTCT
ATTGATCGGTCATGTCATATAGGCCCAAGTCGGACATCCAATTGTTTCGATTTGAATTATCTGGAGGATGCCTTA----
--------------------------------TATATCAATATCAAAAAGTATATCA------------------ATAT
CAAAAAGTATATCAATATCAAAAAGATGGACAATCAAACCCATTTCTCGATTCAATAGAAGTCAAAAGAGTGGAATAGG
GTCCCAAATAAGGAGAGATATTTAAAAAGCGGGTCCGATTACGCCTATTCCTAATCCTAAATGGAATGTAACGACGCCG
GGATCCATATGTAAACATAGTATCTATTTAGATACGCTTGAATGACCCCTTCTCATAATGAGAATGTATATAAGGTCCG
GTATGGAATGAACTTATAATCATGGAATCGACTCGATCATCAGATGATAGATTATAAGTTCATAACCCGAGCCCCTTCC
CATTTTGGGCGGAACAGATCTACTAATTCTTTGATTCCAGTTAGTAAGAGGGATCTTGAACTAAGAAATAGATTCTAGA
AGCTAAAAAAGGGTATCCTGAGCAATTGCAATAATCGGGTTCATTGATATTCCTGGTATAGTGGATGCTATTACACATA
CAATCATACTCAATTCGATGGAATTGTTTGATCTTAAAGGGGATCTTCTATAATTTCGCACGTGAGGTGTTATTTCTTG
CTTTCGTCCAGTCATTAATAACTTGATTATTTTTAGATAATAGTAGATAGAAACAACGCTCGTAAAGAGTCCTATTGAA
ACCAAGAAGTATAGGCCTGCCTGCCACCCACACCAGAATAAATGGAGTTTTCCGAAAAAACCTGCTAGTGGAGGAAGAC
CTCCTAGGGATAAGAGACATAGGGCTAAAGAGAGAGCCAAAAAAGGATCTTTCGTGTATAATCCTGCATAATCTCGAAT
GTTATCAGTTCCGGTACGTAGACCAAATAATACAATGCAAGCAAAAGTTCCTAGATTCATGGAGATATAGAACAGCATA
TAAGTTATCATGCTCGCATATCCACCGTTTGCGTCTCCAACAATTATTCCAATAATTACATATCCGATTTGACCTATGG
ACGAATATGCAAGCATACGTTTCATGCTTGTTTGAGTAATAGCAATGAGATTCCCCAATATCATGCTAAGAATAGCTAG
AATTTCCAGAAGAGGATGCCATTCGTTTGATGAGAAATAAAAAGGAATATCGAAAATTCGAGTGGCTGAAGCTGAAGCA
GCTACTTTCGAAGTAACAGAAAGAAAAGCAACAACTGGAGTGGGAGAGTCAGAGTCGAAAAGAGGATTCCTCACTTCTT
TCTCTCATTCAAAACCGTGCATGAGACTTTCATCTCGCACGGCTCCTAAGTGATAAAAGAAAGAAGAACTCATTTTCTT
TCTTTTTTGATTACCTTCCTCGCGTATGTATAAGACCGAATCCATTCGATTTCTAAAAAGGATTACTAATCCTTAACTT
TTCGAGGAATCCTTCATCAGTGGTTGTGAATGACTATTTTTTTTCAATCTTTTCGACCTTGGTTCCGTAGGAACAAGTC
AGAAAGATTGAGAAATAGAACCATCTGATTTGATTCGTTCTCAATAGCCACGCGATGATCATCTTAGGGTGATCCTTTT
GTCGACGGATGCTCCTATTACACTCGCAGTCTCTGAAGGATGAGAACCAACTATGTAGCATCTACACCGAGAATTCAAG
TATTGTATACGTCATTAGTCCGATCTTTTGTAGAAACTACCCGTAATAACGAACTTGCAAAATGGATCTGTTTATCATA
AAGAGATTCGTTGTTCCTGACCCTGCTTGACCTTAATTGTTATTTGAACAAGTAAAAGTTATGTCTTGGTCCGAGTGGG
GATAGCATTTCTCTTCTGCATGTCCATGGAGTTTTGAAAATTCCAAACATCTCCGAGATAGATAGAGAGGTAGGAATTT
ATCGAACGAACCGCACTCCTTCGTATACGTCAGGAGTCCATTGATGAGAAGGGGCTGGGGAAAGCTTGAACCCAATTCC
TACAGTGATGAATATAAGCGCAATTGAAATTCCTGGGGAGTTATACATTTGTGTATTGATAAGACCATTCACTATTTCT
TGAAGCTCGATCTCCCCCCCGGATGAACCATATAGCCAAGAGAAACCATGAACCAGAATAGAAGAGCTTGCCCCCCCCA
TGAGTAAATATTTCATAGTAGCCTCATTAGACCGTACATCTTTCTTGGTATATCCAGATAATAGGTAGGAGCATAAACT
GAAACATTCTGGAGCTACAAAGATAGTTATTAAATCGTTAGCACCGCATAAAAACATTCCTCCTAGGGTCGCGGTTAAT
ACGAATAACAGAAACTCTGTTATAGCCATTTCTGTACATTCAATGTACTCTACGGATAGAGGAATGCATAGAGTTGAAC
ATAGTAAAATAAGAAATTGAAAGATTTCGTTGAAATTGTTCGTTTGGAAATTTCCTGAAAAGAGAATCCTAGGTTCTTC
TCTCCATCGGAACAATAGGGCCGTTATGCTCATTACTAAACTTATTGAAGAGATGAAATAGAACCAAGGTATATCTGTT
TGATCAGAGGTTGAATCGATCATCAGAAGAAGAATTAGGCCAAAAATGAGGATACCTTCTGGGAAAATAAAACTTCCAT
CGAAGAGAGGCAAATGAAAGGCTTTCATAAAAATTCTCGTAGAATCGAGAATGAGGTTTTCATTCTGTACATGCCAGAT
CATGAATTAGTAACCGCATCCAATCTCCAAAAAAATGCCAATTGTTTCGAACTTTCTATTTTTGGAATGGAATATTTAC
GGAATCCCCATGAATAGGATCAAACCTTATTCCACCGTATTTACATGAGATTCCTCTTTCTTATTCTTAAGCAAGTCCC
CGAGATGGCTTAGTGGATCCATGATTTATGTTTCATCTTTCGTTTCTTTTTTGTTTGTTTCGAGAAATATATCGATCAA
TTCCGATTCTTTCTTTTTCTATTGATTCTTTTCCGATCGAGATATATGGATCCACGGATCTATGTGTCTATAGAGATCC
TCTGTTCATGGATTAACGAAAATGCGCAAAAGCTCTATTTGCCTCTGCCATTCTATGAGTCTCTTCCCTTTTGCGTATG
GCACCGCCCCTCCCTTTGGTAGCATCCACCAATTCGGAACTTAATTTGAAAGCCATATTTCGACCCGGACGTTTTCGGG
ATGCCCCTAATAACCAACGAATGGCAAGTGCTCTTCCTTGTGTGGATCCTATTTCAATGGGAACTGGATGAGTCGATCC
GCTTGCACGTCTTGCTTTTACTGCTATATCGGGAGTTACTCTACGTATTGCTTGACGTAAAACGGATAGTGGATTTGTT
TCTGTCTTTTGTTGAATCTTTTTCATGGCTCGATAGAGAATTTGATAAGCCAATGATTTTTTTCCGTGTTTCAGAATAC
GGTTAATCAACATGTTAACTAATCGATTACGATAAATTGGATCGGATTTTGCAGTTTTTTCTTCTGCAGTACCTCGACG
TGACATGAGCGTGAAAGGGATTCAAGAATCAGTTTTCTTTTTATAAGGGCTAAAATCATTTATTTTGGCCTTTTGACCC
CATATTGTAGGGTGGATCTCGAAAGATATGAAAGAAAGATCTCCCTCCAAGCCGTACATACGACTTTCATCGAATACGG
CTTTCTACAGAATTCTATATGTATCCGTGAGATCGAGTATGGAATTCTGTTTACTCCCTTTCAATTGAGTATCCCTTTC
CCTCCCTTTCCTGCTAGGATTGGAAATCCTGTATTTTACATATCCATACGATTGAGTCCTTGGGTTTCCGGAATAGTGT
AAAAATAGAAAGAAGTGCTTCGAATCATTGCTATTTGACTCGGACCTGTTCTAAAAAAGTCGAGGCATTTCGAATTGTT
TGTTGACGCGGACAAAGTCAGGGAAAACCTCTGAAATTATTTCAATATTGGACCTTGGACATATAATAGTTCCGAATCG
AATCTCTTTAGAAAGAAGATCTTTTGTCTCATGGTAGCCTGCTCCAGTCCCCTTACGAAACTTTCGTTATTGGGTTAGC
CATACACTTCACATGTTTCTAGCGATTCACAGGGTATCATCAAATGATACAAGTCTTGGATAAGAATCTACAACGCACT
AGAACGCCCTTGTTGACGATCCTTTACTCCGACAGCATCTAGGGTTCCTCGAACAATGTGATATCTCACACCGGGTAAA
TCCTTAACCCTTCCCCCTCTTACTAAGACTACAGAATGTTCTTGTGAATTATGGCCAATACCAGGTATATAAGCAGTGA
TTTCAAATCCAGAGGTTAATCGTACTCTGGCAACTTTACGTAAGGCAGAGTTTGGTTTTTTGGGGTTGATAGTGGAAAA
GTTGACAGATAAGTCACCCTTACTGCCACTCTACAGAACCGTACATGAGATTTTCACCTCATACGGCTCCTCATTCAAT
TCTTTCGAAGTCATTGGGTCCTTTTCCTCGTTTGAGAATCTTCTCCCCTCTTCCACTCCGTCCCGAAGAGTAACTAGGA
CCAATTCAGTTACGTTTTCATGTTCCAATTAAACACTTTCCATTTTTGATTATTCTCAAAGGAGAAGATTCTTCTTTTT
ACCAAACATCTGCGGATCCAACCACGATCTTATAATAAGAACAAGAGATCTTTCTCGATCAATCCCCTTG---------
--------------------------TCCCTCATTCTTCGAGAATTAGAAAGAACCTTTTCAAGTTTGAATTTGTTCAT
TTGAAATCTGGGTTCTTCTACTTCATTTTTATTTACTTC----TTTTTTTTTTGATTTCTTTTCCTTTTTTATTCCCTT
CCATCATTCCTTAAGTCCCATAGGTTTGATCCTGTGGAATCTGACCCATTTTCTCATTGAACGAAGGGTACGAAATATA
TCAGATTGATTTTTCGATCAAAAGTACTATGTGAGTGAAATCTTCCGTTTTTTCCTCTTTCTCTATCCCTATCCCATAA
GTACAGCCTTTGAATCAATAGAGAACCTTTTCTTCTGTATGAATCGATATTATTCCATTCCAATTCCTTCCCGATACCT
CCCAAGGAAAATCCCGAATTGGATTCCAAATTGACGGGTTAGTGTGAGCTTATCCATGCGGTTATGCACTCTTCGAATA
GGAATCCATTTTCTGAAAGATCCTGGCTTTCGTGCTTTGGTGGGTCTCCGGGATCCTTTCGATGACCTATGTTGTGTTG
AAGGGATATCTGTATGATCCGATCGATTGCGTAAAGCCCGCGGTAGCAACGGAACGGGGGAAAGTATACAGAAAAGACA
GTTCTTTTCAATTCTTTTCTATTCTATTAGTATTAGTTAGTGATCCCGGCTCAGTGAGTCCTTTCTTCCGTGATTCACT
TTTGGCACCAGTCCTACATTTTGTCTCTGTGGACCGAGGAGAAAGGGGGCTCCGCGGAAAGAGGATTGTATCATGAGAG
AAGCAAGGAGATCAACCTCTTTCAAATATACAAGATGGATTCTGGCAATGCAATGTAGTTGGACTCTCGTGTTGATACG
AATGAATCATCCTTTCCGCGGAGGTCC------GCCTGCTAGGCAAGAGGATAGCAAGTTACAAATTCTGTTTCGGTAG
GACATGTATTTCTATTACTATGAAATTCATAAATGAAATGAAGTAGTTAATGGTGGGGTTACCATTATCCTTTTTGTAG
TGACGAATATTGTATGTGTTCCTAAGAAAAGGAATTTGTCCACTTTTCGGGGTGGGTCTCAAAGGCGCGCGGAAACACA
GAAGAACTCTTGAATGGAAATGGAAAAGAGATGTAACTCCGGTTCCTTCGGAAATGGTAAGATCCTTGGCGCAAGAAGA
AGGGGTTGATCCGTATCATCGTGACTTGGTTCTGATTTCTCTATTTTTTGAATTGAAGAATACCGCTTTTCCTACCTGT
ATCGAATAGAACATGCTGAGCCAAATCTTCTTCATGGAAAACCTGCTTGATTTAGATCGGGAGAATCGTACGGTTTTAT
GAAACCATGTGCTATGGCTCGAATCCGTATTCAATCCTATTTCCGATAGGAGCAGTTGACAATGGAATCCAATTTTTCC
ATTATTTTCGTATCCGTAATAGTGCGAAACGAAGGCCCGTCTCCAAGTTGTTCAAGAATAAATAGTGGCGTTGAGTTTC
TTGACCCTTTGTCTTAGGATTAGTCAGTTCCATTTCTTGATGGGAGCAGGGAAGGGATATAACTCAGCGGTAGAGTGTC
ACCTTGACGTGGTGGAAGTCATCAGTTCGAGCCTGATTATCCCTAAAACCAATGCGAGTTTTTCTATTTTGACTTACTC
CCCCGCCGTGATCGAATGAAAATGGATAAGAGGCTCGTGGGATTGACGTGAGGGGATAGGTATGCCTATTCCGAATCCG
CTTTGTCTACGAACAAGGAAGCTATAAGTAATGCAACTATGAATCTCATGGAGAGTTCGATCCTGGCTCAGGATGAACG
CTGGCGGCATGCTTAACACATGCGAGTCGGACGGGAAGTGGTGTTTCCAGTGGCGGACGGGTGAGTAACGCGTAAGAAC
CTGCCCTTGGGAGGGGAACAACAGCTGGAAACGGCTGCTAATACCCCGTAGGCTGAGGAGCAAAAGGAGGAATCCGCCC
[truncated: 6,220,726 more chars]
