# Supplementary material for: A photosynthesis operon in the chloroplast genome drives speciation in evening primroses
Source: Plant Cell. 2021 May 28;33(8):2583–601. doi: 10.1093/plcell/koab155 (PMC8408503; doi:10.1093/plcell/koab155)
Supplement: koab155_Supplementary_Data [file koab155_supplementary_data.zip › tpc.00618.2020-s06.xlsx]

## Sheet: Table 1_1
Supplemental Data. Zupok et al. (2021). Plant Cell. A photosynthesis operon in the chloroplast genome drives speciation in evening primroses.
Supplemental File 4. Two-way ANOVA reports generated by the SigmaPlot14 software (statistical analyses for Table 1, Figure 2B, and Supplemental Figure 2A,C).
Table 1. Chlorophyll a/b
Source of Variation	DF	SS	MS	F	P
light intensity	1	0.343	0.343	24.36	<0.001
genotype	2	0.394	0.197	13.984	<0.001
light intensity x genotype	2	0.167	0.0835	5.92	0.008
Residual	25	0.352	0.0141
Total	30	1.268	0.0423
Main effects cannot be properly interpreted if significant interaction is determined. This is because the size of a factor's effect depends upon the level of the other factor.
The effect of different levels of light intensity depends on what level of genotype is present. There is a statistically significant interaction between light intensity and genotype. (P = 0.008)
Power of performed test with alpha = 0.0500: for light intensity : 0.996
Power of performed test with alpha = 0.0500: for genotype : 0.993
Power of performed test with alpha = 0.0500: for light intensity x genotype : 0.756
Least square means for light intensity :
Group	Mean	SEM
300 µE	4.003	0.0307
600 µE	3.792	0.0298
Least square means for genotype :
Group	Mean	SEM
AB-II	3.807	0.0375
AA-I	4.058	0.0375
AA-II	3.827	0.0359
Least square means for light intensity x genotype :
Group	Mean	SEM
300 µE x AB-II	4.01	0.0531
300 µE x AA-I	4.08	0.0531
300 µE x AA-II	3.918	0.0531
600 µE x AB-II	3.604	0.0531
600 µE x AA-I	4.036	0.0531
600 µE x AA-II	3.735	0.0485
All Pairwise Multiple Comparison Procedures (Tukey Test):
Comparisons for factor: light intensity
Comparison	Diff of Means	p	q	P	P<0.050
300 µE vs. 600 µE	0.211	2	6.98	<0.001	Yes
Comparisons for factor: genotype
Comparison	Diff of Means	p	q	P	P<0.050
AA-I vs. AB-II	0.251	3	6.685	<0.001	Yes
AA-I vs. AA-II	0.231	3	6.298	<0.001	Yes
AA-II vs. AB-II	0.0195	3	0.53	0.926	No
Comparisons for factor: genotype within 300 µE
Comparison	Diff of Means	p	q	P	P<0.050
AA-I vs. AA-II	0.162	3	3.051	0.099	No
AA-I vs. AB-II	0.07	3	1.318	0.626	Do Not Test
AB-II vs. AA-II	0.092	3	1.733	0.45	Do Not Test
Comparisons for factor: genotype within 600 µE
Comparison	Diff of Means	p	q	P	P<0.050
AA-I vs. AB-II	0.432	3	8.135	<0.001	Yes
AA-I vs. AA-II	0.301	3	5.92	<0.001	Yes
AA-II vs. AB-II	0.131	3	2.577	0.183	No
Comparisons for factor: light intensity within AB-II
Comparison	Diff of Means	p	q	P	P<0.050
300 µE vs. 600 µE	0.406	2	7.646	<0.001	Yes
Comparisons for factor: light intensity within AA-I
Comparison	Diff of Means	p	q	P	P<0.050
300 µE vs. 600 µE	0.044	2	0.829	0.563	No
Comparisons for factor: light intensity within AA-II
Comparison	Diff of Means	p	q	P	P<0.050
300 µE vs. 600 µE	0.183	2	3.599	0.018	Yes

## Sheet: Table 1_2
Supplemental Data. Zupok et al. (2021). Plant Cell. A photosynthesis operon in the chloroplast genome drives speciation in evening primroses.
Supplemental File 4. Two-way ANOVA reports generated by the SigmaPlot14 software (statistical analyses for Table 1, Figure 2B, and Supplemental Figure 2A,C).
Table 1. Chl [mg m-2]
Source of Variation	DF	SS	MS	F	P
light intensity	1	20444.3	20444.3	7.556	0.011
genotype	2	146667	73333.3	27.102	<0.001
light intensity x genotype	2	19789.9	9894.96	3.657	0.04
Residual	25	67646.7	2705.87
Total	30	263602	8786.73
Main effects cannot be properly interpreted if significant interaction is determined. This is because the size of a factor's effect depends upon the level of the other factor.
The effect of different levels of light intensity depends on what level of genotype is present. There is a statistically significant interaction between light intensity and genotype. (P = 0.040)
Power of performed test with alpha = 0.0500: for light intensity : 0.692
Power of performed test with alpha = 0.0500: for genotype : 1.000
Power of performed test with alpha = 0.0500: for light intensity x genotype : 0.479
Least square means for light intensity :
Group	Mean	SEM
300 µE	618.58	13.431
600 µE	567.1	13.053
Least square means for genotype :
Group	Mean	SEM
AB-II	589.76	16.45
AA-I	678.21	16.45
AA-II	510.55	15.749
Least square means for light intensity x genotype :
Group	Mean	SEM
300 µE x AB-II	630.96	23.263
300 µE x AA-I	668.08	23.263
300 µE x AA-II	556.7	23.263
600 µE x AB-II	548.56	23.263
600 µE x AA-I	688.34	23.263
600 µE x AA-II	464.4	21.236
All Pairwise Multiple Comparison Procedures (Tukey Test):
Comparisons for factor: light intensity
Comparison	Diff of Means	p	q	P	P<0.050
300 µE vs. 600 µE	51.48	2	3.887	0.011	Yes
Comparisons for factor: genotype
Comparison	Diff of Means	p	q	P	P<0.050
AA-I vs. AA-II	167.66	3	10.412	<0.001	Yes
AA-I vs. AB-II	88.45	3	5.377	0.002	Yes
AB-II vs. AA-II	79.21	3	4.919	0.005	Yes
Comparisons for factor: genotype within 300 µE
Comparison	Diff of Means	p	q	P	P<0.050
AA-I vs. AA-II	111.38	3	4.788	0.007	Yes
AA-I vs. AB-II	37.12	3	1.596	0.506	No
AB-II vs. AA-II	74.26	3	3.192	0.081	No
Comparisons for factor: genotype within 600 µE
Comparison	Diff of Means	p	q	P	P<0.050
AA-I vs. AA-II	223.94	3	10.054	<0.001	Yes
AA-I vs. AB-II	139.78	3	6.009	<0.001	Yes
AB-II vs. AA-II	84.16	3	3.779	0.034	Yes
Comparisons for factor: light intensity within AB-II
Comparison	Diff of Means	p	q	P	P<0.050
300 µE vs. 600 µE	82.4	2	3.542	0.019	Yes
Comparisons for factor: light intensity within AA-I
Comparison	Diff of Means	p	q	P	P<0.050
600 µE vs. 300 µE	20.26	2	0.871	0.544	No
Comparisons for factor: light intensity within AA-II
Comparison	Diff of Means	p	q	P	P<0.050
300 µE vs. 600 µE	92.3	2	4.144	0.007	Yes

## Sheet: Table 1_3
Supplemental Data. Zupok et al. (2021). Plant Cell. A photosynthesis operon in the chloroplast genome drives speciation in evening primroses.
Supplemental File 4. Two-way ANOVA reports generated by the SigmaPlot14 software (statistical analyses for Table 1, Figure 2B, and Supplemental Figure 2A,C).
Table 1. FV/FM
Source of Variation	DF	SS	MS	F	P
light intensity	1	0.0502	0.0502	29.376	<0.001
genotype	2	0.00117	0.000586	0.343	0.713
light intensity x genotype	2	0.00213	0.00106	0.622	0.545
Residual	25	0.0427	0.00171
Total	30	0.0978	0.00326
The difference in the mean values among the different levels of light intensity is greater than would be expected by chance after allowing for effects of differences in genotype. There is a statistically significant difference (P = <0.001). To isolate which group(s) differ from the others use a multiple comparison procedure.
The difference in the mean values among the different levels of genotype is not great enough to exclude the possibility that the difference is just due to random sampling variability after allowing for the effects of differences in light intensity. There is not a statistically significant difference (P = 0.713).
The effect of different levels of light intensity does not depend on what level of genotype is present. There is not a statistically significant interaction between light intensity and genotype. (P = 0.545)
Power of performed test with alpha = 0.0500: for light intensity : 0.999
Power of performed test with alpha = 0.0500: for genotype : 0.0500
Power of performed test with alpha = 0.0500: for light intensity x genotype : 0.0500
Least square means for light intensity :
Group	Mean	SEM
300 µE	0.807	0.0107
600 µE	0.726	0.0104
Least square means for genotype :
Group	Mean	SEM
AB-II	0.763	0.0131
AA-I	0.775	0.0131
AA-II	0.761	0.0125
Least square means for light intensity x genotype :
Group	Mean	SEM
300 µE x AB-II	0.794	0.0185
300 µE x AA-I	0.814	0.0185
300 µE x AA-II	0.812	0.0185
600 µE x AB-II	0.732	0.0185
600 µE x AA-I	0.736	0.0185
600 µE x AA-II	0.71	0.0169
All Pairwise Multiple Comparison Procedures (Tukey Test):
Comparisons for factor: light intensity
Comparison	Diff of Means	p	q	P	P<0.050
300 µE vs. 600 µE	0.0807	2	7.665	<0.001	Yes
Comparisons for factor: genotype
Comparison	Diff of Means	p	q	P	P<0.050
AA-I vs. AA-II	0.014	3	1.094	0.722	No
AA-I vs. AB-II	0.012	3	0.918	0.795	Do Not Test
AB-II vs. AA-II	0.002	3	0.156	0.993	Do Not Test
Comparisons for factor: genotype within 300 µE
Comparison	Diff of Means	p	q	P	P<0.050
AA-I vs. AB-II	0.02	3	1.082	0.728	No
AA-I vs. AA-II	0.002	3	0.108	0.997	Do Not Test
AA-II vs. AB-II	0.018	3	0.974	0.772	Do Not Test
Comparisons for factor: genotype within 600 µE
Comparison	Diff of Means	p	q	P	P<0.050
AA-I vs. AA-II	0.026	3	1.469	0.56	No
AA-I vs. AB-II	0.004	3	0.216	0.987	Do Not Test
AB-II vs. AA-II	0.022	3	1.243	0.658	Do Not Test
Comparisons for factor: light intensity within AB-II
Comparison	Diff of Means	p	q	P	P<0.050
300 µE vs. 600 µE	0.062	2	3.354	0.026	Yes
Comparisons for factor: light intensity within AA-I
Comparison	Diff of Means	p	q	P	P<0.050
300 µE vs. 600 µE	0.078	2	4.219	0.006	Yes
Comparisons for factor: light intensity within AA-II
Comparison	Diff of Means	p	q	P	P<0.050
300 µE vs. 600 µE	0.102	2	5.763	<0.001	Yes

## Sheet: Table 1_4
Supplemental Data. Zupok et al. (2021). Plant Cell. A photosynthesis operon in the chloroplast genome drives speciation in evening primroses.
Supplemental File 4. Two-way ANOVA reports generated by the SigmaPlot14 software (statistical analyses for Table 1, Figure 2B, and Supplemental Figure 2A,C).
Table 1. ETRII [µmol m-2 s-1]
Source of Variation	DF	SS	MS	F	P
light intensity	1	32528.3	32528.3	48.002	<0.001
genotype	2	8444.85	4222.42	6.231	0.006
light intensity x genotype	2	4998.21	2499.1	3.688	0.039
Residual	25	16941.3	677.65
Total	30	63941.8	2131.39
Main effects cannot be properly interpreted if significant interaction is determined. This is because the size of a factor's effect depends upon the level of the other factor.
The effect of different levels of light intensity depends on what level of genotype is present. There is a statistically significant interaction between light intensity and genotype. (P = 0.039)
Power of performed test with alpha = 0.0500: for light intensity : 1.000
Power of performed test with alpha = 0.0500: for genotype : 0.783
Power of performed test with alpha = 0.0500: for light intensity x genotype : 0.484
Least square means for light intensity :
Group	Mean	SEM
300 µE	163.92	6.721
600 µE	98.984	6.532
Least square means for genotype :
Group	Mean	SEM
AB-II	123.71	8.232
AA-I	154.48	8.232
AA-II	116.167	7.881
Least square means for light intensity x genotype :
Group	Mean	SEM
300 µE x AB-II	172.34	11.642
300 µE x AA-I	171.52	11.642
300 µE x AA-II	147.9	11.642
600 µE x AB-II	75.08	11.642
600 µE x AA-I	137.44	11.642
600 µE x AA-II	84.433	10.627
All Pairwise Multiple Comparison Procedures (Tukey Test):
Comparisons for factor: light intensity
Comparison	Diff of Means	p	q	P	P<0.050
300 µE vs. 600 µE	64.936	2	9.798	<0.001	Yes
Comparisons for factor: genotype
Comparison	Diff of Means	p	q	P	P<0.050
AA-I vs. AA-II	38.313	3	4.754	0.007	Yes
AA-I vs. AB-II	30.77	3	3.738	0.036	Yes
AB-II vs. AA-II	7.543	3	0.936	0.788	No
Comparisons for factor: genotype within 300 µE
Comparison	Diff of Means	p	q	P	P<0.050
AB-II vs. AA-II	24.44	3	2.099	0.315	No
AB-II vs. AA-I	0.82	3	0.0704	0.999	Do Not Test
AA-I vs. AA-II	23.62	3	2.029	0.339	Do Not Test
Comparisons for factor: genotype within 600 µE
Comparison	Diff of Means	p	q	P	P<0.050
AA-I vs. AB-II	62.36	3	5.357	0.002	Yes
AA-I vs. AA-II	53.007	3	4.756	0.007	Yes
AA-II vs. AB-II	9.353	3	0.839	0.825	No
Comparisons for factor: light intensity within AB-II
Comparison	Diff of Means	p	q	P	P<0.050
300 µE vs. 600 µE	97.26	2	8.354	<0.001	Yes
Comparisons for factor: light intensity within AA-I
Comparison	Diff of Means	p	q	P	P<0.050
300 µE vs. 600 µE	34.08	2	2.927	0.049	Yes
Comparisons for factor: light intensity within AA-II
Comparison	Diff of Means	p	q	P	P<0.050
300 µE vs. 600 µE	63.467	2	5.694	<0.001	Yes

## Sheet: Table 1_5
Supplemental Data. Zupok et al. (2021). Plant Cell. A photosynthesis operon in the chloroplast genome drives speciation in evening primroses.
Supplemental File 4. Two-way ANOVA reports generated by the SigmaPlot14 software (statistical analyses for Table 1, Figure 2B, and Supplemental Figure 2A,C).
Table 1. gH+ [s-1]
Source of Variation	DF	SS	MS	F	P
light intensity	1	215.837	215.837	7.628	0.011
genotype	2	614.182	307.091	10.853	<0.001
light intensity x genotype	2	266.652	133.326	4.712	0.019
Residual	24	679.111	28.296
Total	29	1722.33	59.391
Main effects cannot be properly interpreted if significant interaction is determined. This is because the size of a factor's effect depends upon the level of the other factor.
The effect of different levels of light intensity depends on what level of genotype is present. There is a statistically significant interaction between light intensity and genotype. (P = 0.019)
Power of performed test with alpha = 0.0500: for light intensity : 0.695
Power of performed test with alpha = 0.0500: for genotype : 0.969
Power of performed test with alpha = 0.0500: for light intensity x genotype : 0.624
Least square means for light intensity :
Group	Mean	SEM
300 µE	40.887	1.373
600 µE	35.485	1.392
Least square means for genotype :
Group	Mean	SEM
AB-II	33.322	1.784
AA-I	44.39	1.682
AA-II	36.845	1.611
Least square means for light intensity x genotype :
Group	Mean	SEM
300 µE x AB-II	39.22	2.379
300 µE x AA-I	43	2.379
300 µE x AA-II	40.44	2.379
600 µE x AB-II	27.425	2.66
600 µE x AA-I	45.78	2.379
600 µE x AA-II	33.25	2.172
All Pairwise Multiple Comparison Procedures (Tukey Test):
Comparisons for factor: light intensity
Comparison	Diff of Means	p	q	P	P<0.050
300 µE vs. 600 µE	5.402	2	3.906	0.011	Yes
Comparisons for factor: genotype
Comparison	Diff of Means	p	q	P	P<0.050
AA-I vs. AB-II	11.068	3	6.383	<0.001	Yes
AA-I vs. AA-II	7.545	3	4.582	0.01	Yes
AA-II vs. AB-II	3.523	3	2.073	0.325	No
Comparisons for factor: genotype within 300 µE
Comparison	Diff of Means	p	q	P	P<0.050
AA-I vs. AB-II	3.78	3	1.589	0.509	No
AA-I vs. AA-II	2.56	3	1.076	0.73	Do Not Test
AA-II vs. AB-II	1.22	3	0.513	0.93	Do Not Test
Comparisons for factor: genotype within 600 µE
Comparison	Diff of Means	p	q	P	P<0.050
AA-I vs. AB-II	18.355	3	7.274	<0.001	Yes
AA-I vs. AA-II	12.53	3	5.501	0.002	Yes
AA-II vs. AB-II	5.825	3	2.399	0.227	No
Comparisons for factor: light intensity within AB-II
Comparison	Diff of Means	p	q	P	P<0.050
300 µE vs. 600 µE	11.795	2	4.675	0.003	Yes
Comparisons for factor: light intensity within AA-I
Comparison	Diff of Means	p	q	P	P<0.050
600 µE vs. 300 µE	2.78	2	1.169	0.417	No
Comparisons for factor: light intensity within AA-II
Comparison	Diff of Means	p	q	P	P<0.050
300 µE vs. 600 µE	7.19	2	3.157	0.035	Yes

## Sheet: Fig 2B_1
Supplemental Data. Zupok et al. (2021). Plant Cell. A photosynthesis operon in the chloroplast genome drives speciation in evening primroses.
Supplemental File 4. Two-way ANOVA reports generated by the SigmaPlot14 software (statistical analyses for Table 1, Figure 2B, and Supplemental Figure 2A,C).
Figure 2B. PSII
Source of Variation	DF	SS	MS	F	P
light intensity	1	21.306	21.306	156.69	<0.001
genotype	1	4.07	4.07	29.932	<0.001
light intensity x genotype	1	5.633	5.633	41.425	<0.001
Residual	20	2.72	0.136
Total	23	32.874	1.429
Main effects cannot be properly interpreted if significant interaction is determined. This is because the size of a factor's effect depends upon the level of the other factor.
The effect of different levels of light intensity depends on what level of genotype is present. There is a statistically significant interaction between light intensity and genotype. (P = <0.001)
Power of performed test with alpha = 0.0500: for light intensity : 1.000
Power of performed test with alpha = 0.0500: for genotype : 0.999
Power of performed test with alpha = 0.0500: for light intensity x genotype : 1.000
Least square means for light intensity :
Group	Mean	SEM
LL	2.216	0.117
HL	4.135	0.0996
Least square means for genotype :
Group	Mean	SEM
AB-II	3.595	0.112
AB-I	2.756	0.105
Least square means for light intensity x genotype :
Group	Mean	SEM
LL x AB-II	2.142	0.165
LL x AB-I	2.29	0.165
HL x AB-II	5.048	0.151
HL x AB-I	3.222	0.13
All Pairwise Multiple Comparison Procedures (Tukey Test):
Comparisons for factor: light intensity
Comparison	Diff of Means	p	q	P	P<0.050
HL vs. LL	1.919	2	17.703	<0.001	Yes
Comparisons for factor: genotype
Comparison	Diff of Means	p	q	P	P<0.050
AB-II vs. AB-I	0.839	2	7.737	<0.001	Yes
Comparisons for factor: genotype within LL
Comparison	Diff of Means	p	q	P	P<0.050
AB-I vs. AB-II	0.148	2	0.897	0.533	No
Comparisons for factor: genotype within HL
Comparison	Diff of Means	p	q	P	P<0.050
AB-II vs. AB-I	1.826	2	12.966	<0.001	Yes
Comparisons for factor: light intensity within AB-II
Comparison	Diff of Means	p	q	P	P<0.050
HL vs. LL	2.906	2	18.407	<0.001	Yes
Comparisons for factor: light intensity within AB-I
Comparison	Diff of Means	p	q	P	P<0.050
HL vs. LL	0.932	2	6.273	<0.001	Yes

## Sheet: Fig 2B_2
Supplemental Data. Zupok et al. (2021). Plant Cell. A photosynthesis operon in the chloroplast genome drives speciation in evening primroses.
Supplemental File 4. Two-way ANOVA reports generated by the SigmaPlot14 software (statistical analyses for Table 1, Figure 2B, and Supplemental Figure 2A,C).
Figure 2B. Cytb6f
Source of Variation	DF	SS	MS	F	P
light intensity	1	1.633	1.633	107.171	<0.001
genotype	1	0.601	0.601	39.442	<0.001
light intensity x genotype	1	0.726	0.726	47.662	<0.001
Residual	20	0.305	0.0152
Total	23	3.238	0.141
Main effects cannot be properly interpreted if significant interaction is determined. This is because the size of a factor's effect depends upon the level of the other factor.
The effect of different levels of light intensity depends on what level of genotype is present. There is a statistically significant interaction between light intensity and genotype. (P = <0.001)
Power of performed test with alpha = 0.0500: for light intensity : 1.000
Power of performed test with alpha = 0.0500: for genotype : 1.000
Power of performed test with alpha = 0.0500: for light intensity x genotype : 1.000
Least square means for light intensity :
Group	Mean	SEM
LL	1.042	0.039
HL	1.573	0.0333
Least square means for genotype :
Group	Mean	SEM
AB-II	1.469	0.0374
AB-I	1.147	0.0352
Least square means for light intensity x genotype :
Group	Mean	SEM
LL x AB-II	1.026	0.0552
LL x AB-I	1.058	0.0552
HL x AB-II	1.912	0.0504
HL x AB-I	1.235	0.0436
All Pairwise Multiple Comparison Procedures (Tukey Test):
Comparisons for factor: light intensity
Comparison	Diff of Means	p	q	P	P<0.050
HL vs. LL	0.531	2	14.64	<0.001	Yes
Comparisons for factor: genotype
Comparison	Diff of Means	p	q	P	P<0.050
AB-II vs. AB-I	0.322	2	8.882	<0.001	Yes
Comparisons for factor: genotype within LL
Comparison	Diff of Means	p	q	P	P<0.050
AB-I vs. AB-II	0.032	2	0.58	0.686	No
Comparisons for factor: genotype within HL
Comparison	Diff of Means	p	q	P	P<0.050
AB-II vs. AB-I	0.677	2	14.356	<0.001	Yes
Comparisons for factor: light intensity within AB-II
Comparison	Diff of Means	p	q	P	P<0.050
HL vs. LL	0.886	2	16.759	<0.001	Yes
Comparisons for factor: light intensity within AB-I
Comparison	Diff of Means	p	q	P	P<0.050
HL vs. LL	0.177	2	3.557	0.021	Yes

## Sheet: Fig 2B_3
Supplemental Data. Zupok et al. (2021). Plant Cell. A photosynthesis operon in the chloroplast genome drives speciation in evening primroses.
Supplemental File 4. Two-way ANOVA reports generated by the SigmaPlot14 software (statistical analyses for Table 1, Figure 2B, and Supplemental Figure 2A,C).
Figure 2B. PC
Source of Variation	DF	SS	MS	F	P
light intensity	1	28.444	28.444	75.579	<0.001
genotype	1	0.356	0.356	0.947	0.342
light intensity x genotype	1	3.203	3.203	8.512	0.009
Residual	20	7.527	0.376
Total	23	38.405	1.67
Main effects cannot be properly interpreted if significant interaction is determined. This is because the size of a factor's effect depends upon the level of the other factor.
The effect of different levels of light intensity depends on what level of genotype is present. There is a statistically significant interaction between light intensity and genotype. (P = 0.009)
Power of performed test with alpha = 0.0500: for light intensity : 1.000
Power of performed test with alpha = 0.0500: for genotype : 0.0500
Power of performed test with alpha = 0.0500: for light intensity x genotype : 0.741
Least square means for light intensity :
Group	Mean	SEM
LL	3.856	0.194
HL	6.074	0.166
Least square means for genotype :
Group	Mean	SEM
AB-II	5.089	0.186
AB-I	4.841	0.175
Least square means for light intensity x genotype :
Group	Mean	SEM
LL x AB-II	3.608	0.274
LL x AB-I	4.104	0.274
HL x AB-II	6.57	0.25
HL x AB-I	5.578	0.217
All Pairwise Multiple Comparison Procedures (Tukey Test):
Comparisons for factor: light intensity
Comparison	Diff of Means	p	q	P	P<0.050
HL vs. LL	2.218	2	12.295	<0.001	Yes
Comparisons for factor: genotype
Comparison	Diff of Means	p	q	P	P<0.050
AB-II vs. AB-I	0.248	2	1.376	0.342	No
Comparisons for factor: genotype within LL
Comparison	Diff of Means	p	q	P	P<0.050
AB-I vs. AB-II	0.496	2	1.808	0.216	No
Comparisons for factor: genotype within HL
Comparison	Diff of Means	p	q	P	P<0.050
AB-II vs. AB-I	0.993	2	4.237	0.007	Yes
Comparisons for factor: light intensity within AB-II
Comparison	Diff of Means	p	q	P	P<0.050
HL vs. LL	2.962	2	11.276	<0.001	Yes
Comparisons for factor: light intensity within AB-I
Comparison	Diff of Means	p	q	P	P<0.050
HL vs. LL	1.473	2	5.958	<0.001	Yes

## Sheet: Fig 2B_4
Supplemental Data. Zupok et al. (2021). Plant Cell. A photosynthesis operon in the chloroplast genome drives speciation in evening primroses.
Supplemental File 4. Two-way ANOVA reports generated by the SigmaPlot14 software (statistical analyses for Table 1, Figure 2B, and Supplemental Figure 2A,C).
Figure 2B. PSI
Source of Variation	DF	SS	MS	F	P
light intensity	1	0.689	0.689	56.539	<0.001
genotype	1	0.674	0.674	55.317	<0.001
light intensity x genotype	1	0.464	0.464	38.113	<0.001
Residual	20	0.244	0.0122
Total	23	2.116	0.092
Main effects cannot be properly interpreted if significant interaction is determined. This is because the size of a factor's effect depends upon the level of the other factor.
The effect of different levels of light intensity depends on what level of genotype is present. There is a statistically significant interaction between light intensity and genotype. (P = <0.001)
Power of performed test with alpha = 0.0500: for light intensity : 1.000
Power of performed test with alpha = 0.0500: for genotype : 1.000
Power of performed test with alpha = 0.0500: for light intensity x genotype : 1.000
Least square means for light intensity :
Group	Mean	SEM
LL	1.211	0.0349
HL	1.556	0.0298
Least square means for genotype :
Group	Mean	SEM
AB-II	1.554	0.0334
AB-I	1.213	0.0315
Least square means for light intensity x genotype :
Group	Mean	SEM
LL x AB-II	1.24	0.0494
LL x AB-I	1.182	0.0494
HL x AB-II	1.868	0.0451
HL x AB-I	1.244	0.039
All Pairwise Multiple Comparison Procedures (Tukey Test):
Comparisons for factor: light intensity
Comparison	Diff of Means	p	q	P	P<0.050
HL vs. LL	0.345	2	10.634	<0.001	Yes
Comparisons for factor: genotype
Comparison	Diff of Means	p	q	P	P<0.050
AB-II vs. AB-I	0.341	2	10.518	<0.001	Yes
Comparisons for factor: genotype within LL
Comparison	Diff of Means	p	q	P	P<0.050
AB-II vs. AB-I	0.058	2	1.175	0.416	No
Comparisons for factor: genotype within HL
Comparison	Diff of Means	p	q	P	P<0.050
AB-II vs. AB-I	0.625	2	14.821	<0.001	Yes
Comparisons for factor: light intensity within AB-II
Comparison	Diff of Means	p	q	P	P<0.050
HL vs. LL	0.628	2	13.298	<0.001	Yes
Comparisons for factor: light intensity within AB-I
Comparison	Diff of Means	p	q	P	P<0.050
HL vs. LL	0.0617	2	1.388	0.338	No

## Sheet: Fig 2B_5
Supplemental Data. Zupok et al. (2021). Plant Cell. A photosynthesis operon in the chloroplast genome drives speciation in evening primroses.
Supplemental File 4. Two-way ANOVA reports generated by the SigmaPlot14 software (statistical analyses for Table 1, Figure 2B, and Supplemental Figure 2A,C).
Figure 2B. FV/FM
Source of Variation	DF	SS	MS	F	P
light intensity	1	0.0695	0.0695	19.807	<0.001
genotype	1	0.0708	0.0708	20.17	<0.001
light intensity x genotype	1	0.0586	0.0586	16.688	<0.001
Residual	20	0.0702	0.00351
Total	23	0.314	0.0137
Main effects cannot be properly interpreted if significant interaction is determined. This is because the size of a factor's effect depends upon the level of the other factor.
The effect of different levels of light intensity depends on what level of genotype is present. There is a statistically significant interaction between light intensity and genotype. (P = <0.001)
Power of performed test with alpha = 0.0500: for light intensity : 0.985
Power of performed test with alpha = 0.0500: for genotype : 0.986
Power of performed test with alpha = 0.0500: for light intensity x genotype : 0.964
Least square means for light intensity :
Group	Mean	SEM
LL	0.789	0.0187
HL	0.679	0.016
Least square means for genotype :
Group	Mean	SEM
AB-II	0.789	0.0179
AB-I	0.679	0.0169
Least square means for light intensity x genotype :
Group	Mean	SEM
LL x AB-II	0.794	0.0265
LL x AB-I	0.784	0.0265
HL x AB-II	0.785	0.0242
HL x AB-I	0.574	0.0209
All Pairwise Multiple Comparison Procedures (Tukey Test):
Comparisons for factor: light intensity
Comparison	Diff of Means	p	q	P	P<0.050
LL vs. HL	0.11	2	6.294	<0.001	Yes
Comparisons for factor: genotype
Comparison	Diff of Means	p	q	P	P<0.050
AB-II vs. AB-I	0.111	2	6.351	<0.001	Yes
Comparisons for factor: genotype within LL
Comparison	Diff of Means	p	q	P	P<0.050
AB-II vs. AB-I	0.01	2	0.377	0.792	No
Comparisons for factor: genotype within HL
Comparison	Diff of Means	p	q	P	P<0.050
AB-II vs. AB-I	0.211	2	9.339	<0.001	Yes
Comparisons for factor: light intensity within AB-II
Comparison	Diff of Means	p	q	P	P<0.050
LL vs. HL	0.009	2	0.355	0.805	No
Comparisons for factor: light intensity within AB-I
Comparison	Diff of Means	p	q	P	P<0.050
LL vs. HL	0.21	2	8.805	<0.001	Yes

[truncated: 2 more sheets: Supp Fig 1A, Supp Fig 1C]
